# Supplementary material for: High-harmonic spectroscopy of low-energy electron-scattering dynamics in liquids
Source: Nat Phys. 2023 Sep 28;19(12):1813–20. doi: 10.1038/s41567-023-02214-0 (PMC10709138; doi:10.1038/s41567-023-02214-0)
Supplement: Supplementary file 2 — Numerical data for the calculated results shown in Fig. 1. [file 41567_2023_2214_MOESM2_ESM.csv]

Fig1B
Time	Electric field	Time	x-pos	Time	x-pos	Time	x-pos	Time	x-pos	Time	x-pos	Time	x-pos	Time	x-pos	Time	x-pos	Time	x-pos	Time	x-pos	Time	x-pos	Time	x-pos	Time	Emission point
0.0052134	1.8999	0.0052134	0	0.0052134	0	0.0052134	0	0.0052134	0	0.0052134	0	0.0052134	0	0.0052134	0	0.0052134	0	1.0062	8.0569	0.0052134	0	0.80808	8.1239	0.0052134	0.0036317	0.078201	1.8678
0.01564	1.8987	0.01564	0	0.01564	0	0.01564	0	0.01564	0	0.01564	0	0.01564	0	0.01564	0	0.01564	0	1.0166	8.1307	0.01564	0	0.81851	8.2617	0.01564	0.010893	0.15119	1.7807
0.026067	1.8964	0.026067	0	0.026067	0	0.026067	0	0.026067	0	0.026067	0	0.026067	0	0.026067	0	0.026067	0	1.027	8.2017	0.026067	0	0.82893	8.3981	0.026067	0.021779	0.22418	1.6409
0.036494	1.893	0.036494	0	0.036494	0	0.036494	0	0.036494	0	0.036494	0	0.036494	0	0.036494	0	0.036494	0	1.0375	8.27	0.036494	0	0.83936	8.5332	0.036494	0.036284	0.29717	1.4528
0.046921	1.8884	0.046921	0	0.046921	0	0.046921	0	0.046921	0	0.046921	0	0.046921	0	0.046921	0	0.046921	0	1.0479	8.3354	0.046921	0	0.84979	8.6667	0.046921	0.054398	0.38058	1.1857
0.057348	1.8827	0.057348	0	0.057348	0	0.057348	0	0.057348	0	0.057348	0	0.057348	0	0.057348	0	0.057348	0	1.0583	8.3979	0.057348	0	0.86022	8.7986	0.057348	0.076112	0.45357	0.91412
0.067775	1.8758	0.067775	0	0.067775	0	0.067775	0	0.067775	0	0.067775	0	0.067775	0	0.067775	0	0.067775	0	1.0688	8.4575	0.067775	0	0.87064	8.9288	0.067775	0.10141	0.52656	0.61565
0.078201	1.8678	0.078201	0	0.078201	0	0.078201	0	0.078201	0	0.078201	0	0.078201	0	0.078201	0	0.078201	0	1.0792	8.5141	0.078201	0.0035704	0.88107	9.0573	0.078201	0.13028	0.59954	0.29908
0.088628	1.8587	0.088628	0	0.088628	0	0.088628	0	0.088628	0	0.088628	0	0.088628	0	0.088628	0	0.088628	0	1.0896	8.5677	0.088628	0.010694	0.8915	9.184	0.088628	0.1627	NaN	NaN
0.099055	1.8485	0.099055	0	0.099055	0	0.099055	0	0.099055	0	0.099055	0	0.099055	0	0.099055	0	0.099055	0	1.1	8.6182	0.099055	0.021351	0.90192	9.3087	0.099055	0.19866	NaN	NaN
0.10948	1.8371	0.10948	0	0.10948	0	0.10948	0	0.10948	0	0.10948	0	0.10948	0	0.10948	0	0.10948	0	1.1105	8.6655	0.10948	0.035519	0.91235	9.4315	0.10948	0.23813	NaN	NaN
0.11991	1.8246	0.11991	0	0.11991	0	0.11991	0	0.11991	0	0.11991	0	0.11991	0	0.11991	0	0.11991	0	1.1209	8.7096	0.11991	0.053176	0.92278	9.5522	0.11991	0.28108	NaN	NaN
0.13034	1.8111	0.13034	0	0.13034	0	0.13034	0	0.13034	0	0.13034	0	0.13034	0	0.13034	0	0.13034	0	1.1313	8.7506	0.13034	0.074294	0.9332	9.6707	0.13034	0.3275	NaN	NaN
0.14076	1.7964	0.14076	0	0.14076	0	0.14076	0	0.14076	0	0.14076	0	0.14076	0	0.14076	0	0.14076	0	1.1417	8.7882	0.14076	0.098846	0.94363	9.7871	0.14076	0.37735	NaN	NaN
0.15119	1.7807	0.15119	0	0.15119	0	0.15119	0	0.15119	0	0.15119	0	0.15119	0	0.15119	0	0.15119	0.0034038	1.1522	8.8226	0.15119	0.1268	0.95406	9.9012	0.15119	0.4306	NaN	NaN
0.16162	1.7638	0.16162	0	0.16162	0	0.16162	0	0.16162	0	0.16162	0	0.16162	0	0.16162	0	0.16162	0.010179	1.1626	8.8536	0.16162	0.15813	0.96448	10.013	0.16162	0.48723	NaN	NaN
0.17204	1.7459	0.17204	0	0.17204	0	0.17204	0	0.17204	0	0.17204	0	0.17204	0	0.17204	0	0.17204	0.020292	1.173	8.8813	0.17204	0.19279	0.97491	10.122	0.17204	0.5472	NaN	NaN
0.18247	1.727	0.18247	0	0.18247	0	0.18247	0	0.18247	0	0.18247	0	0.18247	0	0.18247	0	0.18247	0.033706	1.1834	8.9055	0.18247	0.23076	0.98534	10.229	0.18247	0.61046	NaN	NaN
0.1929	1.707	0.1929	0	0.1929	0	0.1929	0	0.1929	0	0.1929	0	0.1929	0	0.1929	0	0.1929	0.050383	1.1939	8.9264	0.1929	0.27199	0.99576	10.333	0.1929	0.67699	NaN	NaN
0.20332	1.686	0.20332	0	0.20332	0	0.20332	0	0.20332	0	0.20332	0	0.20332	0	0.20332	0	0.20332	0.070283	1.2043	8.9437	0.20332	0.31644	1.0062	10.435	0.20332	0.74674	NaN	NaN
0.21375	1.664	0.21375	0	0.21375	0	0.21375	0	0.21375	0	0.21375	0	0.21375	0	0.21375	0	0.21375	0.093364	1.2147	8.9576	0.21375	0.36408	1.0166	10.534	0.21375	0.81967	NaN	NaN
0.22418	1.6409	0.22418	0	0.22418	0	0.22418	0	0.22418	0	0.22418	0	0.22418	0	0.22418	0.0031367	0.22418	0.11958	1.2252	8.968	0.22418	0.41485	1.027	10.631	0.22418	0.89574	NaN	NaN
0.2346	1.6169	0.2346	0	0.2346	0	0.2346	0	0.2346	0	0.2346	0	0.2346	0	0.2346	0.0093642	0.2346	0.14889	1.2356	8.9749	0.2346	0.46871	1.0375	10.724	0.2346	0.9749	NaN	NaN
0.24503	1.5919	0.24503	0	0.24503	0	0.24503	0	0.24503	0	0.24503	0	0.24503	0	0.24503	0.018635	0.24503	0.18124	1.246	8.9782	0.24503	0.52561	1.0479	10.815	0.24503	1.0571	NaN	NaN
0.25546	1.5659	0.25546	0	0.25546	0	0.25546	0	0.25546	0	0.25546	0	0.25546	0	0.25546	0.030898	0.25546	0.21659	1.2564	8.9779	0.25546	0.58551	1.0583	10.903	0.25546	1.1423	NaN	NaN
0.26588	1.539	0.26588	0	0.26588	0	0.26588	0	0.26588	0	0.26588	0	0.26588	0	0.26588	0.046104	0.26588	0.25487	1.2669	8.9741	0.26588	0.64835	1.0688	10.988	0.26588	1.2304	NaN	NaN
0.27631	1.5112	0.27631	0	0.27631	0	0.27631	0	0.27631	0	0.27631	0	0.27631	0	0.27631	0.064199	0.27631	0.29605	1.2773	8.9667	0.27631	0.71407	1.0792	11.07	0.27631	1.3215	NaN	NaN
0.28674	1.4824	0.28674	0	0.28674	0	0.28674	0	0.28674	0	0.28674	0	0.28674	0	0.28674	0.085127	0.28674	0.34006	1.2877	8.9556	0.28674	0.78263	1.0896	11.148	0.28674	1.4153	NaN	NaN
0.29717	1.4528	0.29717	0	0.29717	0	0.29717	0	0.29717	0	0.29717	0	0.29717	0.0027771	0.29717	0.10883	0.29717	0.38684	1.2981	8.941	0.29717	0.85397	1.1	11.224	0.29717	1.512	NaN	NaN
0.30759	1.4223	0.30759	0	0.30759	0	0.30759	0	0.30759	0	0.30759	0	0.30759	0.0082728	0.30759	0.13526	0.30759	0.43635	1.3086	8.9227	0.30759	0.92803	1.1105	11.297	0.30759	1.6113	NaN	NaN
0.31802	1.3909	0.31802	0	0.31802	0	0.31802	0	0.31802	0	0.31802	0	0.31802	0.016427	0.31802	0.16434	0.31802	0.48851	1.319	8.9009	0.31802	1.0047	1.1209	11.366	0.31802	1.7133	NaN	NaN
0.32845	1.3587	0.32845	0	0.32845	0	0.32845	0	0.32845	0	0.32845	0	0.32845	0.027179	0.32845	0.19602	0.32845	0.54327	1.3294	8.8754	0.32845	1.0841	1.1313	11.432	0.32845	1.8179	NaN	NaN
0.33887	1.3256	0.33887	0	0.33887	0	0.33887	0	0.33887	0	0.33887	0	0.33887	0.040465	0.33887	0.23023	0.33887	0.60057	1.3399	8.8463	0.33887	1.1659	1.1417	11.495	0.33887	1.9251	NaN	NaN
0.3493	1.2918	0.3493	0	0.3493	0	0.3493	0	0.3493	0	0.3493	0	0.3493	0.05622	0.3493	0.26692	0.3493	0.66033	1.3503	8.8135	0.3493	1.2502	1.1522	11.555	0.3493	2.0347	NaN	NaN
0.35973	1.2572	0.35973	0	0.35973	0	0.35973	0	0.35973	0	0.35973	0	0.35973	0.074378	0.35973	0.306	0.35973	0.7225	1.3607	8.7772	0.35973	1.3369	1.1626	11.611	0.35973	2.1467	NaN	NaN
0.37015	1.2218	0.37015	0	0.37015	0	0.37015	0	0.37015	0	0.37015	0	0.37015	0.094871	0.37015	0.34742	0.37015	0.787	1.3711	8.7372	0.37015	1.426	1.173	11.664	0.37015	2.2611	NaN	NaN
0.38058	1.1857	0.38058	0	0.38058	0	0.38058	0	0.38058	0	0.38058	0.0022665	0.38058	0.11763	0.38058	0.39111	0.38058	0.85377	1.3816	8.6937	0.38058	1.5173	1.1834	11.714	0.38058	2.3777	NaN	NaN
0.39101	1.1488	0.39101	0	0.39101	0	0.39101	0	0.39101	0	0.39101	0.006729	0.39101	0.14259	0.39101	0.437	0.39101	0.92273	1.392	8.6465	0.39101	1.6108	1.1939	11.76	0.39101	2.4965	NaN	NaN
0.40143	1.1113	0.40143	0	0.40143	0	0.40143	0	0.40143	0	0.40143	0.013316	0.40143	0.16967	0.40143	0.485	0.40143	0.99382	1.4024	8.5958	0.40143	1.7065	1.2043	11.803	0.40143	2.6175	NaN	NaN
0.41186	1.0731	0.41186	0	0.41186	0	0.41186	0	0.41186	0	0.41186	0.021954	0.41186	0.1988	0.41186	0.53506	0.41186	1.067	1.4128	8.5415	0.41186	1.8042	1.2147	11.842	0.41186	2.7404	NaN	NaN
0.42229	1.0343	0.42229	0	0.42229	0	0.42229	0	0.42229	0	0.42229	0.032569	0.42229	0.22991	0.42229	0.5871	0.42229	1.1421	1.4233	8.4837	0.42229	1.9038	1.2252	11.878	0.42229	2.8654	NaN	NaN
0.43271	0.99482	0.43271	0	0.43271	0	0.43271	0	0.43271	0	0.43271	0.045086	0.43271	0.26292	0.43271	0.64104	0.43271	1.2191	1.4337	8.4224	0.43271	2.0054	1.2356	11.91	0.43271	2.9923	NaN	NaN
0.44314	0.95476	0.44314	0	0.44314	0	0.44314	0	0.44314	0	0.44314	0.059428	0.44314	0.29775	0.44314	0.6968	0.44314	1.2979	1.4441	8.3576	0.44314	2.1088	1.246	11.938	0.44314	3.121	NaN	NaN
0.45357	0.91412	0.45357	0	0.45357	0	0.45357	0	0.45357	0.0017474	0.45357	0.075518	0.45357	0.33434	0.45357	0.75431	0.45357	1.3785	1.4545	8.2893	0.45357	2.2139	1.2564	11.963	0.45357	3.2514	NaN	NaN
0.46399	0.87293	0.46399	0	0.46399	0	0.46399	0	0.46399	0.0051634	0.46399	0.093276	0.46399	0.37259	0.46399	0.81349	0.46399	1.4608	1.465	8.2175	0.46399	2.3208	1.2669	11.985	0.46399	3.3835	NaN	NaN
0.47442	0.83122	0.47442	0	0.47442	0	0.47442	0	0.47442	0.010168	0.47442	0.11262	0.47442	0.41243	0.47442	0.87426	0.47442	1.5446	1.4754	8.1423	0.47442	2.4292	1.2773	12.003	0.47442	3.5172	NaN	NaN
0.48485	0.789	0.48485	0	0.48485	0	0.48485	0	0.48485	0.016682	0.48485	0.13348	0.48485	0.45378	0.48485	0.93654	0.48485	1.63	1.4858	8.0638	0.48485	2.5391	1.2877	12.017	0.48485	3.6524	NaN	NaN
0.49528	0.74631	0.49528	0	0.49528	0	0.49528	0	0.49528	0.024621	0.49528	0.15576	0.49528	0.49655	0.49528	1.0002	0.49528	1.7168	1.4963	7.9819	0.49528	2.6504	1.2981	12.028	0.49528	3.7891	NaN	NaN
0.5057	0.70317	0.5057	0	0.5057	0	0.5057	0	0.5057	0.033905	0.5057	0.17939	0.5057	0.54067	0.5057	1.0653	0.5057	1.8049	1.5067	7.8966	0.5057	2.7631	1.3086	12.035	0.5057	3.9271	NaN	NaN
0.51613	0.65961	0.51613	0	0.51613	0	0.51613	0	0.51613	0.04445	0.51613	0.20427	0.51613	0.58605	0.51613	1.1316	0.51613	1.8943	1.5171	7.8081	0.51613	2.877	1.319	12.038	0.51613	4.0663	NaN	NaN
0.52656	0.61565	0.52656	0	0.52656	0	0.52656	0.0011768	0.52656	0.056172	0.52656	0.23034	0.52656	0.63261	0.52656	1.1991	0.52656	1.9849	1.5275	7.7163	0.52656	2.9922	1.3294	12.038	0.52656	4.2067	NaN	NaN
0.53698	0.57132	0.53698	0	0.53698	0	0.53698	0.0034458	0.53698	0.068986	0.53698	0.25749	0.53698	0.68026	0.53698	1.2677	0.53698	2.0765	1.538	7.6214	0.53698	3.1084	1.3399	12.034	0.53698	4.3482	NaN	NaN
0.54741	0.52665	0.54741	0	0.54741	0	0.54741	0.0067215	0.54741	0.082806	0.54741	0.28565	0.54741	0.72892	0.54741	1.3372	0.54741	2.1692	1.5484	7.5232	0.54741	3.2256	1.3503	12.027	0.54741	4.4907	NaN	NaN
0.55784	0.48166	0.55784	0	0.55784	0	0.55784	0.010918	0.55784	0.097547	0.55784	0.31474	0.55784	0.77849	0.55784	1.4078	0.55784	2.2628	1.5588	7.422	0.55784	3.3437	1.3607	12.016	0.55784	4.6342	NaN	NaN
0.56826	0.43638	0.56826	0	0.56826	0	0.56826	0.015948	0.56826	0.11312	0.56826	0.34465	0.56826	0.8289	0.56826	1.4791	0.56826	2.3572	1.5692	7.3176	0.56826	3.4627	1.3711	12.001	0.56826	4.7785	NaN	NaN
0.57869	0.39084	0.57869	0	0.57869	0	0.57869	0.021726	0.57869	0.12944	0.57869	0.37532	0.57869	0.88006	0.57869	1.5512	0.57869	2.4524	1.5797	7.2103	0.57869	3.5824	1.3816	11.983	0.57869	4.9235	NaN	NaN
0.58912	0.34506	0.58912	0	0.58912	0	0.58912	0.028163	0.58912	0.14643	0.58912	0.40664	0.58912	0.93188	0.58912	1.6239	0.58912	2.5482	1.5901	7.1	0.58912	3.7028	1.392	11.961	0.58912	5.0691	NaN	NaN
0.59954	0.29908	0.59954	0	0.59954	0.0005717	0.59954	0.035172	0.59954	0.16398	0.59954	0.43854	0.59954	0.98427	0.59954	1.6972	0.59954	2.6446	1.6005	6.9867	0.59954	3.8237	1.4024	11.935	0.59954	5.2154	NaN	NaN
0.60997	0.25292	0.60997	0	0.60997	0.0016269	0.60997	0.042664	0.60997	0.18202	0.60997	0.47092	0.60997	1.0371	0.60997	1.771	0.60997	2.7415	1.6109	6.8706	0.60997	3.9452	1.4128	11.907	0.60997	5.3621	NaN	NaN
0.6204	0.2066	0.6204	0	0.6204	0.003077	0.6204	0.050552	0.6204	0.20045	0.6204	0.50369	0.6204	1.0904	0.6204	1.8452	0.6204	2.8388	1.6214	6.7516	0.6204	4.067	1.4233	11.874	0.6204	5.5093	NaN	NaN
0.63082	0.16017	0.63082	0	0.63082	0.0048332	0.63082	0.058745	0.63082	0.21919	0.63082	0.53677	0.63082	1.144	0.63082	1.9197	0.63082	2.9363	1.6318	6.6299	0.63082	4.1891	1.4337	11.838	0.63082	5.6567	NaN	NaN
0.64125	0.11364	0.64125	0	0.64125	0.0068067	0.64125	0.067156	0.64125	0.23814	0.64125	0.57007	0.64125	1.1978	0.64125	1.9945	0.64125	3.0341	1.6422	6.5055	0.64125	4.3115	1.4441	11.798	0.64125	5.8043	NaN	NaN
0.65168	0.067043	0.65168	0	0.65168	0.0089084	0.65168	0.075695	0.65168	0.25723	0.65168	0.6035	0.65168	1.2517	0.65168	2.0693	0.65168	3.1321	1.6527	6.3785	0.65168	4.434	1.4545	11.755	0.65168	5.9521	NaN	NaN
0.6621	0.020408	0.6621	0	0.6621	0.011049	0.6621	0.084273	0.6621	0.27635	0.6621	0.63696	0.6621	1.3057	0.6621	2.1442	0.6621	3.23	1.6631	6.2489	0.6621	4.5565	1.465	11.709	0.6621	6.0999	NaN	NaN
0.67253	-0.026238	0.67253	NaN	0.67253	0.01314	0.67253	0.0928	0.67253	0.29542	0.67253	0.67037	0.67253	1.3596	0.67253	2.219	0.67253	3.3279	1.6735	6.1167	0.67253	4.679	1.4754	11.659	0.67253	6.2477	NaN	NaN
0.68296	-0.072865	0.68296	NaN	0.68296	0.015091	0.68296	0.10119	0.68296	0.31436	0.68296	0.70365	0.68296	1.4133	0.68296	2.2937	0.68296	3.4257	1.6839	5.9821	0.68296	4.8013	1.4858	11.606	0.68296	6.3953	NaN	NaN
0.69339	-0.11945	0.69339	NaN	0.69339	0.016814	0.69339	0.10935	0.69339	0.33306	0.69339	0.7367	0.69339	1.4669	0.69339	2.3682	0.69339	3.5233	1.6944	5.8452	0.69339	4.9234	1.4963	11.549	0.69339	6.5427	NaN	NaN
0.70381	-0.16595	0.70381	NaN	0.70381	0.018219	0.70381	0.11719	0.70381	0.35145	0.70381	0.76943	0.70381	1.5201	0.70381	2.4423	0.70381	3.6205	1.7048	5.7059	0.70381	5.0452	1.5067	11.489	0.70381	6.6898	NaN	NaN
0.71424	-0.21236	0.71424	NaN	0.71424	0.019219	0.71424	0.12463	0.71424	0.36943	0.71424	0.80175	0.71424	1.5729	0.71424	2.5161	0.71424	3.7173	1.7152	5.5643	0.71424	5.1666	1.5171	11.426	0.71424	6.8365	NaN	NaN
0.72467	-0.25863	0.72467	NaN	0.72467	0.019724	0.72467	0.13157	0.72467	0.38692	0.72467	0.83358	0.72467	1.6252	0.72467	2.5893	0.72467	3.8137	1.7256	5.4206	0.72467	5.2874	1.5275	11.36	0.72467	6.9827	NaN	NaN
0.73509	-0.30475	0.73509	NaN	0.73509	0.019647	0.73509	0.13793	0.73509	0.40382	0.73509	0.86483	0.73509	1.677	0.73509	2.662	0.73509	3.9094	1.7361	5.2748	0.73509	5.4077	1.538	11.29	0.73509	7.1283	NaN	NaN
0.74552	-0.35068	0.74552	NaN	0.74552	0.0189	0.74552	0.14362	0.74552	0.42006	0.74552	0.8954	0.74552	1.728	0.74552	2.734	0.74552	4.0045	1.7465	5.1269	0.74552	5.5274	1.5484	11.217	0.74552	7.2732	NaN	NaN
0.75595	-0.3964	0.75595	NaN	0.75595	0.017394	0.75595	0.14855	0.75595	0.43553	0.75595	0.92522	0.75595	1.7784	0.75595	2.8052	0.75595	4.0988	1.7569	4.9771	0.75595	5.6462	1.5588	11.141	0.75595	7.4174	NaN	NaN
0.76637	-0.44187	0.76637	NaN	0.76637	0.015044	0.76637	0.15264	0.76637	0.45017	0.76637	0.9542	0.76637	1.8278	0.76637	2.8756	0.76637	4.1923	1.7674	4.8254	0.76637	5.7643	1.5692	11.062	0.76637	7.5607	NaN	NaN
0.7768	-0.48708	0.7768	NaN	0.7768	0.011763	0.7768	0.1558	0.7768	0.46387	0.7768	0.98224	0.7768	1.8764	0.7768	2.9451	0.7768	4.2848	1.7778	4.6719	0.7768	5.8814	1.5797	10.98	0.7768	7.7031	NaN	NaN
0.78723	-0.53199	0.78723	NaN	0.78723	0.0074655	0.78723	0.15794	0.78723	0.47655	0.78723	1.0093	0.78723	1.9239	0.78723	3.0136	0.78723	4.3764	1.7882	4.5167	0.78723	5.9974	1.5901	10.895	0.78723	7.8445	NaN	NaN
0.79765	-0.57657	0.79765	NaN	0.79765	0.0020654	0.79765	0.15897	0.79765	0.48813	0.79765	1.0352	0.79765	1.9703	0.79765	3.0809	0.79765	4.4668	1.7986	4.3598	0.79765	6.1124	1.6005	10.807	0.79765	7.9848	NaN	NaN
0.80808	-0.62081	0.80808	NaN	0.80808	NaN	0.80808	0.15882	0.80808	0.49853	0.80808	1.0599	0.80808	2.0155	0.80808	3.1471	0.80808	4.556	1.8091	4.2014	0.80808	6.2262	1.6109	10.716	NaN	NaN	NaN	NaN
0.81851	-0.66467	0.81851	NaN	0.81851	NaN	0.81851	0.1574	0.81851	0.50765	0.81851	1.0834	0.81851	2.0595	0.81851	3.212	0.81851	4.644	1.8195	4.0414	0.81851	6.3387	1.6214	10.623	NaN	NaN	NaN	NaN
0.82893	-0.70812	0.82893	NaN	0.82893	NaN	0.82893	0.15463	0.82893	0.51542	0.82893	1.1055	0.82893	2.1021	0.82893	3.2755	0.82893	4.7306	1.8299	3.88	0.82893	6.4499	1.6318	10.526	NaN	NaN	NaN	NaN
0.83936	-0.75114	0.83936	NaN	0.83936	NaN	0.83936	0.15042	0.83936	0.52176	0.83936	1.1262	0.83936	2.1433	0.83936	3.3376	0.83936	4.8158	1.8403	3.7174	0.83936	6.5596	1.6422	10.427	NaN	NaN	NaN	NaN
0.84979	-0.79371	0.84979	NaN	0.84979	NaN	0.84979	0.14469	0.84979	0.52658	0.84979	1.1453	0.84979	2.1829	0.84979	3.3982	0.84979	4.8995	1.8508	3.5534	0.84979	6.6679	1.6527	10.325	NaN	NaN	NaN	NaN
0.86022	-0.8358	0.86022	NaN	0.86022	NaN	0.86022	0.13737	0.86022	0.5298	0.86022	1.1629	0.86022	2.221	0.86022	3.4571	0.86022	4.9815	1.8612	3.3883	0.86022	6.7745	1.6631	10.221	NaN	NaN	NaN	NaN
0.87064	-0.87738	0.87064	NaN	0.87064	NaN	0.87064	0.12837	0.87064	0.53134	0.87064	1.1788	0.87064	2.2574	0.87064	3.5145	0.87064	5.0619	1.8716	3.2222	0.87064	6.8794	1.6735	10.114	NaN	NaN	NaN	NaN
0.88107	-0.91843	0.88107	NaN	0.88107	NaN	0.88107	0.11761	0.88107	0.53113	0.88107	1.1929	0.88107	2.292	0.88107	3.57	0.88107	5.1405	1.882	3.055	0.88107	6.9826	1.6839	10.005	NaN	NaN	NaN	NaN
0.8915	-0.95892	0.8915	NaN	0.8915	NaN	0.8915	0.10502	0.8915	0.52908	0.8915	1.2052	0.8915	2.3248	0.8915	3.6237	0.8915	5.2173	1.8925	2.887	0.8915	7.0839	1.6944	9.8932	NaN	NaN	NaN	NaN
0.90192	-0.99883	0.90192	NaN	0.90192	NaN	0.90192	0.09052	0.90192	0.52513	0.90192	1.2156	0.90192	2.3556	0.90192	3.6755	0.90192	5.2922	1.9029	2.7181	0.90192	7.1834	1.7048	9.7792	NaN	NaN	NaN	NaN
0.91235	-1.0381	0.91235	NaN	0.91235	NaN	0.91235	0.074036	0.91235	0.51919	0.91235	1.224	0.91235	2.3845	0.91235	3.7254	0.91235	5.3651	1.9133	2.5485	0.91235	7.2808	1.7152	9.663	NaN	NaN	NaN	NaN
0.92278	-1.0768	0.92278	NaN	0.92278	NaN	0.92278	0.055494	0.92278	0.51119	0.92278	1.2304	0.92278	2.4114	0.92278	3.7731	0.92278	5.436	1.9238	2.3782	0.92278	7.3762	1.7256	9.5446	NaN	NaN	NaN	NaN
0.9332	-1.1148	0.9332	NaN	0.9332	NaN	0.9332	0.034821	0.9332	0.50106	0.9332	1.2346	0.9332	2.4361	0.9332	3.8188	0.9332	5.5047	1.9342	2.2074	0.9332	7.4695	1.7361	9.424	NaN	NaN	NaN	NaN
0.94363	-1.1522	0.94363	NaN	0.94363	NaN	0.94363	0.011945	0.94363	0.48873	0.94363	1.2366	0.94363	2.4586	0.94363	3.8622	0.94363	5.5712	1.9446	2.0361	0.94363	7.5606	1.7465	9.3015	NaN	NaN	NaN	NaN
0.95406	-1.1888	0.95406	NaN	0.95406	NaN	0.95406	NaN	0.95406	0.47413	0.95406	1.2363	0.95406	2.4788	0.95406	3.9034	0.95406	5.6355	1.955	1.8644	0.95406	7.6494	1.7569	9.177	NaN	NaN	NaN	NaN
0.96448	-1.2248	0.96448	NaN	0.96448	NaN	0.96448	NaN	0.96448	0.45718	0.96448	1.2337	0.96448	2.4967	0.96448	3.9422	0.96448	5.6974	1.9655	1.6925	0.96448	7.7358	1.7674	9.0506	NaN	NaN	NaN	NaN
0.97491	-1.2599	0.97491	NaN	0.97491	NaN	0.97491	NaN	0.97491	0.43783	0.97491	1.2287	0.97491	2.5122	0.97491	3.9786	0.97491	5.7568	1.9759	1.5203	0.97491	7.8199	1.7778	8.9224	NaN	NaN	NaN	NaN
0.98534	-1.2944	0.98534	NaN	0.98534	NaN	0.98534	NaN	0.98534	0.416	0.98534	1.2212	0.98534	2.5252	0.98534	4.0125	0.98534	5.8139	1.9863	1.348	0.98534	7.9014	1.7882	8.7924	NaN	NaN	NaN	NaN
0.99576	-1.328	0.99576	NaN	0.99576	NaN	0.99576	NaN	0.99576	0.39164	0.99576	1.2112	0.99576	2.5357	0.99576	4.0439	0.99576	5.8683	1.9967	1.1757	0.99576	7.9805	1.7986	8.6609	NaN	NaN	NaN	NaN
1.0062	-1.3608	1.0062	NaN	1.0062	NaN	1.0062	NaN	1.0062	0.36467	1.0062	1.1986	1.0062	2.5435	1.0062	4.0727	1.0062	5.9202	2.0072	1.0035	NaN	NaN	1.8091	8.5277	NaN	NaN	NaN	NaN
1.0166	-1.3929	1.0166	NaN	1.0166	NaN	1.0166	NaN	1.0166	0.33504	1.0166	1.1833	1.0166	2.5488	1.0166	4.0988	1.0166	5.9694	2.0176	0.83136	NaN	NaN	1.8195	8.393	NaN	NaN	NaN	NaN
1.027	-1.424	1.027	NaN	1.027	NaN	1.027	NaN	1.027	0.30269	1.027	1.1653	1.027	2.5512	1.027	4.1223	1.027	6.0159	2.028	0.65949	NaN	NaN	1.8299	8.257	NaN	NaN	NaN	NaN
1.0375	-1.4543	1.0375	NaN	1.0375	NaN	1.0375	NaN	1.0375	0.26756	1.0375	1.1445	1.0375	2.5509	1.0375	4.1429	1.0375	6.0596	2.0384	0.48796	NaN	NaN	1.8403	8.1196	NaN	NaN	NaN	NaN
1.0479	-1.4838	1.0479	NaN	1.0479	NaN	1.0479	NaN	1.0479	0.22959	1.0479	1.1209	1.0479	2.5478	1.0479	4.1607	1.0479	6.1005	2.0489	0.31683	NaN	NaN	1.8508	7.981	NaN	NaN	NaN	NaN
1.0583	-1.5123	1.0583	NaN	1.0583	NaN	1.0583	NaN	1.0583	0.18873	1.0583	1.0943	1.0583	2.5418	1.0583	4.1756	1.0583	6.1385	2.0593	0.14622	NaN	NaN	1.8612	7.8412	NaN	NaN	NaN	NaN
1.0688	-1.5399	1.0688	NaN	1.0688	NaN	1.0688	NaN	1.0688	0.14493	1.0688	1.0649	1.0688	2.5328	1.0688	4.1876	1.0688	6.1735	2.0697	NaN	NaN	NaN	1.8716	7.7003	NaN	NaN	NaN	NaN
1.0792	-1.5666	1.0792	NaN	1.0792	NaN	1.0792	NaN	1.0792	0.09813	1.0792	1.0324	1.0792	2.5209	1.0792	4.1965	1.0792	6.2056	2.0802	NaN	NaN	NaN	1.882	7.5585	NaN	NaN	NaN	NaN
1.0896	-1.5923	1.0896	NaN	1.0896	NaN	1.0896	NaN	1.0896	0.04829	1.0896	0.99692	1.0896	2.5058	1.0896	4.2024	1.0896	6.2346	2.0906	NaN	NaN	NaN	1.8925	7.4157	NaN	NaN	NaN	NaN
1.1	-1.6171	1.1	NaN	1.1	NaN	1.1	NaN	1.1	NaN	1.1	0.95833	1.1	2.4878	1.1	4.2053	1.1	6.2605	2.101	NaN	NaN	NaN	1.9029	7.2721	NaN	NaN	NaN	NaN
1.1105	-1.6409	1.1105	NaN	1.1105	NaN	1.1105	NaN	1.1105	NaN	1.1105	0.91661	1.1105	2.4665	1.1105	4.205	1.1105	6.2833	2.1114	NaN	NaN	NaN	1.9133	7.1278	NaN	NaN	NaN	NaN
1.1209	-1.6637	1.1209	NaN	1.1209	NaN	1.1209	NaN	1.1209	NaN	1.1209	0.8717	1.1209	2.4421	1.1209	4.2015	1.1209	6.3029	2.1219	NaN	NaN	NaN	1.9238	6.9828	NaN	NaN	NaN	NaN
1.1313	-1.6855	1.1313	NaN	1.1313	NaN	1.1313	NaN	1.1313	NaN	1.1313	0.82357	1.1313	2.4145	1.1313	4.1948	1.1313	6.3192	2.1323	NaN	NaN	NaN	1.9342	6.8373	NaN	NaN	NaN	NaN
1.1417	-1.7063	1.1417	NaN	1.1417	NaN	1.1417	NaN	1.1417	NaN	1.1417	0.77218	1.1417	2.3836	1.1417	4.1848	1.1417	6.3324	2.1427	NaN	NaN	NaN	1.9446	6.6913	NaN	NaN	NaN	NaN
1.1522	-1.726	1.1522	NaN	1.1522	NaN	1.1522	NaN	1.1522	NaN	1.1522	0.71749	1.1522	2.3494	1.1522	4.1715	1.1522	6.3422	2.1531	NaN	NaN	NaN	1.955	6.545	NaN	NaN	NaN	NaN
1.1626	-1.7447	1.1626	NaN	1.1626	NaN	1.1626	NaN	1.1626	NaN	1.1626	0.65946	1.1626	2.3118	1.1626	4.1549	1.1626	6.3487	2.1636	NaN	NaN	NaN	1.9655	6.3983	NaN	NaN	NaN	NaN
1.173	-1.7623	1.173	NaN	1.173	NaN	1.173	NaN	1.173	NaN	1.173	0.59807	1.173	2.2709	1.173	4.135	1.173	6.3518	2.174	NaN	NaN	NaN	1.9759	6.2514	NaN	NaN	NaN	NaN
1.1834	-1.7789	1.1834	NaN	1.1834	NaN	1.1834	NaN	1.1834	NaN	1.1834	0.53328	1.1834	2.2266	1.1834	4.1116	1.1834	6.3515	2.1844	NaN	NaN	NaN	1.9863	6.1044	NaN	NaN	NaN	NaN
1.1939	-1.7944	1.1939	NaN	1.1939	NaN	1.1939	NaN	1.1939	NaN	1.1939	0.46505	1.1939	2.1789	1.1939	4.0848	1.1939	6.3477	2.1949	NaN	NaN	NaN	1.9967	5.9574	NaN	NaN	NaN	NaN
1.2043	-1.8088	1.2043	NaN	1.2043	NaN	1.2043	NaN	1.2043	NaN	1.2043	0.39337	1.2043	2.1277	1.2043	4.0545	1.2043	6.3406	2.2053	NaN	NaN	NaN	2.0072	5.8105	NaN	NaN	NaN	NaN
1.2147	-1.8222	1.2147	NaN	1.2147	NaN	1.2147	NaN	1.2147	NaN	1.2147	0.31821	1.2147	2.0731	1.2147	4.0208	1.2147	6.3299	2.2157	NaN	NaN	NaN	2.0176	5.6637	NaN	NaN	NaN	NaN
1.2252	-1.8344	1.2252	NaN	1.2252	NaN	1.2252	NaN	1.2252	NaN	1.2252	0.23954	1.2252	2.0149	1.2252	3.9835	1.2252	6.3157	2.2261	NaN	NaN	NaN	2.028	5.5171	NaN	NaN	NaN	NaN
1.2356	-1.8455	1.2356	NaN	1.2356	NaN	1.2356	NaN	1.2356	NaN	1.2356	0.15734	1.2356	1.9532	1.2356	3.9428	1.2356	6.298	2.2366	NaN	NaN	NaN	2.0384	5.3709	NaN	NaN	NaN	NaN
1.246	-1.8555	1.246	NaN	1.246	NaN	1.246	NaN	1.246	NaN	1.246	0.07159	1.246	1.8879	1.246	3.8984	1.246	6.2768	2.247	NaN	NaN	NaN	2.0489	5.2251	NaN	NaN	NaN	NaN
1.2564	-1.8644	1.2564	NaN	1.2564	NaN	1.2564	NaN	1.2564	NaN	1.2564	NaN	1.2564	1.8191	1.2564	3.8505	1.2564	6.252	2.2574	NaN	NaN	NaN	2.0593	5.0797	NaN	NaN	NaN	NaN
1.2669	-1.8721	1.2669	NaN	1.2669	NaN	1.2669	NaN	1.2669	NaN	1.2669	NaN	1.2669	1.7467	1.2669	3.7991	1.2669	6.2236	2.2678	NaN	NaN	NaN	2.0697	4.935	NaN	NaN	NaN	NaN
1.2773	-1.8788	1.2773	NaN	1.2773	NaN	1.2773	NaN	1.2773	NaN	1.2773	NaN	1.2773	1.6707	1.2773	3.744	1.2773	6.1916	2.2783	NaN	NaN	NaN	2.0802	4.791	NaN	NaN	NaN	NaN
1.2877	-1.8842	1.2877	NaN	1.2877	NaN	1.2877	NaN	1.2877	NaN	1.2877	NaN	1.2877	1.5911	1.2877	3.6854	1.2877	6.156	2.2887	NaN	NaN	NaN	2.0906	4.6477	NaN	NaN	NaN	NaN
1.2981	-1.8886	1.2981	NaN	1.2981	NaN	1.2981	NaN	1.2981	NaN	1.2981	NaN	1.2981	1.5079	1.2981	3.6231	1.2981	6.1169	2.2991	NaN	NaN	NaN	2.101	4.5052	NaN	NaN	NaN	NaN
1.3086	-1.8918	1.3086	NaN	1.3086	NaN	1.3086	NaN	1.3086	NaN	1.3086	NaN	1.3086	1.4211	1.3086	3.5572	1.3086	6.0741	2.3095	NaN	NaN	NaN	2.1114	4.3637	NaN	NaN	NaN	NaN
1.319	-1.8939	1.319	NaN	1.319	NaN	1.319	NaN	1.319	NaN	1.319	NaN	1.319	1.3307	1.319	3.4877	1.319	6.0276	2.32	NaN	NaN	NaN	2.1219	4.2232	NaN	NaN	NaN	NaN
1.3294	-1.8948	1.3294	NaN	1.3294	NaN	1.3294	NaN	1.3294	NaN	1.3294	NaN	1.3294	1.2366	1.3294	3.4146	1.3294	5.9776	2.3304	NaN	NaN	NaN	2.1323	4.0839	NaN	NaN	NaN	NaN
1.3399	-1.8946	1.3399	NaN	1.3399	NaN	1.3399	NaN	1.3399	NaN	1.3399	NaN	1.3399	1.139	1.3399	3.3378	1.3399	5.9239	2.3408	NaN	NaN	NaN	2.1427	3.9457	NaN	NaN	NaN	NaN
1.3503	-1.8932	1.3503	NaN	1.3503	NaN	1.3503	NaN	1.3503	NaN	1.3503	NaN	1.3503	1.0377	1.3503	3.2575	1.3503	5.8666	2.3513	NaN	NaN	NaN	2.1531	3.8088	NaN	NaN	NaN	NaN
1.3607	-1.8907	1.3607	NaN	1.3607	NaN	1.3607	NaN	1.3607	NaN	1.3607	NaN	1.3607	0.93274	1.3607	3.1735	1.3607	5.8057	2.3617	NaN	NaN	NaN	2.1636	3.6732	NaN	NaN	NaN	NaN
1.3711	-1.887	1.3711	NaN	1.3711	NaN	1.3711	NaN	1.3711	NaN	1.3711	NaN	1.3711	0.82423	1.3711	3.0859	1.3711	5.7412	2.3721	NaN	NaN	NaN	2.174	3.5391	NaN	NaN	NaN	NaN
1.3816	-1.8822	1.3816	NaN	1.3816	NaN	1.3816	NaN	1.3816	NaN	1.3816	NaN	1.3816	0.71211	1.3816	2.9947	1.3816	5.6731	2.3825	NaN	NaN	NaN	2.1844	3.4065	NaN	NaN	NaN	NaN
1.392	-1.8763	1.392	NaN	1.392	NaN	1.392	NaN	1.392	NaN	1.392	NaN	1.392	0.59641	1.392	2.8999	1.392	5.6014	2.393	NaN	NaN	NaN	2.1949	3.2755	NaN	NaN	NaN	NaN
1.4024	-1.8692	1.4024	NaN	1.4024	NaN	1.4024	NaN	1.4024	NaN	1.4024	NaN	1.4024	0.47713	1.4024	2.8016	1.4024	5.5261	2.4034	NaN	NaN	NaN	2.2053	3.1462	NaN	NaN	NaN	NaN
1.4128	-1.8611	1.4128	NaN	1.4128	NaN	1.4128	NaN	1.4128	NaN	1.4128	NaN	1.4128	0.3543	1.4128	2.6997	1.4128	5.4473	2.4138	NaN	NaN	NaN	2.2157	3.0186	NaN	NaN	NaN	NaN
1.4233	-1.8517	1.4233	NaN	1.4233	NaN	1.4233	NaN	1.4233	NaN	1.4233	NaN	1.4233	0.22792	1.4233	2.5942	1.4233	5.365	2.4242	NaN	NaN	NaN	2.2261	2.8929	NaN	NaN	NaN	NaN
1.4337	-1.8413	1.4337	NaN	1.4337	NaN	1.4337	NaN	1.4337	NaN	1.4337	NaN	1.4337	0.098031	1.4337	2.4853	1.4337	5.2791	2.4347	NaN	NaN	NaN	2.2366	2.769	NaN	NaN	NaN	NaN
1.4441	-1.8298	1.4441	NaN	1.4441	NaN	1.4441	NaN	1.4441	NaN	1.4441	NaN	1.4441	NaN	1.4441	2.3728	1.4441	5.1897	2.4451	NaN	NaN	NaN	2.247	2.6472	NaN	NaN	NaN	NaN
1.4545	-1.8171	1.4545	NaN	1.4545	NaN	1.4545	NaN	1.4545	NaN	1.4545	NaN	1.4545	NaN	1.4545	2.2569	1.4545	5.0968	2.4555	NaN	NaN	NaN	2.2574	2.5274	NaN	NaN	NaN	NaN
1.465	-1.8034	1.465	NaN	1.465	NaN	1.465	NaN	1.465	NaN	1.465	NaN	1.465	NaN	1.465	2.1375	1.465	5.0005	2.4659	NaN	NaN	NaN	2.2678	2.4097	NaN	NaN	NaN	NaN
1.4754	-1.7886	1.4754	NaN	1.4754	NaN	1.4754	NaN	1.4754	NaN	1.4754	NaN	1.4754	NaN	1.4754	2.0147	1.4754	4.9008	2.4764	NaN	NaN	NaN	2.2783	2.2942	NaN	NaN	NaN	NaN
1.4858	-1.7727	1.4858	NaN	1.4858	NaN	1.4858	NaN	1.4858	NaN	1.4858	NaN	1.4858	NaN	1.4858	1.8885	1.4858	4.7977	2.4868	NaN	NaN	NaN	2.2887	2.181	NaN	NaN	NaN	NaN
1.4963	-1.7557	1.4963	NaN	1.4963	NaN	1.4963	NaN	1.4963	NaN	1.4963	NaN	1.4963	NaN	1.4963	1.7589	1.4963	4.6912	2.4972	NaN	NaN	NaN	2.2991	2.0701	NaN	NaN	NaN	NaN
1.5067	-1.7377	1.5067	NaN	1.5067	NaN	1.5067	NaN	1.5067	NaN	1.5067	NaN	1.5067	NaN	1.5067	1.6261	1.5067	4.5814	2.5077	NaN	NaN	NaN	2.3095	1.9617	NaN	NaN	NaN	NaN
1.5171	-1.7186	1.5171	NaN	1.5171	NaN	1.5171	NaN	1.5171	NaN	1.5171	NaN	1.5171	NaN	1.5171	1.4899	1.5171	4.4684	2.5181	NaN	NaN	NaN	2.32	1.8557	NaN	NaN	NaN	NaN
1.5275	-1.6985	1.5275	NaN	1.5275	NaN	1.5275	NaN	1.5275	NaN	1.5275	NaN	1.5275	NaN	1.5275	1.3505	1.5275	4.3521	2.5285	NaN	NaN	NaN	2.3304	1.7522	NaN	NaN	NaN	NaN
1.538	-1.6773	1.538	NaN	1.538	NaN	1.538	NaN	1.538	NaN	1.538	NaN	1.538	NaN	1.538	1.2079	1.538	4.2325	2.5389	NaN	NaN	NaN	2.3408	1.6513	NaN	NaN	NaN	NaN
1.5484	-1.6552	1.5484	NaN	1.5484	NaN	1.5484	NaN	1.5484	NaN	1.5484	NaN	1.5484	NaN	1.5484	1.0621	1.5484	4.1098	2.5494	NaN	NaN	NaN	2.3513	1.553	NaN	NaN	NaN	NaN
1.5588	-1.632	1.5588	NaN	1.5588	NaN	1.5588	NaN	1.5588	NaN	1.5588	NaN	1.5588	NaN	1.5588	0.91324	1.5588	3.984	2.5598	NaN	NaN	NaN	2.3617	1.4575	NaN	NaN	NaN	NaN
1.5692	-1.6079	1.5692	NaN	1.5692	NaN	1.5692	NaN	1.5692	NaN	1.5692	NaN	1.5692	NaN	1.5692	0.76128	1.5692	3.8551	2.5702	NaN	NaN	NaN	2.3721	1.3648	NaN	NaN	NaN	NaN
1.5797	-1.5828	1.5797	NaN	1.5797	NaN	1.5797	NaN	1.5797	NaN	1.5797	NaN	1.5797	NaN	1.5797	0.60629	1.5797	3.7232	2.5806	NaN	NaN	NaN	2.3825	1.2748	NaN	NaN	NaN	NaN
1.5901	-1.5567	1.5901	NaN	1.5901	NaN	1.5901	NaN	1.5901	NaN	1.5901	NaN	1.5901	NaN	1.5901	0.44833	1.5901	3.5884	2.5911	NaN	NaN	NaN	2.393	1.1878	NaN	NaN	NaN	NaN
1.6005	-1.5297	1.6005	NaN	1.6005	NaN	1.6005	NaN	1.6005	NaN	1.6005	NaN	1.6005	NaN	1.6005	0.28744	1.6005	3.4505	2.6015	NaN	NaN	NaN	2.4034	1.1036	NaN	NaN	NaN	NaN
1.6109	-1.5018	1.6109	NaN	1.6109	NaN	1.6109	NaN	1.6109	NaN	1.6109	NaN	1.6109	NaN	1.6109	0.12368	1.6109	3.3099	2.6119	NaN	NaN	NaN	2.4138	1.0225	NaN	NaN	NaN	NaN
1.6214	-1.473	1.6214	NaN	1.6214	NaN	1.6214	NaN	1.6214	NaN	1.6214	NaN	1.6214	NaN	1.6214	NaN	1.6214	3.1664	2.6224	NaN	NaN	NaN	2.4242	0.94436	NaN	NaN	NaN	NaN
1.6318	-1.4433	1.6318	NaN	1.6318	NaN	1.6318	NaN	1.6318	NaN	1.6318	NaN	1.6318	NaN	1.6318	NaN	1.6318	3.0201	2.6328	NaN	NaN	NaN	2.4347	0.86931	NaN	NaN	NaN	NaN
1.6422	-1.4127	1.6422	NaN	1.6422	NaN	1.6422	NaN	1.6422	NaN	1.6422	NaN	1.6422	NaN	1.6422	NaN	1.6422	2.8712	2.6432	NaN	NaN	NaN	2.4451	0.79738	NaN	NaN	NaN	NaN
1.6527	-1.3813	1.6527	NaN	1.6527	NaN	1.6527	NaN	1.6527	NaN	1.6527	NaN	1.6527	NaN	1.6527	NaN	1.6527	2.7196	2.6536	NaN	NaN	NaN	2.4555	0.72861	NaN	NaN	NaN	NaN
1.6631	-1.3491	1.6631	NaN	1.6631	NaN	1.6631	NaN	1.6631	NaN	1.6631	NaN	1.6631	NaN	1.6631	NaN	1.6631	2.5654	2.6641	NaN	NaN	NaN	2.4659	0.66305	NaN	NaN	NaN	NaN
1.6735	-1.316	1.6735	NaN	1.6735	NaN	1.6735	NaN	1.6735	NaN	1.6735	NaN	1.6735	NaN	1.6735	NaN	1.6735	2.4087	2.6745	NaN	NaN	NaN	2.4764	0.60073	NaN	NaN	NaN	NaN
1.6839	-1.2822	1.6839	NaN	1.6839	NaN	1.6839	NaN	1.6839	NaN	1.6839	NaN	1.6839	NaN	1.6839	NaN	1.6839	2.2496	2.6849	NaN	NaN	NaN	2.4868	0.54169	NaN	NaN	NaN	NaN
1.6944	-1.2475	1.6944	NaN	1.6944	NaN	1.6944	NaN	1.6944	NaN	1.6944	NaN	1.6944	NaN	1.6944	NaN	1.6944	2.088	2.6953	NaN	NaN	NaN	2.4972	0.48596	NaN	NaN	NaN	NaN
1.7048	-1.2122	1.7048	NaN	1.7048	NaN	1.7048	NaN	1.7048	NaN	1.7048	NaN	1.7048	NaN	1.7048	NaN	1.7048	1.9242	2.7058	NaN	NaN	NaN	2.5077	0.43358	NaN	NaN	NaN	NaN
1.7152	-1.1761	1.7152	NaN	1.7152	NaN	1.7152	NaN	1.7152	NaN	1.7152	NaN	1.7152	NaN	1.7152	NaN	1.7152	1.7581	2.7162	NaN	NaN	NaN	2.5181	0.38458	NaN	NaN	NaN	NaN
1.7256	-1.1392	1.7256	NaN	1.7256	NaN	1.7256	NaN	1.7256	NaN	1.7256	NaN	1.7256	NaN	1.7256	NaN	1.7256	1.5898	2.7266	NaN	NaN	NaN	2.5285	0.33899	NaN	NaN	NaN	NaN
1.7361	-1.1018	1.7361	NaN	1.7361	NaN	1.7361	NaN	1.7361	NaN	1.7361	NaN	1.7361	NaN	1.7361	NaN	1.7361	1.4195	2.737	NaN	NaN	NaN	2.5389	0.29683	NaN	NaN	NaN	NaN
1.7465	-1.0636	1.7465	NaN	1.7465	NaN	1.7465	NaN	1.7465	NaN	1.7465	NaN	1.7465	NaN	1.7465	NaN	1.7465	1.2471	2.7475	NaN	NaN	NaN	2.5494	0.25813	NaN	NaN	NaN	NaN
1.7569	-1.0248	1.7569	NaN	1.7569	NaN	1.7569	NaN	1.7569	NaN	1.7569	NaN	1.7569	NaN	1.7569	NaN	1.7569	1.0727	2.7579	NaN	NaN	NaN	2.5598	0.22291	NaN	NaN	NaN	NaN
1.7674	-0.9854	1.7674	NaN	1.7674	NaN	1.7674	NaN	1.7674	NaN	1.7674	NaN	1.7674	NaN	1.7674	NaN	1.7674	0.89644	2.7683	NaN	NaN	NaN	2.5702	0.1912	NaN	NaN	NaN	NaN
1.7778	-0.94541	1.7778	NaN	1.7778	NaN	1.7778	NaN	1.7778	NaN	1.7778	NaN	1.7778	NaN	1.7778	NaN	1.7778	0.71838	2.7788	NaN	NaN	NaN	2.5806	0.16301	NaN	NaN	NaN	NaN
1.7882	-0.90485	1.7882	NaN	1.7882	NaN	1.7882	NaN	1.7882	NaN	1.7882	NaN	1.7882	NaN	1.7882	NaN	1.7882	0.5386	2.7892	NaN	NaN	NaN	2.5911	0.13835	NaN	NaN	NaN	NaN
1.7986	-0.86374	1.7986	NaN	1.7986	NaN	1.7986	NaN	1.7986	NaN	1.7986	NaN	1.7986	NaN	1.7986	NaN	1.7986	0.35716	2.7996	NaN	NaN	NaN	2.6015	0.11725	NaN	NaN	NaN	NaN
1.8091	-0.82212	1.8091	NaN	1.8091	NaN	1.8091	NaN	1.8091	NaN	1.8091	NaN	1.8091	NaN	1.8091	NaN	1.8091	0.17415	2.81	NaN	NaN	NaN	2.6119	0.099711	NaN	NaN	NaN	NaN
1.8195	-0.78001	1.8195	NaN	1.8195	NaN	1.8195	NaN	1.8195	NaN	1.8195	NaN	1.8195	NaN	1.8195	NaN	1.8195	NaN	2.8205	NaN	NaN	NaN	2.6224	0.085748	NaN	NaN	NaN	NaN
1.8299	-0.73743	1.8299	NaN	1.8299	NaN	1.8299	NaN	1.8299	NaN	1.8299	NaN	1.8299	NaN	1.8299	NaN	1.8299	NaN	2.8309	NaN	NaN	NaN	2.6328	0.075366	NaN	NaN	NaN	NaN
1.8403	-0.69441	1.8403	NaN	1.8403	NaN	1.8403	NaN	1.8403	NaN	1.8403	NaN	1.8403	NaN	1.8403	NaN	1.8403	NaN	2.8413	NaN	NaN	NaN	2.6432	0.068572	NaN	NaN	NaN	NaN
1.8508	-0.65098	1.8508	NaN	1.8508	NaN	1.8508	NaN	1.8508	NaN	1.8508	NaN	1.8508	NaN	1.8508	NaN	1.8508	NaN	2.8517	NaN	NaN	NaN	2.6536	0.065369	NaN	NaN	NaN	NaN
1.8612	-0.60716	1.8612	NaN	1.8612	NaN	1.8612	NaN	1.8612	NaN	1.8612	NaN	1.8612	NaN	1.8612	NaN	1.8612	NaN	2.8622	NaN	NaN	NaN	2.6641	0.065759	NaN	NaN	NaN	NaN
1.8716	-0.56297	1.8716	NaN	1.8716	NaN	1.8716	NaN	1.8716	NaN	1.8716	NaN	1.8716	NaN	1.8716	NaN	1.8716	NaN	2.8726	NaN	NaN	NaN	2.6745	0.06974	NaN	NaN	NaN	NaN
1.882	-0.51846	1.882	NaN	1.882	NaN	1.882	NaN	1.882	NaN	1.882	NaN	1.882	NaN	1.882	NaN	1.882	NaN	2.883	NaN	NaN	NaN	2.6849	0.077311	NaN	NaN	NaN	NaN
1.8925	-0.47363	1.8925	NaN	1.8925	NaN	1.8925	NaN	1.8925	NaN	1.8925	NaN	1.8925	NaN	1.8925	NaN	1.8925	NaN	2.8935	NaN	NaN	NaN	2.6953	0.088464	NaN	NaN	NaN	NaN
1.9029	-0.42853	1.9029	NaN	1.9029	NaN	1.9029	NaN	1.9029	NaN	1.9029	NaN	1.9029	NaN	1.9029	NaN	1.9029	NaN	2.9039	NaN	NaN	NaN	2.7058	0.10319	NaN	NaN	NaN	NaN
1.9133	-0.38317	1.9133	NaN	1.9133	NaN	1.9133	NaN	1.9133	NaN	1.9133	NaN	1.9133	NaN	1.9133	NaN	1.9133	NaN	2.9143	NaN	NaN	NaN	2.7162	0.12149	NaN	NaN	NaN	NaN
1.9238	-0.33758	1.9238	NaN	1.9238	NaN	1.9238	NaN	1.9238	NaN	1.9238	NaN	1.9238	NaN	1.9238	NaN	1.9238	NaN	2.9247	NaN	NaN	NaN	2.7266	0.14334	NaN	NaN	NaN	NaN
1.9342	-0.2918	1.9342	NaN	1.9342	NaN	1.9342	NaN	1.9342	NaN	1.9342	NaN	1.9342	NaN	1.9342	NaN	1.9342	NaN	2.9352	NaN	NaN	NaN	2.737	0.16873	NaN	NaN	NaN	NaN
1.9446	-0.24585	1.9446	NaN	1.9446	NaN	1.9446	NaN	1.9446	NaN	1.9446	NaN	1.9446	NaN	1.9446	NaN	1.9446	NaN	2.9456	NaN	NaN	NaN	2.7475	0.19765	NaN	NaN	NaN	NaN
1.955	-0.19975	1.955	NaN	1.955	NaN	1.955	NaN	1.955	NaN	1.955	NaN	1.955	NaN	1.955	NaN	1.955	NaN	2.956	NaN	NaN	NaN	2.7579	0.23008	NaN	NaN	NaN	NaN
1.9655	-0.15354	1.9655	NaN	1.9655	NaN	1.9655	NaN	1.9655	NaN	1.9655	NaN	1.9655	NaN	1.9655	NaN	1.9655	NaN	2.9664	NaN	NaN	NaN	2.7683	0.26599	NaN	NaN	NaN	NaN
1.9759	-0.10724	1.9759	NaN	1.9759	NaN	1.9759	NaN	1.9759	NaN	1.9759	NaN	1.9759	NaN	1.9759	NaN	1.9759	NaN	2.9769	NaN	NaN	NaN	2.7788	0.30537	NaN	NaN	NaN	NaN
1.9863	-0.060886	1.9863	NaN	1.9863	NaN	1.9863	NaN	1.9863	NaN	1.9863	NaN	1.9863	NaN	1.9863	NaN	1.9863	NaN	2.9873	NaN	NaN	NaN	2.7892	0.34818	NaN	NaN	NaN	NaN
1.9967	-0.014498	1.9967	NaN	1.9967	NaN	1.9967	NaN	1.9967	NaN	1.9967	NaN	1.9967	NaN	1.9967	NaN	1.9967	NaN	2.9977	NaN	NaN	NaN	2.7996	0.39442	NaN	NaN	NaN	NaN
2.0072	0.031892	2.0072	NaN	2.0072	NaN	2.0072	NaN	2.0072	NaN	2.0072	NaN	2.0072	NaN	2.0072	NaN	2.0072	NaN	3.0081	NaN	NaN	NaN	2.81	0.44403	NaN	NaN	NaN	NaN
2.0176	0.078258	2.0176	NaN	2.0176	NaN	2.0176	NaN	2.0176	NaN	2.0176	NaN	2.0176	NaN	2.0176	NaN	2.0176	NaN	3.0186	NaN	NaN	NaN	2.8205	0.497	NaN	NaN	NaN	NaN
2.028	0.12457	2.028	NaN	2.028	NaN	2.028	NaN	2.028	NaN	2.028	NaN	2.028	NaN	2.028	NaN	2.028	NaN	3.029	NaN	NaN	NaN	2.8309	0.5533	NaN	NaN	NaN	NaN
2.0384	0.1708	2.0384	NaN	2.0384	NaN	2.0384	NaN	2.0384	NaN	2.0384	NaN	2.0384	NaN	2.0384	NaN	2.0384	NaN	3.0394	NaN	NaN	NaN	2.8413	0.61288	NaN	NaN	NaN	NaN
2.0489	0.21692	2.0489	NaN	2.0489	NaN	2.0489	NaN	2.0489	NaN	2.0489	NaN	2.0489	NaN	2.0489	NaN	2.0489	NaN	3.0499	NaN	NaN	NaN	2.8517	0.67571	NaN	NaN	NaN	NaN
2.0593	0.26291	2.0593	NaN	2.0593	NaN	2.0593	NaN	2.0593	NaN	2.0593	NaN	2.0593	NaN	2.0593	NaN	2.0593	NaN	3.0603	NaN	NaN	NaN	2.8622	0.74176	NaN	NaN	NaN	NaN
2.0697	0.30873	2.0697	NaN	2.0697	NaN	2.0697	NaN	2.0697	NaN	2.0697	NaN	2.0697	NaN	2.0697	NaN	2.0697	NaN	3.0707	NaN	NaN	NaN	2.8726	0.81098	NaN	NaN	NaN	NaN
2.0802	0.35435	2.0802	NaN	2.0802	NaN	2.0802	NaN	2.0802	NaN	2.0802	NaN	2.0802	NaN	2.0802	NaN	2.0802	NaN	3.0811	NaN	NaN	NaN	2.883	0.88332	NaN	NaN	NaN	NaN
2.0906	0.39976	2.0906	NaN	2.0906	NaN	2.0906	NaN	2.0906	NaN	2.0906	NaN	2.0906	NaN	2.0906	NaN	2.0906	NaN	3.0916	NaN	NaN	NaN	2.8935	0.95876	NaN	NaN	NaN	NaN
2.101	0.44492	2.101	NaN	2.101	NaN	2.101	NaN	2.101	NaN	2.101	NaN	2.101	NaN	2.101	NaN	2.101	NaN	3.102	NaN	NaN	NaN	2.9039	1.0372	NaN	NaN	NaN	NaN
2.1114	0.48981	2.1114	NaN	2.1114	NaN	2.1114	NaN	2.1114	NaN	2.1114	NaN	2.1114	NaN	2.1114	NaN	2.1114	NaN	3.1124	NaN	NaN	NaN	2.9143	1.1187	NaN	NaN	NaN	NaN
2.1219	0.53439	2.1219	NaN	2.1219	NaN	2.1219	NaN	2.1219	NaN	2.1219	NaN	2.1219	NaN	2.1219	NaN	2.1219	NaN	3.1228	NaN	NaN	NaN	2.9247	1.2031	NaN	NaN	NaN	NaN
2.1323	0.57864	2.1323	NaN	2.1323	NaN	2.1323	NaN	2.1323	NaN	2.1323	NaN	2.1323	NaN	2.1323	NaN	2.1323	NaN	3.1333	NaN	NaN	NaN	2.9352	1.2904	NaN	NaN	NaN	NaN
2.1427	0.62254	2.1427	NaN	2.1427	NaN	2.1427	NaN	2.1427	NaN	2.1427	NaN	2.1427	NaN	2.1427	NaN	2.1427	NaN	3.1437	NaN	NaN	NaN	2.9456	1.3805	NaN	NaN	NaN	NaN
2.1531	0.66606	2.1531	NaN	2.1531	NaN	2.1531	NaN	2.1531	NaN	2.1531	NaN	2.1531	NaN	2.1531	NaN	2.1531	NaN	3.1541	NaN	NaN	NaN	2.956	1.4735	NaN	NaN	NaN	NaN
2.1636	0.70917	2.1636	NaN	2.1636	NaN	2.1636	NaN	2.1636	NaN	2.1636	NaN	2.1636	NaN	2.1636	NaN	2.1636	NaN	3.1645	NaN	NaN	NaN	2.9664	1.5691	NaN	NaN	NaN	NaN
2.174	0.75184	2.174	NaN	2.174	NaN	2.174	NaN	2.174	NaN	2.174	NaN	2.174	NaN	2.174	NaN	2.174	NaN	3.175	NaN	NaN	NaN	2.9769	1.6674	NaN	NaN	NaN	NaN
2.1844	0.79406	2.1844	NaN	2.1844	NaN	2.1844	NaN	2.1844	NaN	2.1844	NaN	2.1844	NaN	2.1844	NaN	2.1844	NaN	3.1854	NaN	NaN	NaN	2.9873	1.7683	NaN	NaN	NaN	NaN
2.1949	0.83579	2.1949	NaN	2.1949	NaN	2.1949	NaN	2.1949	NaN	2.1949	NaN	2.1949	NaN	2.1949	NaN	2.1949	NaN	3.1958	NaN	NaN	NaN	2.9977	1.8718	NaN	NaN	NaN	NaN
2.2053	0.87701	2.2053	NaN	2.2053	NaN	2.2053	NaN	2.2053	NaN	2.2053	NaN	2.2053	NaN	2.2053	NaN	2.2053	NaN	3.2063	NaN	NaN	NaN	3.0081	1.9777	NaN	NaN	NaN	NaN
2.2157	0.91769	2.2157	NaN	2.2157	NaN	2.2157	NaN	2.2157	NaN	2.2157	NaN	2.2157	NaN	2.2157	NaN	2.2157	NaN	3.2167	NaN	NaN	NaN	3.0186	2.0861	NaN	NaN	NaN	NaN
2.2261	0.95781	2.2261	NaN	2.2261	NaN	2.2261	NaN	2.2261	NaN	2.2261	NaN	2.2261	NaN	2.2261	NaN	2.2261	NaN	3.2271	NaN	NaN	NaN	3.029	2.1968	NaN	NaN	NaN	NaN
2.2366	0.99735	2.2366	NaN	2.2366	NaN	2.2366	NaN	2.2366	NaN	2.2366	NaN	2.2366	NaN	2.2366	NaN	2.2366	NaN	3.2375	NaN	NaN	NaN	3.0394	2.3099	NaN	NaN	NaN	NaN
2.247	1.0363	2.247	NaN	2.247	NaN	2.247	NaN	2.247	NaN	2.247	NaN	2.247	NaN	2.247	NaN	2.247	NaN	3.248	NaN	NaN	NaN	3.0499	2.4251	NaN	NaN	NaN	NaN
2.2574	1.0746	2.2574	NaN	2.2574	NaN	2.2574	NaN	2.2574	NaN	2.2574	NaN	2.2574	NaN	2.2574	NaN	2.2574	NaN	3.2584	NaN	NaN	NaN	3.0603	2.5425	NaN	NaN	NaN	NaN
2.2678	1.1122	2.2678	NaN	2.2678	NaN	2.2678	NaN	2.2678	NaN	2.2678	NaN	2.2678	NaN	2.2678	NaN	2.2678	NaN	3.2688	NaN	NaN	NaN	3.0707	2.6619	NaN	NaN	NaN	NaN
2.2783	1.1492	2.2783	NaN	2.2783	NaN	2.2783	NaN	2.2783	NaN	2.2783	NaN	2.2783	NaN	2.2783	NaN	2.2783	NaN	3.2792	NaN	NaN	NaN	3.0811	2.7834	NaN	NaN	NaN	NaN
2.2887	1.1855	2.2887	NaN	2.2887	NaN	2.2887	NaN	2.2887	NaN	2.2887	NaN	2.2887	NaN	2.2887	NaN	2.2887	NaN	3.2897	NaN	NaN	NaN	3.0916	2.9067	NaN	NaN	NaN	NaN
2.2991	1.221	2.2991	NaN	2.2991	NaN	2.2991	NaN	2.2991	NaN	2.2991	NaN	2.2991	NaN	2.2991	NaN	2.2991	NaN	3.3001	NaN	NaN	NaN	3.102	3.032	NaN	NaN	NaN	NaN
2.3095	1.2558	2.3095	NaN	2.3095	NaN	2.3095	NaN	2.3095	NaN	2.3095	NaN	2.3095	NaN	2.3095	NaN	2.3095	NaN	3.3105	NaN	NaN	NaN	3.1124	3.159	NaN	NaN	NaN	NaN
2.32	1.2899	2.32	NaN	2.32	NaN	2.32	NaN	2.32	NaN	2.32	NaN	2.32	NaN	2.32	NaN	2.32	NaN	3.321	NaN	NaN	NaN	3.1228	3.2877	NaN	NaN	NaN	NaN
2.3304	1.3231	2.3304	NaN	2.3304	NaN	2.3304	NaN	2.3304	NaN	2.3304	NaN	2.3304	NaN	2.3304	NaN	2.3304	NaN	3.3314	NaN	NaN	NaN	3.1333	3.4181	NaN	NaN	NaN	NaN
2.3408	1.3556	2.3408	NaN	2.3408	NaN	2.3408	NaN	2.3408	NaN	2.3408	NaN	2.3408	NaN	2.3408	NaN	2.3408	NaN	3.3418	NaN	NaN	NaN	3.1437	3.55	NaN	NaN	NaN	NaN
2.3513	1.3872	2.3513	NaN	2.3513	NaN	2.3513	NaN	2.3513	NaN	2.3513	NaN	2.3513	NaN	2.3513	NaN	2.3513	NaN	3.3522	NaN	NaN	NaN	3.1541	3.6833	NaN	NaN	NaN	NaN
2.3617	1.418	2.3617	NaN	2.3617	NaN	2.3617	NaN	2.3617	NaN	2.3617	NaN	2.3617	NaN	2.3617	NaN	2.3617	NaN	3.3627	NaN	NaN	NaN	3.1645	3.8181	NaN	NaN	NaN	NaN
2.3721	1.4479	2.3721	NaN	2.3721	NaN	2.3721	NaN	2.3721	NaN	2.3721	NaN	2.3721	NaN	2.3721	NaN	2.3721	NaN	3.3731	NaN	NaN	NaN	3.175	3.9541	NaN	NaN	NaN	NaN
2.3825	1.477	2.3825	NaN	2.3825	NaN	2.3825	NaN	2.3825	NaN	2.3825	NaN	2.3825	NaN	2.3825	NaN	2.3825	NaN	3.3835	NaN	NaN	NaN	3.1854	4.0914	NaN	NaN	NaN	NaN
2.393	1.5051	2.393	NaN	2.393	NaN	2.393	NaN	2.393	NaN	2.393	NaN	2.393	NaN	2.393	NaN	2.393	NaN	3.3939	NaN	NaN	NaN	3.1958	4.2298	NaN	NaN	NaN	NaN
2.4034	1.5324	2.4034	NaN	2.4034	NaN	2.4034	NaN	2.4034	NaN	2.4034	NaN	2.4034	NaN	2.4034	NaN	2.4034	NaN	3.4044	NaN	NaN	NaN	3.2063	4.3693	NaN	NaN	NaN	NaN
2.4138	1.5587	2.4138	NaN	2.4138	NaN	2.4138	NaN	2.4138	NaN	2.4138	NaN	2.4138	NaN	2.4138	NaN	2.4138	NaN	3.4148	NaN	NaN	NaN	3.2167	4.5097	NaN	NaN	NaN	NaN
2.4242	1.584	2.4242	NaN	2.4242	NaN	2.4242	NaN	2.4242	NaN	2.4242	NaN	2.4242	NaN	2.4242	NaN	2.4242	NaN	3.4252	NaN	NaN	NaN	3.2271	4.651	NaN	NaN	NaN	NaN
2.4347	1.6084	2.4347	NaN	2.4347	NaN	2.4347	NaN	2.4347	NaN	2.4347	NaN	2.4347	NaN	2.4347	NaN	2.4347	NaN	3.4356	NaN	NaN	NaN	3.2375	4.7931	NaN	NaN	NaN	NaN
2.4451	1.6319	2.4451	NaN	2.4451	NaN	2.4451	NaN	2.4451	NaN	2.4451	NaN	2.4451	NaN	2.4451	NaN	2.4451	NaN	3.4461	NaN	NaN	NaN	3.248	4.936	NaN	NaN	NaN	NaN
2.4555	1.6543	2.4555	NaN	2.4555	NaN	2.4555	NaN	2.4555	NaN	2.4555	NaN	2.4555	NaN	2.4555	NaN	2.4555	NaN	3.4565	NaN	NaN	NaN	3.2584	5.0794	NaN	NaN	NaN	NaN
2.4659	1.6758	2.4659	NaN	2.4659	NaN	2.4659	NaN	2.4659	NaN	2.4659	NaN	2.4659	NaN	2.4659	NaN	2.4659	NaN	3.4669	NaN	NaN	NaN	3.2688	5.2234	NaN	NaN	NaN	NaN
2.4764	1.6962	2.4764	NaN	2.4764	NaN	2.4764	NaN	2.4764	NaN	2.4764	NaN	2.4764	NaN	2.4764	NaN	2.4764	NaN	3.4774	NaN	NaN	NaN	3.2792	5.3679	NaN	NaN	NaN	NaN
2.4868	1.7156	2.4868	NaN	2.4868	NaN	2.4868	NaN	2.4868	NaN	2.4868	NaN	2.4868	NaN	2.4868	NaN	2.4868	NaN	3.4878	NaN	NaN	NaN	3.2897	5.5127	NaN	NaN	NaN	NaN
2.4972	1.7339	2.4972	NaN	2.4972	NaN	2.4972	NaN	2.4972	NaN	2.4972	NaN	2.4972	NaN	2.4972	NaN	2.4972	NaN	3.4982	NaN	NaN	NaN	3.3001	5.6578	NaN	NaN	NaN	NaN
2.5077	1.7512	2.5077	NaN	2.5077	NaN	2.5077	NaN	2.5077	NaN	2.5077	NaN	2.5077	NaN	2.5077	NaN	2.5077	NaN	3.5086	NaN	NaN	NaN	3.3105	5.8031	NaN	NaN	NaN	NaN
2.5181	1.7675	2.5181	NaN	2.5181	NaN	2.5181	NaN	2.5181	NaN	2.5181	NaN	2.5181	NaN	2.5181	NaN	2.5181	NaN	3.5191	NaN	NaN	NaN	3.321	5.9485	NaN	NaN	NaN	NaN
2.5285	1.7827	2.5285	NaN	2.5285	NaN	2.5285	NaN	2.5285	NaN	2.5285	NaN	2.5285	NaN	2.5285	NaN	2.5285	NaN	3.5295	NaN	NaN	NaN	3.3314	6.0939	NaN	NaN	NaN	NaN
2.5389	1.7968	2.5389	NaN	2.5389	NaN	2.5389	NaN	2.5389	NaN	2.5389	NaN	2.5389	NaN	2.5389	NaN	2.5389	NaN	3.5399	NaN	NaN	NaN	3.3418	6.2393	NaN	NaN	NaN	NaN
2.5494	1.8098	2.5494	NaN	2.5494	NaN	2.5494	NaN	2.5494	NaN	2.5494	NaN	2.5494	NaN	2.5494	NaN	2.5494	NaN	3.5503	NaN	NaN	NaN	3.3522	6.3844	NaN	NaN	NaN	NaN
2.5598	1.8217	2.5598	NaN	2.5598	NaN	2.5598	NaN	2.5598	NaN	2.5598	NaN	2.5598	NaN	2.5598	NaN	2.5598	NaN	3.5608	NaN	NaN	NaN	3.3627	6.5294	NaN	NaN	NaN	NaN
2.5702	1.8325	2.5702	NaN	2.5702	NaN	2.5702	NaN	2.5702	NaN	2.5702	NaN	2.5702	NaN	2.5702	NaN	2.5702	NaN	3.5712	NaN	NaN	NaN	3.3731	6.674	NaN	NaN	NaN	NaN
2.5806	1.8422	2.5806	NaN	2.5806	NaN	2.5806	NaN	2.5806	NaN	2.5806	NaN	2.5806	NaN	2.5806	NaN	2.5806	NaN	3.5816	NaN	NaN	NaN	3.3835	6.8182	NaN	NaN	NaN	NaN
2.5911	1.8508	2.5911	NaN	2.5911	NaN	2.5911	NaN	2.5911	NaN	2.5911	NaN	2.5911	NaN	2.5911	NaN	2.5911	NaN	3.592	NaN	NaN	NaN	3.3939	6.9618	NaN	NaN	NaN	NaN
2.6015	1.8583	2.6015	NaN	2.6015	NaN	2.6015	NaN	2.6015	NaN	2.6015	NaN	2.6015	NaN	2.6015	NaN	2.6015	NaN	3.6025	NaN	NaN	NaN	3.4044	7.1049	NaN	NaN	NaN	NaN
2.6119	1.8646	2.6119	NaN	2.6119	NaN	2.6119	NaN	2.6119	NaN	2.6119	NaN	2.6119	NaN	2.6119	NaN	2.6119	NaN	3.6129	NaN	NaN	NaN	3.4148	7.2473	NaN	NaN	NaN	NaN
2.6224	1.8698	2.6224	NaN	2.6224	NaN	2.6224	NaN	2.6224	NaN	2.6224	NaN	2.6224	NaN	2.6224	NaN	2.6224	NaN	3.6233	NaN	NaN	NaN	3.4252	7.3889	NaN	NaN	NaN	NaN
2.6328	1.8739	2.6328	NaN	2.6328	NaN	2.6328	NaN	2.6328	NaN	2.6328	NaN	2.6328	NaN	2.6328	NaN	2.6328	NaN	3.6338	NaN	NaN	NaN	3.4356	7.5297	NaN	NaN	NaN	NaN
2.6432	1.8769	2.6432	NaN	2.6432	NaN	2.6432	NaN	2.6432	NaN	2.6432	NaN	2.6432	NaN	2.6432	NaN	2.6432	NaN	3.6442	NaN	NaN	NaN	3.4461	7.6696	NaN	NaN	NaN	NaN
2.6536	1.8787	2.6536	NaN	2.6536	NaN	2.6536	NaN	2.6536	NaN	2.6536	NaN	2.6536	NaN	2.6536	NaN	2.6536	NaN	3.6546	NaN	NaN	NaN	3.4565	7.8084	NaN	NaN	NaN	NaN
2.6641	1.8794	2.6641	NaN	2.6641	NaN	2.6641	NaN	2.6641	NaN	2.6641	NaN	2.6641	NaN	2.6641	NaN	2.6641	NaN	3.665	NaN	NaN	NaN	3.4669	7.9461	NaN	NaN	NaN	NaN
2.6745	1.879	2.6745	NaN	2.6745	NaN	2.6745	NaN	2.6745	NaN	2.6745	NaN	2.6745	NaN	2.6745	NaN	2.6745	NaN	3.6755	NaN	NaN	NaN	3.4774	8.0827	NaN	NaN	NaN	NaN
2.6849	1.8774	2.6849	NaN	2.6849	NaN	2.6849	NaN	2.6849	NaN	2.6849	NaN	2.6849	NaN	2.6849	NaN	2.6849	NaN	3.6859	NaN	NaN	NaN	3.4878	8.2179	NaN	NaN	NaN	NaN
2.6953	1.8747	2.6953	NaN	2.6953	NaN	2.6953	NaN	2.6953	NaN	2.6953	NaN	2.6953	NaN	2.6953	NaN	2.6953	NaN	3.6963	NaN	NaN	NaN	3.4982	8.3518	NaN	NaN	NaN	NaN
2.7058	1.8708	2.7058	NaN	2.7058	NaN	2.7058	NaN	2.7058	NaN	2.7058	NaN	2.7058	NaN	2.7058	NaN	2.7058	NaN	3.7067	NaN	NaN	NaN	3.5086	8.4843	NaN	NaN	NaN	NaN
2.7162	1.8659	2.7162	NaN	2.7162	NaN	2.7162	NaN	2.7162	NaN	2.7162	NaN	2.7162	NaN	2.7162	NaN	2.7162	NaN	3.7172	NaN	NaN	NaN	3.5191	8.6153	NaN	NaN	NaN	NaN
2.7266	1.8598	2.7266	NaN	2.7266	NaN	2.7266	NaN	2.7266	NaN	2.7266	NaN	2.7266	NaN	2.7266	NaN	2.7266	NaN	3.7276	NaN	NaN	NaN	3.5295	8.7447	NaN	NaN	NaN	NaN
2.737	1.8525	2.737	NaN	2.737	NaN	2.737	NaN	2.737	NaN	2.737	NaN	2.737	NaN	2.737	NaN	2.737	NaN	3.738	NaN	NaN	NaN	3.5399	8.8724	NaN	NaN	NaN	NaN
2.7475	1.8442	2.7475	NaN	2.7475	NaN	2.7475	NaN	2.7475	NaN	2.7475	NaN	2.7475	NaN	2.7475	NaN	2.7475	NaN	3.7485	NaN	NaN	NaN	3.5503	8.9984	NaN	NaN	NaN	NaN
2.7579	1.8347	2.7579	NaN	2.7579	NaN	2.7579	NaN	2.7579	NaN	2.7579	NaN	2.7579	NaN	2.7579	NaN	2.7579	NaN	3.7589	NaN	NaN	NaN	3.5608	9.1225	NaN	NaN	NaN	NaN
2.7683	1.8242	2.7683	NaN	2.7683	NaN	2.7683	NaN	2.7683	NaN	2.7683	NaN	2.7683	NaN	2.7683	NaN	2.7683	NaN	3.7693	NaN	NaN	NaN	3.5712	9.2448	NaN	NaN	NaN	NaN
2.7788	1.8125	2.7788	NaN	2.7788	NaN	2.7788	NaN	2.7788	NaN	2.7788	NaN	2.7788	NaN	2.7788	NaN	2.7788	NaN	3.7797	NaN	NaN	NaN	3.5816	9.3651	NaN	NaN	NaN	NaN
2.7892	1.7998	2.7892	NaN	2.7892	NaN	2.7892	NaN	2.7892	NaN	2.7892	NaN	2.7892	NaN	2.7892	NaN	2.7892	NaN	3.7902	NaN	NaN	NaN	3.592	9.4834	NaN	NaN	NaN	NaN
2.7996	1.786	2.7996	NaN	2.7996	NaN	2.7996	NaN	2.7996	NaN	2.7996	NaN	2.7996	NaN	2.7996	NaN	2.7996	NaN	3.8006	NaN	NaN	NaN	3.6025	9.5995	NaN	NaN	NaN	NaN
2.81	1.771	2.81	NaN	2.81	NaN	2.81	NaN	2.81	NaN	2.81	NaN	2.81	NaN	2.81	NaN	2.81	NaN	3.811	NaN	NaN	NaN	3.6129	9.7135	NaN	NaN	NaN	NaN
2.8205	1.7551	2.8205	NaN	2.8205	NaN	2.8205	NaN	2.8205	NaN	2.8205	NaN	2.8205	NaN	2.8205	NaN	2.8205	NaN	3.8214	NaN	NaN	NaN	3.6233	9.8252	NaN	NaN	NaN	NaN
2.8309	1.738	2.8309	NaN	2.8309	NaN	2.8309	NaN	2.8309	NaN	2.8309	NaN	2.8309	NaN	2.8309	NaN	2.8309	NaN	3.8319	NaN	NaN	NaN	3.6338	9.9346	NaN	NaN	NaN	NaN
2.8413	1.72	2.8413	NaN	2.8413	NaN	2.8413	NaN	2.8413	NaN	2.8413	NaN	2.8413	NaN	2.8413	NaN	2.8413	NaN	3.8423	NaN	NaN	NaN	3.6442	10.042	NaN	NaN	NaN	NaN
2.8517	1.7008	2.8517	NaN	2.8517	NaN	2.8517	NaN	2.8517	NaN	2.8517	NaN	2.8517	NaN	2.8517	NaN	2.8517	NaN	3.8527	NaN	NaN	NaN	3.6546	10.146	NaN	NaN	NaN	NaN
2.8622	1.6807	2.8622	NaN	2.8622	NaN	2.8622	NaN	2.8622	NaN	2.8622	NaN	2.8622	NaN	2.8622	NaN	2.8622	NaN	3.8631	NaN	NaN	NaN	3.665	10.248	NaN	NaN	NaN	NaN
2.8726	1.6596	2.8726	NaN	2.8726	NaN	2.8726	NaN	2.8726	NaN	2.8726	NaN	2.8726	NaN	2.8726	NaN	2.8726	NaN	3.8736	NaN	NaN	NaN	3.6755	10.348	NaN	NaN	NaN	NaN
2.883	1.6374	2.883	NaN	2.883	NaN	2.883	NaN	2.883	NaN	2.883	NaN	2.883	NaN	2.883	NaN	2.883	NaN	3.884	NaN	NaN	NaN	3.6859	10.445	NaN	NaN	NaN	NaN
2.8935	1.6143	2.8935	NaN	2.8935	NaN	2.8935	NaN	2.8935	NaN	2.8935	NaN	2.8935	NaN	2.8935	NaN	2.8935	NaN	3.8944	NaN	NaN	NaN	3.6963	10.539	NaN	NaN	NaN	NaN
2.9039	1.5902	2.9039	NaN	2.9039	NaN	2.9039	NaN	2.9039	NaN	2.9039	NaN	2.9039	NaN	2.9039	NaN	2.9039	NaN	3.9049	NaN	NaN	NaN	3.7067	10.63	NaN	NaN	NaN	NaN
2.9143	1.5651	2.9143	NaN	2.9143	NaN	2.9143	NaN	2.9143	NaN	2.9143	NaN	2.9143	NaN	2.9143	NaN	2.9143	NaN	3.9153	NaN	NaN	NaN	3.7172	10.719	NaN	NaN	NaN	NaN
2.9247	1.5391	2.9247	NaN	2.9247	NaN	2.9247	NaN	2.9247	NaN	2.9247	NaN	2.9247	NaN	2.9247	NaN	2.9247	NaN	3.9257	NaN	NaN	NaN	3.7276	10.805	NaN	NaN	NaN	NaN
2.9352	1.5122	2.9352	NaN	2.9352	NaN	2.9352	NaN	2.9352	NaN	2.9352	NaN	2.9352	NaN	2.9352	NaN	2.9352	NaN	3.9361	NaN	NaN	NaN	3.738	10.888	NaN	NaN	NaN	NaN
2.9456	1.4844	2.9456	NaN	2.9456	NaN	2.9456	NaN	2.9456	NaN	2.9456	NaN	2.9456	NaN	2.9456	NaN	2.9456	NaN	3.9466	NaN	NaN	NaN	3.7485	10.968	NaN	NaN	NaN	NaN
2.956	1.4557	2.956	NaN	2.956	NaN	2.956	NaN	2.956	NaN	2.956	NaN	2.956	NaN	2.956	NaN	2.956	NaN	3.957	NaN	NaN	NaN	3.7589	11.045	NaN	NaN	NaN	NaN
2.9664	1.4261	2.9664	NaN	2.9664	NaN	2.9664	NaN	2.9664	NaN	2.9664	NaN	2.9664	NaN	2.9664	NaN	2.9664	NaN	3.9674	NaN	NaN	NaN	3.7693	11.119	NaN	NaN	NaN	NaN
2.9769	1.3956	2.9769	NaN	2.9769	NaN	2.9769	NaN	2.9769	NaN	2.9769	NaN	2.9769	NaN	2.9769	NaN	2.9769	NaN	3.9778	NaN	NaN	NaN	3.7797	11.189	NaN	NaN	NaN	NaN
2.9873	1.3643	2.9873	NaN	2.9873	NaN	2.9873	NaN	2.9873	NaN	2.9873	NaN	2.9873	NaN	2.9873	NaN	2.9873	NaN	3.9883	NaN	NaN	NaN	3.7902	11.257	NaN	NaN	NaN	NaN
2.9977	1.3322	2.9977	NaN	2.9977	NaN	2.9977	NaN	2.9977	NaN	2.9977	NaN	2.9977	NaN	2.9977	NaN	2.9977	NaN	3.9987	NaN	NaN	NaN	3.8006	11.322	NaN	NaN	NaN	NaN
3.0081	1.2993	3.0081	NaN	3.0081	NaN	3.0081	NaN	3.0081	NaN	3.0081	NaN	3.0081	NaN	3.0081	NaN	3.0081	NaN	4.0091	NaN	NaN	NaN	3.811	11.383	NaN	NaN	NaN	NaN
3.0186	1.2656	3.0186	NaN	3.0186	NaN	3.0186	NaN	3.0186	NaN	3.0186	NaN	3.0186	NaN	3.0186	NaN	3.0186	NaN	NaN	NaN	NaN	NaN	3.8214	11.441	NaN	NaN	NaN	NaN
3.029	1.2312	3.029	NaN	3.029	NaN	3.029	NaN	3.029	NaN	3.029	NaN	3.029	NaN	3.029	NaN	3.029	NaN	NaN	NaN	NaN	NaN	3.8319	11.496	NaN	NaN	NaN	NaN
3.0394	1.196	3.0394	NaN	3.0394	NaN	3.0394	NaN	3.0394	NaN	3.0394	NaN	3.0394	NaN	3.0394	NaN	3.0394	NaN	NaN	NaN	NaN	NaN	3.8423	11.548	NaN	NaN	NaN	NaN
3.0499	1.1601	3.0499	NaN	3.0499	NaN	3.0499	NaN	3.0499	NaN	3.0499	NaN	3.0499	NaN	3.0499	NaN	3.0499	NaN	NaN	NaN	NaN	NaN	3.8527	11.596	NaN	NaN	NaN	NaN
3.0603	1.1235	3.0603	NaN	3.0603	NaN	3.0603	NaN	3.0603	NaN	3.0603	NaN	3.0603	NaN	3.0603	NaN	3.0603	NaN	NaN	NaN	NaN	NaN	3.8631	11.641	NaN	NaN	NaN	NaN
3.0707	1.0863	3.0707	NaN	3.0707	NaN	3.0707	NaN	3.0707	NaN	3.0707	NaN	3.0707	NaN	3.0707	NaN	3.0707	NaN	NaN	NaN	NaN	NaN	3.8736	11.682	NaN	NaN	NaN	NaN
3.0811	1.0484	3.0811	NaN	3.0811	NaN	3.0811	NaN	3.0811	NaN	3.0811	NaN	3.0811	NaN	3.0811	NaN	3.0811	NaN	NaN	NaN	NaN	NaN	3.884	11.72	NaN	NaN	NaN	NaN
3.0916	1.0099	3.0916	NaN	3.0916	NaN	3.0916	NaN	3.0916	NaN	3.0916	NaN	3.0916	NaN	3.0916	NaN	3.0916	NaN	NaN	NaN	NaN	NaN	3.8944	11.755	NaN	NaN	NaN	NaN
3.102	0.97072	3.102	NaN	3.102	NaN	3.102	NaN	3.102	NaN	3.102	NaN	3.102	NaN	3.102	NaN	3.102	NaN	NaN	NaN	NaN	NaN	3.9049	11.786	NaN	NaN	NaN	NaN
3.1124	0.93101	3.1124	NaN	3.1124	NaN	3.1124	NaN	3.1124	NaN	3.1124	NaN	3.1124	NaN	3.1124	NaN	3.1124	NaN	NaN	NaN	NaN	NaN	3.9153	11.813	NaN	NaN	NaN	NaN
3.1228	0.89075	3.1228	NaN	3.1228	NaN	3.1228	NaN	3.1228	NaN	3.1228	NaN	3.1228	NaN	3.1228	NaN	3.1228	NaN	NaN	NaN	NaN	NaN	3.9257	11.837	NaN	NaN	NaN	NaN
3.1333	0.84995	3.1333	NaN	3.1333	NaN	3.1333	NaN	3.1333	NaN	3.1333	NaN	3.1333	NaN	3.1333	NaN	3.1333	NaN	NaN	NaN	NaN	NaN	3.9361	11.858	NaN	NaN	NaN	NaN
3.1437	0.80865	3.1437	NaN	3.1437	NaN	3.1437	NaN	3.1437	NaN	3.1437	NaN	3.1437	NaN	3.1437	NaN	3.1437	NaN	NaN	NaN	NaN	NaN	3.9466	11.875	NaN	NaN	NaN	NaN
3.1541	0.76687	3.1541	NaN	3.1541	NaN	3.1541	NaN	3.1541	NaN	3.1541	NaN	3.1541	NaN	3.1541	NaN	3.1541	NaN	NaN	NaN	NaN	NaN	3.957	11.889	NaN	NaN	NaN	NaN
3.1645	0.72464	3.1645	NaN	3.1645	NaN	3.1645	NaN	3.1645	NaN	3.1645	NaN	3.1645	NaN	3.1645	NaN	3.1645	NaN	NaN	NaN	NaN	NaN	3.9674	11.899	NaN	NaN	NaN	NaN
3.175	0.68197	3.175	NaN	3.175	NaN	3.175	NaN	3.175	NaN	3.175	NaN	3.175	NaN	3.175	NaN	3.175	NaN	NaN	NaN	NaN	NaN	3.9778	11.905	NaN	NaN	NaN	NaN
3.1854	0.63891	3.1854	NaN	3.1854	NaN	3.1854	NaN	3.1854	NaN	3.1854	NaN	3.1854	NaN	3.1854	NaN	3.1854	NaN	NaN	NaN	NaN	NaN	3.9883	11.908	NaN	NaN	NaN	NaN
3.1958	0.59546	3.1958	NaN	3.1958	NaN	3.1958	NaN	3.1958	NaN	3.1958	NaN	3.1958	NaN	3.1958	NaN	3.1958	NaN	NaN	NaN	NaN	NaN	3.9987	11.908	NaN	NaN	NaN	NaN
3.2063	0.55167	3.2063	NaN	3.2063	NaN	3.2063	NaN	3.2063	NaN	3.2063	NaN	3.2063	NaN	3.2063	NaN	3.2063	NaN	NaN	NaN	NaN	NaN	4.0091	11.904	NaN	NaN	NaN	NaN
3.2167	0.50755	3.2167	NaN	3.2167	NaN	3.2167	NaN	3.2167	NaN	3.2167	NaN	3.2167	NaN	3.2167	NaN	3.2167	NaN	NaN	NaN	NaN	NaN	NaN	NaN	NaN	NaN	NaN	NaN
3.2271	0.46313	3.2271	NaN	3.2271	NaN	3.2271	NaN	3.2271	NaN	3.2271	NaN	3.2271	NaN	3.2271	NaN	3.2271	NaN	NaN	NaN	NaN	NaN	NaN	NaN	NaN	NaN	NaN	NaN
3.2375	0.41845	3.2375	NaN	3.2375	NaN	3.2375	NaN	3.2375	NaN	3.2375	NaN	3.2375	NaN	3.2375	NaN	3.2375	NaN	NaN	NaN	NaN	NaN	NaN	NaN	NaN	NaN	NaN	NaN
3.248	0.37352	3.248	NaN	3.248	NaN	3.248	NaN	3.248	NaN	3.248	NaN	3.248	NaN	3.248	NaN	3.248	NaN	NaN	NaN	NaN	NaN	NaN	NaN	NaN	NaN	NaN	NaN
3.2584	0.32837	3.2584	NaN	3.2584	NaN	3.2584	NaN	3.2584	NaN	3.2584	NaN	3.2584	NaN	3.2584	NaN	3.2584	NaN	NaN	NaN	NaN	NaN	NaN	NaN	NaN	NaN	NaN	NaN
3.2688	0.28304	3.2688	NaN	3.2688	NaN	3.2688	NaN	3.2688	NaN	3.2688	NaN	3.2688	NaN	3.2688	NaN	3.2688	NaN	NaN	NaN	NaN	NaN	NaN	NaN	NaN	NaN	NaN	NaN
3.2792	0.23754	3.2792	NaN	3.2792	NaN	3.2792	NaN	3.2792	NaN	3.2792	NaN	3.2792	NaN	3.2792	NaN	3.2792	NaN	NaN	NaN	NaN	NaN	NaN	NaN	NaN	NaN	NaN	NaN
3.2897	0.19191	3.2897	NaN	3.2897	NaN	3.2897	NaN	3.2897	NaN	3.2897	NaN	3.2897	NaN	3.2897	NaN	3.2897	NaN	NaN	NaN	NaN	NaN	NaN	NaN	NaN	NaN	NaN	NaN
3.3001	0.14617	3.3001	NaN	3.3001	NaN	3.3001	NaN	3.3001	NaN	3.3001	NaN	3.3001	NaN	3.3001	NaN	3.3001	NaN	NaN	NaN	NaN	NaN	NaN	NaN	NaN	NaN	NaN	NaN
3.3105	0.10036	3.3105	NaN	3.3105	NaN	3.3105	NaN	3.3105	NaN	3.3105	NaN	3.3105	NaN	3.3105	NaN	3.3105	NaN	NaN	NaN	NaN	NaN	NaN	NaN	NaN	NaN	NaN	NaN
3.321	0.054494	3.321	NaN	3.321	NaN	3.321	NaN	3.321	NaN	3.321	NaN	3.321	NaN	3.321	NaN	3.321	NaN	NaN	NaN	NaN	NaN	NaN	NaN	NaN	NaN	NaN	NaN
3.3314	0.0086045	3.3314	NaN	3.3314	NaN	3.3314	NaN	3.3314	NaN	3.3314	NaN	3.3314	NaN	3.3314	NaN	3.3314	NaN	NaN	NaN	NaN	NaN	NaN	NaN	NaN	NaN	NaN	NaN
3.3418	-0.03728	3.3418	NaN	3.3418	NaN	3.3418	NaN	3.3418	NaN	3.3418	NaN	3.3418	NaN	3.3418	NaN	3.3418	NaN	NaN	NaN	NaN	NaN	NaN	NaN	NaN	NaN	NaN	NaN
3.3522	-0.083132	3.3522	NaN	3.3522	NaN	3.3522	NaN	3.3522	NaN	3.3522	NaN	3.3522	NaN	3.3522	NaN	3.3522	NaN	NaN	NaN	NaN	NaN	NaN	NaN	NaN	NaN	NaN	NaN
3.3627	-0.12892	3.3627	NaN	3.3627	NaN	3.3627	NaN	3.3627	NaN	3.3627	NaN	3.3627	NaN	3.3627	NaN	3.3627	NaN	NaN	NaN	NaN	NaN	NaN	NaN	NaN	NaN	NaN	NaN
3.3731	-0.17463	3.3731	NaN	3.3731	NaN	3.3731	NaN	3.3731	NaN	3.3731	NaN	3.3731	NaN	3.3731	NaN	3.3731	NaN	NaN	NaN	NaN	NaN	NaN	NaN	NaN	NaN	NaN	NaN
3.3835	-0.22022	3.3835	NaN	3.3835	NaN	3.3835	NaN	3.3835	NaN	3.3835	NaN	3.3835	NaN	3.3835	NaN	3.3835	NaN	NaN	NaN	NaN	NaN	NaN	NaN	NaN	NaN	NaN	NaN
3.3939	-0.26566	3.3939	NaN	3.3939	NaN	3.3939	NaN	3.3939	NaN	3.3939	NaN	3.3939	NaN	3.3939	NaN	3.3939	NaN	NaN	NaN	NaN	NaN	NaN	NaN	NaN	NaN	NaN	NaN
3.4044	-0.31094	3.4044	NaN	3.4044	NaN	3.4044	NaN	3.4044	NaN	3.4044	NaN	3.4044	NaN	3.4044	NaN	3.4044	NaN	NaN	NaN	NaN	NaN	NaN	NaN	NaN	NaN	NaN	NaN
3.4148	-0.35602	3.4148	NaN	3.4148	NaN	3.4148	NaN	3.4148	NaN	3.4148	NaN	3.4148	NaN	3.4148	NaN	3.4148	NaN	NaN	NaN	NaN	NaN	NaN	NaN	NaN	NaN	NaN	NaN
3.4252	-0.40087	3.4252	NaN	3.4252	NaN	3.4252	NaN	3.4252	NaN	3.4252	NaN	3.4252	NaN	3.4252	NaN	3.4252	NaN	NaN	NaN	NaN	NaN	NaN	NaN	NaN	NaN	NaN	NaN
3.4356	-0.44547	3.4356	NaN	3.4356	NaN	3.4356	NaN	3.4356	NaN	3.4356	NaN	3.4356	NaN	3.4356	NaN	3.4356	NaN	NaN	NaN	NaN	NaN	NaN	NaN	NaN	NaN	NaN	NaN
3.4461	-0.4898	3.4461	NaN	3.4461	NaN	3.4461	NaN	3.4461	NaN	3.4461	NaN	3.4461	NaN	3.4461	NaN	3.4461	NaN	NaN	NaN	NaN	NaN	NaN	NaN	NaN	NaN	NaN	NaN
3.4565	-0.53381	3.4565	NaN	3.4565	NaN	3.4565	NaN	3.4565	NaN	3.4565	NaN	3.4565	NaN	3.4565	NaN	3.4565	NaN	NaN	NaN	NaN	NaN	NaN	NaN	NaN	NaN	NaN	NaN
3.4669	-0.5775	3.4669	NaN	3.4669	NaN	3.4669	NaN	3.4669	NaN	3.4669	NaN	3.4669	NaN	3.4669	NaN	3.4669	NaN	NaN	NaN	NaN	NaN	NaN	NaN	NaN	NaN	NaN	NaN
3.4774	-0.62083	3.4774	NaN	3.4774	NaN	3.4774	NaN	3.4774	NaN	3.4774	NaN	3.4774	NaN	3.4774	NaN	3.4774	NaN	NaN	NaN	NaN	NaN	NaN	NaN	NaN	NaN	NaN	NaN
3.4878	-0.66377	3.4878	NaN	3.4878	NaN	3.4878	NaN	3.4878	NaN	3.4878	NaN	3.4878	NaN	3.4878	NaN	3.4878	NaN	NaN	NaN	NaN	NaN	NaN	NaN	NaN	NaN	NaN	NaN
3.4982	-0.7063	3.4982	NaN	3.4982	NaN	3.4982	NaN	3.4982	NaN	3.4982	NaN	3.4982	NaN	3.4982	NaN	3.4982	NaN	NaN	NaN	NaN	NaN	NaN	NaN	NaN	NaN	NaN	NaN
3.5086	-0.7484	3.5086	NaN	3.5086	NaN	3.5086	NaN	3.5086	NaN	3.5086	NaN	3.5086	NaN	3.5086	NaN	3.5086	NaN	NaN	NaN	NaN	NaN	NaN	NaN	NaN	NaN	NaN	NaN
3.5191	-0.79003	3.5191	NaN	3.5191	NaN	3.5191	NaN	3.5191	NaN	3.5191	NaN	3.5191	NaN	3.5191	NaN	3.5191	NaN	NaN	NaN	NaN	NaN	NaN	NaN	NaN	NaN	NaN	NaN
3.5295	-0.83118	3.5295	NaN	3.5295	NaN	3.5295	NaN	3.5295	NaN	3.5295	NaN	3.5295	NaN	3.5295	NaN	3.5295	NaN	NaN	NaN	NaN	NaN	NaN	NaN	NaN	NaN	NaN	NaN
3.5399	-0.87182	3.5399	NaN	3.5399	NaN	3.5399	NaN	3.5399	NaN	3.5399	NaN	3.5399	NaN	3.5399	NaN	3.5399	NaN	NaN	NaN	NaN	NaN	NaN	NaN	NaN	NaN	NaN	NaN
3.5503	-0.91192	3.5503	NaN	3.5503	NaN	3.5503	NaN	3.5503	NaN	3.5503	NaN	3.5503	NaN	3.5503	NaN	3.5503	NaN	NaN	NaN	NaN	NaN	NaN	NaN	NaN	NaN	NaN	NaN
3.5608	-0.95146	3.5608	NaN	3.5608	NaN	3.5608	NaN	3.5608	NaN	3.5608	NaN	3.5608	NaN	3.5608	NaN	3.5608	NaN	NaN	NaN	NaN	NaN	NaN	NaN	NaN	NaN	NaN	NaN
3.5712	-0.99042	3.5712	NaN	3.5712	NaN	3.5712	NaN	3.5712	NaN	3.5712	NaN	3.5712	NaN	3.5712	NaN	3.5712	NaN	NaN	NaN	NaN	NaN	NaN	NaN	NaN	NaN	NaN	NaN
3.5816	-1.0288	3.5816	NaN	3.5816	NaN	3.5816	NaN	3.5816	NaN	3.5816	NaN	3.5816	NaN	3.5816	NaN	3.5816	NaN	NaN	NaN	NaN	NaN	NaN	NaN	NaN	NaN	NaN	NaN
3.592	-1.0665	3.592	NaN	3.592	NaN	3.592	NaN	3.592	NaN	3.592	NaN	3.592	NaN	3.592	NaN	3.592	NaN	NaN	NaN	NaN	NaN	NaN	NaN	NaN	NaN	NaN	NaN
3.6025	-1.1036	3.6025	NaN	3.6025	NaN	3.6025	NaN	3.6025	NaN	3.6025	NaN	3.6025	NaN	3.6025	NaN	3.6025	NaN	NaN	NaN	NaN	NaN	NaN	NaN	NaN	NaN	NaN	NaN
3.6129	-1.14	3.6129	NaN	3.6129	NaN	3.6129	NaN	3.6129	NaN	3.6129	NaN	3.6129	NaN	3.6129	NaN	3.6129	NaN	NaN	NaN	NaN	NaN	NaN	NaN	NaN	NaN	NaN	NaN
3.6233	-1.1757	3.6233	NaN	3.6233	NaN	3.6233	NaN	3.6233	NaN	3.6233	NaN	3.6233	NaN	3.6233	NaN	3.6233	NaN	NaN	NaN	NaN	NaN	NaN	NaN	NaN	NaN	NaN	NaN
3.6338	-1.2106	3.6338	NaN	3.6338	NaN	3.6338	NaN	3.6338	NaN	3.6338	NaN	3.6338	NaN	3.6338	NaN	3.6338	NaN	NaN	NaN	NaN	NaN	NaN	NaN	NaN	NaN	NaN	NaN
3.6442	-1.2449	3.6442	NaN	3.6442	NaN	3.6442	NaN	3.6442	NaN	3.6442	NaN	3.6442	NaN	3.6442	NaN	3.6442	NaN	NaN	NaN	NaN	NaN	NaN	NaN	NaN	NaN	NaN	NaN
3.6546	-1.2784	3.6546	NaN	3.6546	NaN	3.6546	NaN	3.6546	NaN	3.6546	NaN	3.6546	NaN	3.6546	NaN	3.6546	NaN	NaN	NaN	NaN	NaN	NaN	NaN	NaN	NaN	NaN	NaN
3.665	-1.3111	3.665	NaN	3.665	NaN	3.665	NaN	3.665	NaN	3.665	NaN	3.665	NaN	3.665	NaN	3.665	NaN	NaN	NaN	NaN	NaN	NaN	NaN	NaN	NaN	NaN	NaN
3.6755	-1.343	3.6755	NaN	3.6755	NaN	3.6755	NaN	3.6755	NaN	3.6755	NaN	3.6755	NaN	3.6755	NaN	3.6755	NaN	NaN	NaN	NaN	NaN	NaN	NaN	NaN	NaN	NaN	NaN
3.6859	-1.374	3.6859	NaN	3.6859	NaN	3.6859	NaN	3.6859	NaN	3.6859	NaN	3.6859	NaN	3.6859	NaN	3.6859	NaN	NaN	NaN	NaN	NaN	NaN	NaN	NaN	NaN	NaN	NaN
3.6963	-1.4043	3.6963	NaN	3.6963	NaN	3.6963	NaN	3.6963	NaN	3.6963	NaN	3.6963	NaN	3.6963	NaN	3.6963	NaN	NaN	NaN	NaN	NaN	NaN	NaN	NaN	NaN	NaN	NaN
3.7067	-1.4337	3.7067	NaN	3.7067	NaN	3.7067	NaN	3.7067	NaN	3.7067	NaN	3.7067	NaN	3.7067	NaN	3.7067	NaN	NaN	NaN	NaN	NaN	NaN	NaN	NaN	NaN	NaN	NaN
3.7172	-1.4622	3.7172	NaN	3.7172	NaN	3.7172	NaN	3.7172	NaN	3.7172	NaN	3.7172	NaN	3.7172	NaN	3.7172	NaN	NaN	NaN	NaN	NaN	NaN	NaN	NaN	NaN	NaN	NaN
3.7276	-1.4898	3.7276	NaN	3.7276	NaN	3.7276	NaN	3.7276	NaN	3.7276	NaN	3.7276	NaN	3.7276	NaN	3.7276	NaN	NaN	NaN	NaN	NaN	NaN	NaN	NaN	NaN	NaN	NaN
3.738	-1.5165	3.738	NaN	3.738	NaN	3.738	NaN	3.738	NaN	3.738	NaN	3.738	NaN	3.738	NaN	3.738	NaN	NaN	NaN	NaN	NaN	NaN	NaN	NaN	NaN	NaN	NaN
3.7485	-1.5423	3.7485	NaN	3.7485	NaN	3.7485	NaN	3.7485	NaN	3.7485	NaN	3.7485	NaN	3.7485	NaN	3.7485	NaN	NaN	NaN	NaN	NaN	NaN	NaN	NaN	NaN	NaN	NaN
3.7589	-1.5672	3.7589	NaN	3.7589	NaN	3.7589	NaN	3.7589	NaN	3.7589	NaN	3.7589	NaN	3.7589	NaN	3.7589	NaN	NaN	NaN	NaN	NaN	NaN	NaN	NaN	NaN	NaN	NaN
3.7693	-1.5911	3.7693	NaN	3.7693	NaN	3.7693	NaN	3.7693	NaN	3.7693	NaN	3.7693	NaN	3.7693	NaN	3.7693	NaN	NaN	NaN	NaN	NaN	NaN	NaN	NaN	NaN	NaN	NaN
3.7797	-1.6141	3.7797	NaN	3.7797	NaN	3.7797	NaN	3.7797	NaN	3.7797	NaN	3.7797	NaN	3.7797	NaN	3.7797	NaN	NaN	NaN	NaN	NaN	NaN	NaN	NaN	NaN	NaN	NaN
3.7902	-1.636	3.7902	NaN	3.7902	NaN	3.7902	NaN	3.7902	NaN	3.7902	NaN	3.7902	NaN	3.7902	NaN	3.7902	NaN	NaN	NaN	NaN	NaN	NaN	NaN	NaN	NaN	NaN	NaN
3.8006	-1.657	3.8006	NaN	3.8006	NaN	3.8006	NaN	3.8006	NaN	3.8006	NaN	3.8006	NaN	3.8006	NaN	3.8006	NaN	NaN	NaN	NaN	NaN	NaN	NaN	NaN	NaN	NaN	NaN
3.811	-1.677	3.811	NaN	3.811	NaN	3.811	NaN	3.811	NaN	3.811	NaN	3.811	NaN	3.811	NaN	3.811	NaN	NaN	NaN	NaN	NaN	NaN	NaN	NaN	NaN	NaN	NaN
3.8214	-1.6959	3.8214	NaN	3.8214	NaN	3.8214	NaN	3.8214	NaN	3.8214	NaN	3.8214	NaN	3.8214	NaN	3.8214	NaN	NaN	NaN	NaN	NaN	NaN	NaN	NaN	NaN	NaN	NaN
3.8319	-1.7138	3.8319	NaN	3.8319	NaN	3.8319	NaN	3.8319	NaN	3.8319	NaN	3.8319	NaN	3.8319	NaN	3.8319	NaN	NaN	NaN	NaN	NaN	NaN	NaN	NaN	NaN	NaN	NaN
3.8423	-1.7307	3.8423	NaN	3.8423	NaN	3.8423	NaN	3.8423	NaN	3.8423	NaN	3.8423	NaN	3.8423	NaN	3.8423	NaN	NaN	NaN	NaN	NaN	NaN	NaN	NaN	NaN	NaN	NaN
3.8527	-1.7465	3.8527	NaN	3.8527	NaN	3.8527	NaN	3.8527	NaN	3.8527	NaN	3.8527	NaN	3.8527	NaN	3.8527	NaN	NaN	NaN	NaN	NaN	NaN	NaN	NaN	NaN	NaN	NaN
3.8631	-1.7613	3.8631	NaN	3.8631	NaN	3.8631	NaN	3.8631	NaN	3.8631	NaN	3.8631	NaN	3.8631	NaN	3.8631	NaN	NaN	NaN	NaN	NaN	NaN	NaN	NaN	NaN	NaN	NaN
3.8736	-1.775	3.8736	NaN	3.8736	NaN	3.8736	NaN	3.8736	NaN	3.8736	NaN	3.8736	NaN	3.8736	NaN	3.8736	NaN	NaN	NaN	NaN	NaN	NaN	NaN	NaN	NaN	NaN	NaN
3.884	-1.7876	3.884	NaN	3.884	NaN	3.884	NaN	3.884	NaN	3.884	NaN	3.884	NaN	3.884	NaN	3.884	NaN	NaN	NaN	NaN	NaN	NaN	NaN	NaN	NaN	NaN	NaN
3.8944	-1.7992	3.8944	NaN	3.8944	NaN	3.8944	NaN	3.8944	NaN	3.8944	NaN	3.8944	NaN	3.8944	NaN	3.8944	NaN	NaN	NaN	NaN	NaN	NaN	NaN	NaN	NaN	NaN	NaN
3.9049	-1.8096	3.9049	NaN	3.9049	NaN	3.9049	NaN	3.9049	NaN	3.9049	NaN	3.9049	NaN	3.9049	NaN	3.9049	NaN	NaN	NaN	NaN	NaN	NaN	NaN	NaN	NaN	NaN	NaN
3.9153	-1.819	3.9153	NaN	3.9153	NaN	3.9153	NaN	3.9153	NaN	3.9153	NaN	3.9153	NaN	3.9153	NaN	3.9153	NaN	NaN	NaN	NaN	NaN	NaN	NaN	NaN	NaN	NaN	NaN
3.9257	-1.8273	3.9257	NaN	3.9257	NaN	3.9257	NaN	3.9257	NaN	3.9257	NaN	3.9257	NaN	3.9257	NaN	3.9257	NaN	NaN	NaN	NaN	NaN	NaN	NaN	NaN	NaN	NaN	NaN
3.9361	-1.8344	3.9361	NaN	3.9361	NaN	3.9361	NaN	3.9361	NaN	3.9361	NaN	3.9361	NaN	3.9361	NaN	3.9361	NaN	NaN	NaN	NaN	NaN	NaN	NaN	NaN	NaN	NaN	NaN
3.9466	-1.8405	3.9466	NaN	3.9466	NaN	3.9466	NaN	3.9466	NaN	3.9466	NaN	3.9466	NaN	3.9466	NaN	3.9466	NaN	NaN	NaN	NaN	NaN	NaN	NaN	NaN	NaN	NaN	NaN
3.957	-1.8454	3.957	NaN	3.957	NaN	3.957	NaN	3.957	NaN	3.957	NaN	3.957	NaN	3.957	NaN	3.957	NaN	NaN	NaN	NaN	NaN	NaN	NaN	NaN	NaN	NaN	NaN
3.9674	-1.8492	3.9674	NaN	3.9674	NaN	3.9674	NaN	3.9674	NaN	3.9674	NaN	3.9674	NaN	3.9674	NaN	3.9674	NaN	NaN	NaN	NaN	NaN	NaN	NaN	NaN	NaN	NaN	NaN
3.9778	-1.8519	3.9778	NaN	3.9778	NaN	3.9778	NaN	3.9778	NaN	3.9778	NaN	3.9778	NaN	3.9778	NaN	3.9778	NaN	NaN	NaN	NaN	NaN	NaN	NaN	NaN	NaN	NaN	NaN
3.9883	-1.8535	3.9883	NaN	3.9883	NaN	3.9883	NaN	3.9883	NaN	3.9883	NaN	3.9883	NaN	3.9883	NaN	3.9883	NaN	NaN	NaN	NaN	NaN	NaN	NaN	NaN	NaN	NaN	NaN
3.9987	-1.854	3.9987	NaN	3.9987	NaN	3.9987	NaN	3.9987	NaN	3.9987	NaN	3.9987	NaN	3.9987	NaN	3.9987	NaN	NaN	NaN	NaN	NaN	NaN	NaN	NaN	NaN	NaN	NaN
4.0091	-1.8533	4.0091	NaN	4.0091	NaN	4.0091	NaN	4.0091	NaN	4.0091	NaN	4.0091	NaN	4.0091	NaN	4.0091	NaN	NaN	NaN	NaN	NaN	NaN	NaN	NaN	NaN	NaN	NaN
Fig1C
Wavelength	SFA	lmax	lmax	lmax	lmax	lmax	lmax
NaN	Inf	7	6	5	4	3	2
400	2.3806	2.3806	2.3806	2.3806	2.3806	2.3806	2.3806
500	3.7197	3.7197	3.7197	3.7197	3.7197	3.7197	3.3691
600	5.3564	5.3564	5.3564	5.3564	5.3349	4.915	3.7283
700	7.2906	7.2906	7.2906	7.1953	6.6899	5.4257	3.7568
800	9.5225	9.4842	9.2272	8.6249	7.3042	5.6518	3.6653
900	12.052	11.398	10.487	8.969	7.4773	5.546	3.7178
1000	14.879	12.362	11.073	9.2312	7.2568	5.3392	3.3188
1100	18.003	12.531	11.17	9.2769	7.7917	5.5537	3.2943
1200	21.426	12.717	11.04	9.2727	7.1418	5.2404	3.525
1300	25.145	12.957	11.571	9.0232	6.7148	5.092	3.0203
1400	29.163	13.42	11.225	8.9961	7.1327	5.3362	3.086
1500	33.477	12.886	11.159	8.9398	6.7793	4.9264	2.6956
1600	38.09	12.697	10.172	8.4961	6.9697	4.5752	2.6465
