# Supplementary material for: High-harmonic spectroscopy of low-energy electron-scattering dynamics in liquids
Source: Nat Phys. 2023 Sep 28;19(12):1813–20. doi: 10.1038/s41567-023-02214-0 (PMC10709138; doi:10.1038/s41567-023-02214-0)
Supplement: Supplementary file 3 — Numerical data for the high-harmonic spectra shown in Fig. 2. [file 41567_2023_2214_MOESM3_ESM.csv]

2Bup						2Bdown						2C	water				2D	Ethanol
Harmonic energy	liquid 800 nm	Harmonic energy	gas 800nm			Harmonic energy	liquid 1500 nm	Harmonic energy	gas 1500nm			Harmonic energy	liquid 1500 nm	Harmonic energy	liquid 800nm		Harmonic energy	liquid 1800 nm	Harmonic energy	liquid 800nm
10.463	0.00081703	10.458	0.062804			10.463	0.00081703	10.458	0.062804			8.1143	0.032062	7.4375	0.013822		7.2009	0.014607	7.2016	0.0076899
10.48	0.00085688	10.475	0.05073			10.48	0.00085688	10.475	0.05073			8.1276	0.031642	7.4474	0.014398		7.2105	0.025477	7.2111	0.007519
10.496	0.00089897	10.492	0.04973			10.496	0.00089897	10.492	0.04973			8.141	0.03193	7.4575	0.015155		7.2195	0.022239	7.2207	0.0074471
10.513	0.00095351	10.509	0.047232			10.513	0.00095351	10.509	0.047232			8.1544	0.031198	7.4674	0.015893		7.2291	0.021638	7.2303	0.0074625
10.531	0.0010138	10.526	0.051872			10.531	0.0010138	10.526	0.051872			8.1677	0.031556	7.4775	0.016654		7.2381	0.0036872	7.2397	0.0074018
10.548	0.0010823	10.543	0.048988			10.548	0.0010823	10.543	0.048988			8.1812	0.031145	7.4874	0.017829		7.2478	0.014369	7.2493	0.0074281
10.565	0.0011671	10.56	0.051703			10.565	0.0011671	10.56	0.051703			8.1946	0.031509	7.4975	0.018897		7.2567	0.015825	7.259	0.0075181
10.582	0.0012901	10.577	0.05306			10.582	0.0012901	10.577	0.05306			8.2081	0.031559	7.5076	0.019964		7.2664	0.019056	7.2687	0.0075417
10.599	0.0014552	10.595	0.051374			10.599	0.0014552	10.595	0.051374			8.2217	0.031897	7.5177	0.021421		7.276	0.025653	7.2783	0.0075824
10.616	0.0016749	10.612	0.036977			10.616	0.0016749	10.612	0.036977			8.2351	0.030883	7.5277	0.023223		7.285	0.017684	7.2881	0.0077087
10.634	0.0019932	10.629	0.03597			10.634	0.0019932	10.629	0.03597			8.2487	0.032039	7.5378	0.02529		7.2947	0.02484	7.2977	0.0077917
10.651	0.0024338	10.647	0.032685			10.651	0.0024338	10.647	0.032685			8.2624	0.032129	7.548	0.027599		7.3043	0.036005	7.3075	0.0080811
10.669	0.0030534	10.664	0.030368			10.669	0.0030534	10.664	0.030368			8.276	0.031894	7.5581	0.030871		7.314	0.040676	7.3172	0.008277
10.686	0.0038839	10.682	0.032118			10.686	0.0038839	10.682	0.032118			8.2901	0.032437	7.5683	0.034761		7.3229	0.05027	7.327	0.0086125
10.704	0.0049483	10.699	0.034354			10.704	0.0049483	10.699	0.034354			8.3033	0.032307	7.5786	0.039673		7.3326	0.04149	7.3368	0.0088945
10.721	0.0062542	10.717	0.029364			10.721	0.0062542	10.717	0.029364			8.3174	0.032808	7.5888	0.045966		7.3423	0.053436	7.3465	0.0092623
10.739	0.0077616	10.734	0.038118			10.739	0.0077616	10.734	0.038118			8.3307	0.033859	7.599	0.053268		7.3519	0.058825	7.3563	0.0097213
10.756	0.0094446	10.752	0.032538			10.756	0.0094446	10.752	0.032538			8.3447	0.034348	7.6093	0.062914		7.3616	0.052955	7.3662	0.010248
10.774	0.011229	10.77	0.036634			10.774	0.011229	10.77	0.036634			8.3588	0.034974	7.6196	0.073749		7.3712	0.051088	7.376	0.010784
10.792	0.013036	10.787	0.038875			10.792	0.013036	10.787	0.038875			8.3729	0.03538	7.6299	0.08762		7.3809	0.040826	7.3859	0.011456
10.81	0.014804	10.805	0.041986			10.81	0.014804	10.805	0.041986			8.3861	0.035839	7.6403	0.10381		7.3905	0.046441	7.3958	0.012172
10.827	0.016362	10.823	0.0431			10.827	0.016362	10.823	0.0431			8.4002	0.03617	7.6506	0.12256		7.4002	0.044091	7.4057	0.013141
10.845	0.017702	10.841	0.063399			10.845	0.017702	10.841	0.063399			8.4143	0.03656	7.661	0.14394		7.4099	0.035187	7.4157	0.013902
10.863	0.018738	10.859	0.091403			10.863	0.018738	10.859	0.091403			8.4283	0.036598	7.6714	0.16737		7.4195	0.032325	7.4256	0.014626
10.881	0.019454	10.877	0.12283			10.881	0.019454	10.877	0.12283			8.4424	0.037031	7.6818	0.1933		7.4292	0.036265	7.4357	0.015468
10.899	0.019873	10.895	0.17944			10.899	0.019873	10.895	0.17944			8.4565	0.03729	7.6922	0.22128		7.4388	0.043342	7.4456	0.016278
10.917	0.02	10.913	0.25053			10.917	0.02	10.913	0.25053			8.4705	0.03804	7.7027	0.25115		7.4485	0.037634	7.4557	0.017209
10.935	0.019833	10.931	0.32055			10.935	0.019833	10.931	0.32055			8.4846	0.038836	7.7131	0.28195		7.4588	0.072637	7.4656	0.01829
10.954	0.019511	10.95	0.39262			10.954	0.019511	10.95	0.39262			8.4995	0.038459	7.7236	0.31388		7.4685	0.063162	7.4757	0.019554
10.972	0.019053	10.968	0.43061			10.972	0.019053	10.968	0.43061			8.5136	0.038198	7.7342	0.34478		7.4781	0.082442	7.4857	0.021206
10.99	0.018587	10.986	0.44916			10.99	0.018587	10.986	0.44916			8.5276	0.038122	7.7447	0.37395		7.4878	0.083747	7.4958	0.023058
11.008	0.018156	11.004	0.42814			11.008	0.018156	11.004	0.42814			8.5417	0.037872	7.7553	0.40029		7.4981	0.10899	7.506	0.025156
11.027	0.017625	11.023	0.39564			11.027	0.017625	11.023	0.39564			8.5566	0.037226	7.7658	0.42425		7.5078	0.13231	7.5161	0.028039
11.045	0.016939	11.041	0.34835			11.045	0.016939	11.041	0.34835			8.5707	0.037167	7.7765	0.44269		7.5175	0.14845	7.5263	0.031587
11.064	0.015842	11.06	0.29882			11.064	0.015842	11.06	0.29882			8.5848	0.036767	7.7872	0.4567		7.5278	0.16983	7.5364	0.035965
11.082	0.014251	11.078	0.24764			11.082	0.014251	11.078	0.24764			8.5997	0.036899	7.7977	0.46586		7.5375	0.19079	7.5466	0.041539
11.101	0.01215	11.097	0.20333			11.101	0.01215	11.097	0.20333			8.6137	0.03631	7.8084	0.46743		7.5478	0.2051	7.5569	0.048273
11.119	0.0097229	11.116	0.16148			11.119	0.0097229	11.116	0.16148			8.6286	0.0365	7.8191	0.46336		7.5575	0.20553	7.5671	0.056795
11.138	0.0073835	11.134	0.12523			11.138	0.0073835	11.134	0.12523			8.6427	0.036412	7.8298	0.45397		7.5678	0.20646	7.5773	0.067317
11.157	0.0053998	11.153	0.091245			11.157	0.0053998	11.153	0.091245			8.6576	0.036462	7.8407	0.43933		7.5775	0.23935	7.5876	0.080407
11.175	0.0039468	11.172	0.07242			11.175	0.0039468	11.172	0.07242			8.6725	0.036776	7.8514	0.42351		7.5878	0.21952	7.5979	0.096298
11.194	0.0030005	11.191	0.067755			11.194	0.0030005	11.191	0.067755			8.6874	0.037972	7.8622	0.40389		7.5982	0.22668	7.6082	0.11604
11.213	0.0024057	11.21	0.049343			11.213	0.0024057	11.21	0.049343			8.7015	0.038363	7.8731	0.38306		7.6078	0.22806	7.6186	0.13884
11.232	0.0020308	11.229	0.051133			11.232	0.0020308	11.229	0.051133			8.7164	0.03952	7.8838	0.36099		7.6182	0.21753	7.6289	0.16491
11.251	0.0017581	11.248	0.042647			11.251	0.0017581	11.248	0.042647			8.7313	0.040999	7.8946	0.33599		7.6285	0.22445	7.6393	0.19372
11.27	0.0015479	11.267	0.038572			11.27	0.0015479	11.267	0.038572			8.7462	0.042407	7.9056	0.30889		7.6382	0.19696	7.6497	0.2243
11.289	0.0013828	11.286	0.035768			11.289	0.0013828	11.286	0.035768			8.7611	0.044439	7.9165	0.28082		7.6485	0.167	7.6601	0.25551
11.308	0.0012525	11.305	0.033328			11.308	0.0012525	11.305	0.033328			8.776	0.04584	7.9275	0.25056		7.6589	0.15986	7.6706	0.28568
11.328	0.0011528	11.324	0.02784			11.328	0.0011528	11.324	0.02784			8.7908	0.047825	7.9383	0.21906		7.6692	0.13193	7.681	0.31433
11.347	0.0010735	11.344	0.026383			11.347	0.0010735	11.344	0.026383			8.8057	0.048697	7.9493	0.18833		7.6795	0.093529	7.6916	0.34
11.366	0.0010146	11.363	0.037508			11.366	0.0010146	11.363	0.037508			8.8206	0.049138	7.9603	0.15764		7.6899	0.083318	7.7021	0.36299
11.385	0.00095293	11.382	0.025195			11.385	0.00095293	11.382	0.025195			8.8355	0.05018	7.9713	0.1299		7.6995	0.0691	7.7126	0.38181
11.405	0.00090271	11.402	0.030114			11.405	0.00090271	11.402	0.030114			8.8513	0.050911	7.9823	0.10478		7.7099	0.049805	7.7232	0.39716
11.424	0.00085576	11.421	0.033446			11.424	0.00085576	11.421	0.033446			8.8662	0.052304	7.9935	0.084151		7.7202	0.036105	7.7337	0.40886
11.444	0.00080457	11.441	0.022562			11.444	0.00080457	11.441	0.022562			8.8811	0.054239	8.0045	0.067319		7.7306	0.027754	7.7443	0.41516
11.463	0.00075971	11.461	0.02547			11.463	0.00075971	11.461	0.02547			8.8968	0.0572	8.0157	0.054425		7.7416	0.028756	7.755	0.418
11.483	0.00071811	11.48	0.029743			11.483	0.00071811	11.48	0.029743			8.9117	0.061041	8.0268	0.044844		7.752	0.018655	7.7657	0.41653
11.503	0.00067121	11.5	0.027397			11.503	0.00067121	11.5	0.027397			8.9266	0.066002	8.038	0.038146		7.7623	0.031193	7.7762	0.40976
11.522	0.00063345	11.52	0.034893			11.522	0.00063345	11.52	0.034893			8.9423	0.072384	8.0491	0.032949		7.7727	0.020932	7.7869	0.3989
11.542	0.00059141	11.54	0.040449			11.542	0.00059141	11.54	0.040449			8.9572	0.080855	8.0603	0.029585		7.783	0.01175	7.7976	0.38408
11.562	0.00054869	11.559	0.044842			11.562	0.00054869	11.559	0.044842			8.9729	0.090731	8.0716	0.02682		7.7934	0.016283	7.8084	0.36593
11.582	0.00050875	11.579	0.053674			11.582	0.00050875	11.579	0.053674			8.9887	0.10282	8.0828	0.024899		7.8044	0.0042998	7.8191	0.3459
11.602	0.00047478	11.599	0.070424			11.602	0.00047478	11.599	0.070424			9.0036	0.11664	8.0941	0.023169		7.8147	0.022005	7.8298	0.32469
11.622	0.00043848	11.619	0.083121			11.622	0.00043848	11.619	0.083121			9.0193	0.13489	8.1054	0.02146		7.8251	0.017036	7.8407	0.30275
11.642	0.0004059	11.64	0.11701			11.642	0.0004059	11.64	0.11701			9.035	0.15583	8.1167	0.020028		7.8361	0.0093384	7.8515	0.28159
11.662	0.00037996	11.66	0.15986			11.662	0.00037996	11.66	0.15986			9.0507	0.17973	8.128	0.018628		7.8465	0.0046341	7.8624	0.2584
11.682	0.00034595	11.68	0.2138			11.682	0.00034595	11.68	0.2138			9.0665	0.20433	8.1395	0.017324		7.8568	0.015778	7.8732	0.23489
11.702	0.00031831	11.7	0.32118			11.702	0.00031831	11.7	0.32118			9.0822	0.22791	8.1508	0.016109		7.8678	0.016335	7.8841	0.21025
11.722	0.00030157	11.721	0.51736			11.722	0.00030157	11.721	0.51736			9.0979	0.25158	8.1623	0.015163		7.8782	0.0091076	7.8949	0.18467
11.743	0.00027586	11.741	0.74937			11.743	0.00027586	11.741	0.74937			9.1136	0.27207	8.1738	0.014167		7.8892	0.013364	7.9059	0.15917
11.763	0.00025155	11.762	0.97027			11.763	0.00025155	11.762	0.97027			9.1294	0.29055	8.1852	0.013049		7.8996	0.02016	7.9169	0.13532
11.784	0.00023812	11.782	1.097			11.784	0.00023812	11.782	1.097			9.1451	0.30324	8.1967	0.012306		7.9106	0.024601	7.9278	0.11314
11.804	0.00022118	11.803	1.0503			11.804	0.00022118	11.803	1.0503			9.1608	0.30857	8.2083	0.011515		7.9216	0.011609	7.9388	0.093324
11.825	0.00020641	11.823	0.84239			11.825	0.00020641	11.823	0.84239			9.1766	0.30808	8.2198	0.010572		7.932	0.025706	7.9498	0.077418
11.845	0.00019776	11.844	0.58214			11.845	0.00019776	11.844	0.58214			9.1931	0.30183	8.2314	0.0099218		7.943	0.011907	7.961	0.064256
11.866	0.0001826	11.865	0.34065			11.866	0.0001826	11.865	0.34065			9.2088	0.28946	8.2431	0.0092137		7.9541	0.021146	7.972	0.054455
11.887	0.0001815	11.886	0.19498			11.887	0.0001815	11.886	0.19498			9.2254	0.27407	8.2547	0.0086935		7.9651	0.01595	7.9831	0.046742
11.908	0.00017078	11.907	0.1151			11.908	0.00017078	11.907	0.1151			9.2411	0.25637	8.2663	0.0084175		7.9754	0.011686	7.9941	0.040919
11.929	0.00016792	11.928	0.085473			11.929	0.00016792	11.928	0.085473			9.2568	0.23719	8.2779	0.007371		7.9865	0.011303	8.0053	0.036376
11.95	0.00016188	11.948	0.07242			11.95	0.00016188	11.948	0.07242			9.2734	0.21835	8.2897	0.0069213		7.9975	0.025206	8.0164	0.032648
11.97	0.00015631	11.97	0.055776			11.97	0.00015631	11.97	0.055776			9.2899	0.19845	8.3013	0.0065774		8.0085	0.0070613	8.0276	0.029445
11.992	0.00015062	11.991	0.048506			11.992	0.00015062	11.991	0.048506			9.3057	0.18006	8.3131	0.0059687		8.0196	0.010589	8.0389	0.026735
12.013	0.00014634	12.012	0.040924			12.013	0.00014634	12.012	0.040924			9.3222	0.16258	8.3249	0.0057686		8.0306	0.019587	8.0501	0.024079
12.034	0.00014094	12.033	0.032436			12.034	0.00014094	12.033	0.032436			9.3388	0.14642	8.3367	0.0055907		8.0417	0.026733	8.0614	0.021957
12.055	0.00013994	12.055	0.032461			12.055	0.00013994	12.055	0.032461			9.3553	0.13152	8.3486	0.0049655		8.0527	0.025515	8.0727	0.019764
12.076	0.0001356	12.076	0.025991			12.076	0.0001356	12.076	0.025991			9.3711	0.11809	8.3604	0.0048603		8.0637	0.030524	8.0839	0.018151
12.098	0.0001338	12.097	0.028479			12.098	0.0001338	12.097	0.028479			9.3876	0.10631	8.3723	0.0046342		8.0748	0.0325	8.0953	0.016746
12.119	0.00013252	12.119	0.030356			12.119	0.00013252	12.119	0.030356			9.4042	0.095017	8.3843	0.0045775		8.0858	0.045332	8.1067	0.015379
12.141	0.00013153	12.141	0.033812			12.141	0.00013153	12.141	0.033812			9.4207	0.085521	8.3962	0.0045581		8.0975	0.026595	8.118	0.014413
12.162	0.00012959	12.162	0.032641			12.162	0.00012959	12.162	0.032641			9.4381	0.077714	8.4081	0.0045447		8.1086	0.024019	8.1294	0.013536
12.184	0.00013101	12.184	0.041752			12.184	0.00013101	12.184	0.041752			9.4547	0.071656	8.4201	0.0046035		8.1196	0.024857	8.1408	0.012544
12.205	0.00012917	12.206	0.047048			12.205	0.00012917	12.206	0.047048			9.4712	0.065977	8.4322	0.0049954		8.1306	0.028546	8.1522	0.011729
12.227	0.00012476	12.227	0.048201			12.227	0.00012476	12.227	0.048201			9.4878	0.061359	8.4441	0.0050132		8.1424	0.028197	8.1637	0.01089
12.249	0.00012889	12.249	0.0682			12.249	0.00012889	12.249	0.0682			9.5043	0.057895	8.4562	0.005821		8.1534	0.039715	8.1752	0.010079
12.271	0.00012377	12.271	0.066468			12.271	0.00012377	12.271	0.066468			9.5217	0.055563	8.4683	0.0065803		8.1644	0.04613	8.1868	0.0092894
12.293	0.00011964	12.293	0.067992			12.293	0.00011964	12.293	0.067992			9.5383	0.052745	8.4804	0.0077396		8.1762	0.046629	8.1983	0.0087276
12.315	0.00012128	12.316	0.07849			12.315	0.00012128	12.316	0.07849			9.5556	0.051231	8.4926	0.008751		8.1872	0.052849	8.2099	0.008144
12.337	0.00011721	12.338	0.077022			12.337	0.00011721	12.338	0.077022			9.5722	0.049303	8.5047	0.010956		8.1989	0.052452	8.2215	0.0074805
12.359	0.00011762	12.36	0.080114			12.359	0.00011762	12.36	0.080114			9.5896	0.048158	8.5169	0.012933		8.21	0.051548	8.2331	0.0070082
12.381	0.00011481	12.382	0.070751			12.381	0.00011481	12.382	0.070751			9.6061	0.046887	8.5292	0.015273		8.2217	0.048385	8.2448	0.0064618
12.403	0.00011644	12.404	0.068222			12.403	0.00011644	12.404	0.068222			9.6235	0.046372	8.5414	0.017667		8.2334	0.037544	8.2564	0.0061198
12.426	0.00011263	12.427	0.056033			12.426	0.00011263	12.427	0.056033			9.6409	0.04563	8.5537	0.020292		8.2444	0.029769	8.2682	0.0059053
12.448	0.00011271	12.449	0.052524			12.448	0.00011271	12.449	0.052524			9.6583	0.045221	8.5661	0.022231		8.2562	0.033207	8.2798	0.0053379
12.471	0.00011369	12.472	0.046083			12.471	0.00011369	12.472	0.046083			9.6748	0.045045	8.5783	0.023304		8.2679	0.01343	8.2916	0.0050885
12.493	0.00011428	12.495	0.042503			12.493	0.00011428	12.495	0.042503			9.6922	0.04516	8.5907	0.023725		8.2796	0.028386	8.3034	0.0048755
12.516	0.00011245	12.517	0.040717			12.516	0.00011245	12.517	0.040717			9.7096	0.045533	8.6031	0.022745		8.2907	0.031645	8.3151	0.0046325
12.538	0.00011065	12.54	0.03819			12.538	0.00011065	12.54	0.03819			9.727	0.045911	8.6155	0.020558		8.3024	0.018682	8.3269	0.0044165
12.561	0.00011546	12.563	0.045581			12.561	0.00011546	12.563	0.045581			9.7452	0.04592	8.6281	0.017514		8.3141	0.027647	8.3388	0.0043099
12.584	0.00011105	12.586	0.038151			12.584	0.00011105	12.586	0.038151			9.7626	0.04602	8.6405	0.014326		8.3258	0.016953	8.3506	0.0038967
12.607	0.000115	12.609	0.038329			12.607	0.000115	12.609	0.038329			9.7799	0.045373	8.653	0.010956		8.3376	0.024349	8.3626	0.0037474
12.63	0.0001198	12.632	0.038775			12.63	0.0001198	12.632	0.038775			9.7973	0.045231	8.6656	0.0081439		8.3493	0.023658	8.3745	0.0036331
12.653	0.0001226	12.655	0.040481			12.653	0.0001226	12.655	0.040481			9.8147	0.044755	8.6781	0.0059826		8.361	0.020918	8.3864	0.0036437
12.676	0.00012715	12.678	0.037453			12.676	0.00012715	12.678	0.037453			9.8329	0.044163	8.6907	0.0044135		8.3727	0.018681	8.3984	0.0037657
12.699	0.0001265	12.701	0.035113			12.699	0.0001265	12.701	0.035113			9.8503	0.043019	8.7033	0.0033754		8.3845	0.029691	8.4105	0.0038565
12.722	0.00013235	12.725	0.040026			12.722	0.00013235	12.725	0.040026			9.8685	0.042206	8.716	0.0027193		8.3969	0.026109	8.4224	0.0040759
12.745	0.00013473	12.748	0.04281			12.745	0.00013473	12.748	0.04281			9.8859	0.041739	8.7287	0.00242		8.4086	0.029798	8.4345	0.0044875
12.769	0.00013889	12.772	0.043681			12.769	0.00013889	12.772	0.043681			9.9041	0.04145	8.7414	0.0022718		8.4203	0.036244	8.4466	0.0046039
12.792	0.00014236	12.795	0.045334			12.792	0.00014236	12.795	0.045334			9.9223	0.041747	8.7541	0.002164		8.432	0.03702	8.4587	0.005226
12.816	0.00014899	12.819	0.049314			12.816	0.00014899	12.819	0.049314			9.9397	0.041721	8.7668	0.0021428		8.4445	0.023971	8.4708	0.005924
12.839	0.00015161	12.843	0.054374			12.839	0.00015161	12.843	0.054374			9.9579	0.042066	8.7797	0.0021908		8.4562	0.034133	8.483	0.0066197
12.863	0.0001565	12.866	0.055357			12.863	0.0001565	12.866	0.055357			9.9761	0.042498	8.7924	0.0021387		8.4679	0.025524	8.4952	0.0070925
12.886	0.00016464	12.89	0.055447			12.886	0.00016464	12.89	0.055447			9.9943	0.043025	8.8052	0.0019547		8.4803	0.041247	8.5073	0.0078402
12.91	0.00017584	12.914	0.059083			12.91	0.00017584	12.914	0.059083			10.013	0.042868	8.8181	0.0019537		8.4921	0.037796	8.5196	0.0080519
12.934	0.00018204	12.938	0.052179			12.934	0.00018204	12.938	0.052179			10.031	0.042538	8.8311	0.0017586		8.5045	0.047573	8.5318	0.0082567
12.958	0.00019344	12.962	0.059619			12.958	0.00019344	12.962	0.059619			10.049	0.042526	8.844	0.001604		8.5162	0.048674	8.5442	0.0080943
12.982	0.00020816	12.986	0.073309			12.982	0.00020816	12.986	0.073309			10.067	0.042929	8.857	0.0013952		8.5286	0.038645	8.5565	0.0080047
13.006	0.00021839	13.011	0.070304			13.006	0.00021839	13.011	0.070304			10.086	0.042694	8.87	0.0015811		8.541	0.051589	8.5689	0.0076269
13.03	0.00023455	13.035	0.07762			13.03	0.00023455	13.035	0.07762			10.104	0.04253	8.8831	0.0016073		8.5528	0.0444	8.5813	0.0067785
13.054	0.00025491	13.059	0.086507			13.054	0.00025491	13.059	0.086507			10.123	0.042407	8.8961	0.0014455		8.5652	0.040346	8.5937	0.0061511
13.079	0.0002773	13.084	0.091644			13.079	0.0002773	13.084	0.091644			10.142	0.042407	8.9092	0.0013667		8.5776	0.041833	8.6061	0.0052473
13.103	0.0002963	13.108	0.097603			13.103	0.0002963	13.108	0.097603			10.16	0.042316	8.9223	0.0012917		8.59	0.057176	8.6185	0.0044403
13.128	0.00031931	13.133	0.10491			13.128	0.00031931	13.133	0.10491			10.179	0.041619	8.9354	0.0013418		8.6024	0.063435	8.631	0.0036762
13.152	0.00034501	13.158	0.11723			13.152	0.00034501	13.158	0.11723			10.197	0.041215	8.9486	0.001364		8.6148	0.068196	8.6436	0.0030842
13.177	0.0003706	13.182	0.12176			13.177	0.0003706	13.182	0.12176			10.216	0.040605	8.9618	0.0012756		8.6266	0.077079	8.6561	0.0026016
13.201	0.00039161	13.207	0.12867			13.201	0.00039161	13.207	0.12867			10.235	0.040577	8.9751	0.0012596		8.639	0.067442	8.6687	0.0023006
13.226	0.00042004	13.232	0.1443			13.226	0.00042004	13.232	0.1443			10.254	0.040755	8.9883	0.0010874		8.6514	0.065348	8.6812	0.0021232
13.251	0.00044782	13.257	0.1662			13.251	0.00044782	13.257	0.1662			10.273	0.041056	9.0016	0.0012651		8.6645	0.071419	8.694	0.001863
13.276	0.00047441	13.282	0.18905			13.276	0.00047441	13.282	0.18905			10.292	0.041172	9.015	0.0011735		8.6769	0.076603	8.7065	0.0017201
13.301	0.00050116	13.307	0.22359			13.301	0.00050116	13.307	0.22359			10.311	0.041363	9.0284	0.0012779		8.6893	0.079688	8.7192	0.0016843
13.326	0.00052816	13.333	0.26569			13.326	0.00052816	13.333	0.26569			10.33	0.041542	9.0418	0.0012173		8.7017	0.079218	8.7319	0.0017223
13.351	0.00055458	13.358	0.2958			13.351	0.00055458	13.358	0.2958			10.349	0.041626	9.0553	0.0011392		8.7142	0.081161	8.7446	0.0016743
13.376	0.00058334	13.383	0.31343			13.376	0.00058334	13.383	0.31343			10.368	0.042042	9.0686	0.0012583		8.7273	0.087957	8.7575	0.0016837
13.402	0.0006137	13.409	0.29987			13.402	0.0006137	13.409	0.29987			10.387	0.042361	9.0821	0.0012984		8.7397	0.090218	8.7702	0.0016526
13.427	0.00064381	13.434	0.27993			13.427	0.00064381	13.434	0.27993			10.407	0.042508	9.0957	0.0012721		8.7521	0.098411	8.7831	0.0017398
13.452	0.00067763	13.46	0.27017			13.452	0.00067763	13.46	0.27017			10.426	0.04245	9.1092	0.0012005		8.7652	0.1076	8.7959	0.0016836
13.478	0.00070867	13.486	0.26751			13.478	0.00070867	13.486	0.26751			10.446	0.042914	9.1228	0.001179		8.7776	0.12933	8.8088	0.0015768
13.504	0.00073801	13.512	0.27467			13.504	0.00073801	13.512	0.27467			10.465	0.043109	9.1365	0.0010123		8.7907	0.1435	8.8217	0.0016196
13.529	0.00077436	13.538	0.28873			13.529	0.00077436	13.538	0.28873			10.485	0.043785	9.1501	0.00098523		8.8031	0.16486	8.8347	0.0015249
13.555	0.00081489	13.564	0.30048			13.555	0.00081489	13.564	0.30048			10.504	0.045233	9.1638	0.00091133		8.8162	0.21135	8.8476	0.0014669
13.581	0.00086126	13.59	0.31232			13.581	0.00086126	13.59	0.31232			10.524	0.046681	9.1774	0.0009963		8.8286	0.25772	8.8606	0.0014536
13.607	0.00093366	13.616	0.33495			13.607	0.00093366	13.616	0.33495			10.544	0.04891	9.1912	0.00087803		8.8418	0.30357	8.8736	0.0016348
13.633	0.0010362	13.642	0.35004			13.633	0.0010362	13.642	0.35004			10.564	0.051652	9.205	0.00090141		8.8549	0.35293	8.8868	0.00161
13.659	0.0012073	13.668	0.37731			13.659	0.0012073	13.668	0.37731			10.584	0.055002	9.2188	0.00079988		8.868	0.40952	8.8998	0.0015674
13.685	0.0014786	13.695	0.4056			13.685	0.0014786	13.695	0.4056			10.603	0.059604	9.2327	0.00074725		8.8804	0.4819	8.913	0.0015479
13.712	0.0019253	13.721	0.44098			13.712	0.0019253	13.721	0.44098			10.623	0.065983	9.2465	0.00068224		8.8935	0.55525	8.9261	0.0014793
13.738	0.0026378	13.748	0.51718			13.738	0.0026378	13.748	0.51718			10.643	0.073947	9.2605	0.00097033		8.9066	0.64977	8.9393	0.0015304
13.764	0.0036738	13.775	0.61862			13.764	0.0036738	13.775	0.61862			10.664	0.084495	9.2744	0.00048745		8.9197	0.7502	8.9525	0.0014206
13.791	0.0050412	13.801	0.76329			13.791	0.0050412	13.801	0.76329			10.684	0.097075	9.2884	0.00048364		8.9328	0.82089	8.9657	0.0013407
13.818	0.006716	13.828	0.9881			13.818	0.006716	13.828	0.9881			10.704	0.11132	9.3023	0.00038539		8.9459	0.88594	8.979	0.0014346
13.844	0.0084851	13.855	1.3177			13.844	0.0084851	13.855	1.3177			10.724	0.12734	9.3164	0.0004519		8.959	0.8969	8.9923	0.0013466
13.871	0.010266	13.882	1.7742			13.871	0.010266	13.882	1.7742			10.744	0.14406	9.3305	0.00062536		8.9721	0.88044	9.0057	0.0015521
13.898	0.011921	13.909	2.3561			13.898	0.011921	13.909	2.3561			10.765	0.16044	9.3446	0.00040192		8.9859	0.82906	9.019	0.0016442
13.925	0.013453	13.936	3.0579			13.925	0.013453	13.936	3.0579			10.786	0.17366	9.3587	0.0004169		8.999	0.76284	9.0323	0.0017271
13.952	0.014826	13.964	3.8497			13.952	0.014826	13.964	3.8497			10.805	0.18441	9.373	0.00061337		9.0121	0.68926	9.0458	0.0018096
13.979	0.015958	13.991	4.7411			13.979	0.015958	13.991	4.7411			10.826	0.19089	9.3871	0.00054123		9.0252	0.59985	9.0593	0.0016841
14.006	0.016681	14.019	5.7539			14.006	0.016681	14.019	5.7539			10.847	0.19293	9.4014	0.00070068		9.039	0.48851	9.0728	0.0017404
14.034	0.016971	14.046	6.9443			14.034	0.016971	14.046	6.9443			10.868	0.19024	9.4156	0.00078744		9.0521	0.39211	9.0863	0.0016938
14.061	0.016682	14.074	8.1934			14.061	0.016682	14.074	8.1934			10.888	0.18329	9.43	0.0007573		9.0659	0.30099	9.0997	0.0015049
14.089	0.015879	14.102	9.3049			14.089	0.015879	14.102	9.3049			10.909	0.173	9.4443	0.0007223		9.079	0.22089	9.1134	0.0013628
14.116	0.014751	14.129	10.001			14.116	0.014751	14.129	10.001			10.93	0.16015	9.4587	0.0008098		9.0928	0.14994	9.127	0.001322
14.144	0.013332	14.157	9.9816			14.144	0.013332	14.157	9.9816			10.951	0.14638	9.4731	0.00090238		9.1059	0.11453	9.1407	0.0012373
14.172	0.01175	14.185	9.1731			14.172	0.01175	14.185	9.1731			10.972	0.13124	9.4876	0.00084752		9.1197	0.080877	9.1543	0.0012569
14.2	0.010027	14.213	7.739			14.2	0.010027	14.213	7.739			10.993	0.11756	9.5021	0.00097599		9.1335	0.065151	9.1681	0.0012413
14.228	0.0081503	14.242	6.0506			14.228	0.0081503	14.242	6.0506			11.014	0.10506	9.5167	0.0010203		9.1466	0.056579	9.1817	0.0012599
14.256	0.0062163	14.27	4.462			14.256	0.0062163	14.27	4.462			11.036	0.093416	9.5311	0.0011881		9.1604	0.050496	9.1955	0.0013092
14.284	0.0044411	14.298	3.1585			14.284	0.0044411	14.298	3.1585			11.056	0.082874	9.5458	0.0010985		9.1742	0.044576	9.2093	0.0013323
14.312	0.0030531	14.327	2.1961			14.312	0.0030531	14.327	2.1961			11.078	0.07377	9.5604	0.0013275		9.188	0.046544	9.2231	0.0011947
14.34	0.0021482	14.356	1.5644			14.34	0.0021482	14.356	1.5644			11.099	0.066173	9.5751	0.0013257		9.2018	0.052578	9.2371	0.0011025
14.369	0.0016236	14.384	1.1632			14.369	0.0016236	14.384	1.1632			11.121	0.05979	9.5899	0.0014235		9.2156	0.037166	9.251	0.0010924
14.397	0.0013189	14.413	0.89699			14.397	0.0013189	14.413	0.89699			11.142	0.054465	9.6046	0.0014595		9.2294	0.036043	9.2648	0.0012631
14.426	0.0011269	14.442	0.72266			14.426	0.0011269	14.442	0.72266			11.164	0.050257	9.6193	0.0016932		9.2432	0.041923	9.2789	0.0010723
14.455	0.00099618	14.471	0.60479			14.455	0.00099618	14.471	0.60479			11.185	0.046805	9.6342	0.0015841		9.257	0.031898	9.2929	0.00099557
14.484	0.00089936	14.5	0.52257			14.484	0.00089936	14.5	0.52257			11.207	0.044049	9.6489	0.0020278		9.2708	0.043091	9.3068	0.0010706
14.513	0.00082087	14.529	0.46346			14.513	0.00082087	14.529	0.46346			11.229	0.041759	9.6638	0.0020501		9.2853	0.03197	9.3209	0.001115
14.542	0.00076521	14.559	0.42585			14.542	0.00076521	14.559	0.42585			11.251	0.040242	9.6788	0.0020388		9.299	0.027595	9.335	0.0011705
14.571	0.00071524	14.588	0.38779			14.571	0.00071524	14.588	0.38779			11.272	0.039151	9.6937	0.0023118		9.3128	0.049325	9.3491	0.0010514
14.6	0.00067315	14.618	0.355			14.6	0.00067315	14.618	0.355			11.295	0.038962	9.7087	0.0024374		9.3273	0.037741	9.3634	0.0010907
14.629	0.00063671	14.647	0.3241			14.629	0.00063671	14.647	0.3241			11.317	0.038221	9.7238	0.0024817		9.3411	0.029805	9.3775	0.0011811
14.659	0.00060324	14.677	0.29817			14.659	0.00060324	14.677	0.29817			11.338	0.037627	9.7388	0.0027319		9.3556	0.036338	9.3918	0.0010987
14.688	0.00057253	14.707	0.2675			14.688	0.00057253	14.707	0.2675			11.361	0.037174	9.754	0.0028929		9.3694	0.032861	9.406	0.0011807
14.718	0.00054261	14.737	0.24081			14.718	0.00054261	14.737	0.24081			11.383	0.03703	9.769	0.0030273		9.3839	0.027775	9.4203	0.0012166
14.748	0.00051531	14.767	0.22106			14.748	0.00051531	14.767	0.22106			11.406	0.036936	9.7842	0.003182		9.3977	0.024494	9.4347	0.0012167
14.777	0.00049104	14.797	0.20938			14.777	0.00049104	14.797	0.20938			11.428	0.037198	9.7994	0.0032791		9.4122	0.017635	9.4491	0.0011997
14.807	0.00045782	14.827	0.19037			14.807	0.00045782	14.827	0.19037			11.45	0.037419	9.8148	0.0033948		9.4267	0.024719	9.4634	0.0012694
14.837	0.00043241	14.857	0.18184			14.837	0.00043241	14.857	0.18184			11.473	0.037634	9.8299	0.0034313		9.4411	0.026645	9.4779	0.0014376
14.868	0.00040272	14.888	0.17329			14.868	0.00040272	14.888	0.17329			11.496	0.037368	9.8453	0.0036047		9.4556	0.029208	9.4924	0.0014868
14.898	0.00037691	14.918	0.16997			14.898	0.00037691	14.918	0.16997			11.518	0.037509	9.8608	0.0036648		9.4694	0.028771	9.5069	0.0016876
14.928	0.00034974	14.949	0.15939			14.928	0.00034974	14.949	0.15939			11.541	0.037455	9.8761	0.0039455		9.4839	0.030146	9.5213	0.0017923
14.959	0.00032554	14.98	0.14808			14.959	0.00032554	14.98	0.14808			11.564	0.037328	9.8916	0.0041706		9.4984	0.032745	9.5359	0.0020111
14.989	0.00030072	15.011	0.13641			14.989	0.00030072	15.011	0.13641			11.587	0.037235	9.9071	0.0042705		9.5136	0.030291	9.5506	0.0021268
15.02	0.00027732	15.042	0.13133			15.02	0.00027732	15.042	0.13133			11.61	0.036849	9.9226	0.0047708		9.528	0.032442	9.5652	0.0023032
15.051	0.00025135	15.073	0.12018			15.051	0.00025135	15.073	0.12018			11.632	0.036815	9.9381	0.0046848		9.5425	0.026684	9.5799	0.0024998
15.082	0.00023089	15.104	0.10913			15.082	0.00023089	15.104	0.10913			11.655	0.036926	9.9538	0.0049086		9.557	0.034603	9.5947	0.0026558
15.113	0.00020902	15.135	0.097352			15.113	0.00020902	15.135	0.097352			11.679	0.037616	9.9694	0.0050967		9.5715	0.032678	9.6094	0.002836
15.143	0.00019149	15.167	0.08526			15.143	0.00019149	15.167	0.08526			11.702	0.03764	9.9851	0.0054936		9.5867	0.041615	9.6241	0.0030767
15.175	0.00017399	15.198	0.076448			15.175	0.00017399	15.198	0.076448			11.726	0.037749	10.001	0.0056468		9.6012	0.039336	9.639	0.0031665
15.206	0.00015826	15.23	0.070283			15.206	0.00015826	15.23	0.070283			11.749	0.037509	10.017	0.0061529		9.6163	0.041219	9.6539	0.0035326
15.237	0.00014618	15.262	0.068043			15.237	0.00014618	15.262	0.068043			11.772	0.03748	10.032	0.0063358		9.6308	0.044488	9.6687	0.0037408
15.269	0.00013601	15.294	0.070429			15.269	0.00013601	15.294	0.070429			11.796	0.037387	10.048	0.0070284		9.646	0.044473	9.6836	0.003713
15.301	0.00011816	15.326	0.054996			15.301	0.00011816	15.326	0.054996			11.819	0.037611	10.064	0.0075796		9.6605	0.048528	9.6987	0.0038717
15.332	0.00011235	15.358	0.058704			15.332	0.00011235	15.358	0.058704			11.843	0.037635	10.08	0.0081226		9.6756	0.044697	9.7137	0.0038802
15.364	0.00010482	15.39	0.058133			15.364	0.00010482	15.39	0.058133			11.867	0.037699	10.096	0.0089252		9.6908	0.048309	9.7287	0.0038676
15.396	9.78E-05	15.422	0.050724			15.396	9.78E-05	15.422	0.050724			11.891	0.037558	10.112	0.009682		9.7053	0.043157	9.7438	0.0040212
15.428	9.42E-05	15.455	0.050602			15.428	9.42E-05	15.455	0.050602			11.915	0.037912	10.128	0.01055		9.7205	0.04436	9.7588	0.0042226
15.461	8.88E-05	15.487	0.048798			15.461	8.88E-05	15.487	0.048798			11.939	0.03827	10.144	0.011351		9.7357	0.047982	9.774	0.0044581
15.493	7.93E-05	15.52	0.037717			15.493	7.93E-05	15.52	0.037717			11.963	0.038334	10.16	0.011928		9.7508	0.051649	9.7892	0.004632
15.525	7.53E-05	15.553	0.035914			15.525	7.53E-05	15.553	0.035914			11.987	0.038845	10.176	0.01265		9.766	0.04834	9.8044	0.0048723
15.557	7.36E-05	15.585	0.036924			15.557	7.36E-05	15.585	0.036924			12.011	0.039656	10.193	0.013347		9.7812	0.054525	9.8197	0.0051403
15.59	7.30E-05	15.619	0.041337			15.59	7.30E-05	15.619	0.041337			12.035	0.040737	10.209	0.013605		9.7964	0.052672	9.8351	0.0052698
15.624	6.76E-05	15.652	0.036334			15.624	6.76E-05	15.652	0.036334			12.06	0.041878	10.225	0.014208		9.8122	0.05879	9.8504	0.0054573
15.657	6.44E-05	15.686	0.03782			15.657	6.44E-05	15.686	0.03782			12.084	0.043555	10.241	0.014834		9.8274	0.06296	9.8658	0.0057439
15.689	6.14E-05	15.719	0.042305			15.689	6.14E-05	15.719	0.042305			12.109	0.04553	10.258	0.015821		9.8426	0.058535	9.8811	0.0060625
15.723	6.02E-05	15.753	0.043139			15.723	6.02E-05	15.753	0.043139			12.134	0.047873	10.274	0.016543		9.8577	0.066398	9.8966	0.0064479
15.756	5.78E-05	15.787	0.042807			15.756	5.78E-05	15.787	0.042807			12.159	0.050888	10.291	0.018128		9.8736	0.059939	9.9121	0.006653
15.79	5.54E-05	15.819	0.046792			15.79	5.54E-05	15.819	0.046792			12.184	0.05488	10.307	0.019743		9.8888	0.054891	9.9276	0.0071925
15.822	5.28E-05	15.853	0.045094			15.822	5.28E-05	15.853	0.045094			12.208	0.060343	10.324	0.021061		9.9046	0.049276	9.9433	0.0073226
15.857	5.29E-05	15.888	0.048116			15.857	5.29E-05	15.888	0.048116			12.233	0.067034	10.34	0.022754		9.9205	0.053332	9.9588	0.0076798
15.891	5.51E-05	15.922	0.052758			15.891	5.51E-05	15.922	0.052758			12.258	0.076182	10.357	0.024436		9.9357	0.049352	9.9744	0.0080578
15.925	5.77E-05	15.956	0.060757			15.925	5.77E-05	15.956	0.060757			12.284	0.088889	10.374	0.026319		9.9515	0.048658	9.9901	0.0085353
15.957	5.90E-05	15.991	0.065749			15.957	5.90E-05	15.991	0.065749			12.309	0.10536	10.39	0.028058		9.9674	0.053287	10.006	0.0090138
15.991	6.02E-05	16.025	0.066934			15.991	6.02E-05	16.025	0.066934			12.334	0.12552	10.407	0.029656		9.9833	0.055526	10.022	0.0095873
16.027	5.97E-05	16.06	0.074878			16.027	5.97E-05	16.06	0.074878			12.359	0.14971	10.424	0.03175		9.9984	0.064751	10.037	0.010035
16.061	6.45E-05	16.095	0.089309			16.061	6.45E-05	16.095	0.089309			12.385	0.17599	10.441	0.033602		10.014	0.06877	10.053	0.010669
16.095	6.98E-05	16.129	0.10358			16.095	6.98E-05	16.129	0.10358			12.41	0.20329	10.458	0.035601		10.03	0.074487	10.069	0.011227
16.129	6.90E-05	16.165	0.11275			16.129	6.90E-05	16.165	0.11275			12.436	0.22805	10.475	0.037377		10.046	0.084066	10.085	0.011841
16.165	7.21E-05	16.201	0.12502			16.165	7.21E-05	16.201	0.12502			12.462	0.24958	10.492	0.039067		10.063	0.097136	10.101	0.012458
16.199	7.49E-05	16.236	0.13566			16.199	7.49E-05	16.236	0.13566			12.487	0.26335	10.509	0.04094		10.078	0.088102	10.117	0.013225
16.235	7.69E-05	16.27	0.141			16.235	7.69E-05	16.27	0.141			12.513	0.26762	10.526	0.043083		10.094	0.10371	10.133	0.014216
16.27	7.46E-05	16.306	0.13684			16.27	7.46E-05	16.306	0.13684			12.539	0.26304	10.543	0.045321		10.11	0.12018	10.149	0.015206
16.304	7.51E-05	16.343	0.13913			16.304	7.51E-05	16.343	0.13913			12.565	0.2513	10.56	0.048126		10.127	0.16923	10.165	0.016249
16.34	7.89E-05	16.379	0.1485			16.34	7.89E-05	16.379	0.1485			12.592	0.23368	10.577	0.05177		10.143	0.19096	10.181	0.01764
16.376	7.82E-05	16.415	0.1526			16.376	7.82E-05	16.415	0.1526			12.618	0.21147	10.595	0.05646		10.159	0.25765	10.198	0.018974
16.411	7.90E-05	16.45	0.15791			16.411	7.90E-05	16.45	0.15791			12.644	0.18712	10.612	0.062547		10.175	0.32414	10.214	0.020227
16.447	7.93E-05	16.487	0.16761			16.447	7.93E-05	16.487	0.16761			12.67	0.16165	10.629	0.07174		10.192	0.41981	10.23	0.021683
16.483	8.29E-05	16.523	0.19133			16.483	8.29E-05	16.523	0.19133			12.697	0.13693	10.647	0.084666		10.208	0.46121	10.246	0.023199
16.52	8.37E-05	16.56	0.21088			16.52	8.37E-05	16.56	0.21088			12.724	0.11485	10.664	0.10373		10.224	0.55235	10.263	0.024981
16.556	8.80E-05	16.597	0.24041			16.556	8.80E-05	16.597	0.24041			12.75	0.096664	10.682	0.13043		10.241	0.63592	10.279	0.026514
16.593	9.02E-05	16.633	0.26792			16.593	9.02E-05	16.633	0.26792			12.777	0.081697	10.699	0.16739		10.257	0.70845	10.296	0.028697
16.628	9.38E-05	16.67	0.29765			16.628	9.38E-05	16.67	0.29765			12.804	0.070161	10.717	0.21633		10.274	0.79543	10.312	0.030855
16.666	9.79E-05	16.707	0.3361			16.666	9.79E-05	16.707	0.3361			12.831	0.061222	10.734	0.27788		10.29	0.86646	10.329	0.032992
16.703	0.00010529	16.745	0.37879			16.703	0.00010529	16.745	0.37879			12.858	0.054353	10.752	0.35176		10.307	0.93297	10.345	0.035282
16.738	0.00011658	16.782	0.433			16.738	0.00011658	16.782	0.433			12.885	0.049341	10.77	0.43684		10.323	0.97936	10.362	0.037597
16.776	0.00013985	16.821	0.48873			16.776	0.00013985	16.821	0.48873			12.913	0.045432	10.787	0.52958		10.341	1	10.379	0.03992
16.813	0.00018339	16.858	0.55385			16.813	0.00018339	16.858	0.55385			12.94	0.042581	10.805	0.62584		10.357	0.99061	10.395	0.042394
16.85	0.00024879	16.895	0.60276			16.85	0.00024879	16.895	0.60276			12.967	0.04038	10.823	0.719		10.374	0.94973	10.412	0.044683
16.889	0.00035235	16.934	0.66895			16.889	0.00035235	16.934	0.66895			12.995	0.038824	10.841	0.80342		10.391	0.87255	10.429	0.047316
16.926	0.00049634	16.973	0.75578			16.926	0.00049634	16.973	0.75578			13.023	0.037717	10.859	0.87376		10.407	0.76882	10.446	0.049811
16.963	0.00067422	17.01	0.85817			16.963	0.00067422	17.01	0.85817			13.05	0.036701	10.877	0.9289		10.425	0.65447	10.463	0.052317
17.002	0.0008743	17.048	0.97036			17.002	0.0008743	17.048	0.97036			13.078	0.035925	10.895	0.96936		10.441	0.52661	10.48	0.055017
17.039	0.0010933	17.087	1.0953			17.039	0.0010933	17.087	1.0953			13.106	0.035423	10.913	0.99383		10.458	0.40618	10.496	0.057918
17.078	0.0013222	17.126	1.2406			17.078	0.0013222	17.126	1.2406			13.134	0.035179	10.931	1		10.476	0.28977	10.513	0.061928
17.117	0.0015485	17.165	1.4368			17.117	0.0015485	17.165	1.4368			13.162	0.034791	10.95	0.99242		10.493	0.20354	10.531	0.066393
17.154	0.0017423	17.205	1.7872			17.154	0.0017423	17.205	1.7872			13.19	0.034422	10.968	0.96972		10.51	0.14432	10.548	0.072487
17.193	0.0018768	17.244	2.3997			17.193	0.0018768	17.244	2.3997			13.218	0.033966	10.986	0.93748		10.527	0.11135	10.565	0.080921
17.231	0.0019116	17.283	3.3265			17.231	0.0019116	17.283	3.3265			13.247	0.033609	11.004	0.90039		10.545	0.086542	10.582	0.093773
17.272	0.0018187	17.323	4.3915			17.272	0.0018187	17.323	4.3915			13.275	0.033184	11.023	0.85594		10.562	0.072341	10.599	0.11289
17.31	0.0015945	17.363	5.236			17.31	0.0015945	17.363	5.236			13.304	0.032798	11.041	0.80877		10.579	0.065615	10.616	0.14049
17.349	0.0012786	17.402	5.48			17.349	0.0012786	17.402	5.48			13.332	0.032392	11.06	0.75113		10.596	0.063957	10.634	0.1798
17.389	0.00092811	17.442	5.0117			17.389	0.00092811	17.442	5.0117			13.361	0.032055	11.078	0.68279		10.614	0.054882	10.651	0.23286
17.428	0.00061375	17.482	4.06			17.428	0.00061375	17.482	4.06			13.39	0.03191	11.097	0.59755		10.632	0.047693	10.669	0.30197
17.468	0.00038622	17.523	2.9967			17.468	0.00038622	17.523	2.9967			13.419	0.031895	11.116	0.49781		10.649	0.03987	10.686	0.38372
17.509	0.00024404	17.563	2.0626			17.509	0.00024404	17.563	2.0626			13.448	0.032096	11.134	0.39434		10.667	0.050707	10.704	0.47679
17.548	0.00016857	17.605	1.3745			17.548	0.00016857	17.605	1.3745			13.478	0.032051	11.153	0.29656		10.684	0.043939	10.721	0.57252
17.588	0.00012565	17.645	0.90751			17.588	0.00012565	17.645	0.90751			13.507	0.032201	11.172	0.216		10.702	0.04629	10.739	0.66734
17.628	0.00010314	17.686	0.61952			17.628	0.00010314	17.686	0.61952			13.537	0.032368	11.191	0.1578		10.72	0.037136	10.756	0.75341
17.67	8.88E-05	17.727	0.45654			17.67	8.88E-05	17.727	0.45654			13.566	0.032651	11.21	0.11898		10.738	0.04182	10.774	0.82898
17.71	7.97E-05	17.769	0.35928			17.71	7.97E-05	17.769	0.35928			13.596	0.033121	11.229	0.095262		10.755	0.042107	10.792	0.89301
17.751	7.31E-05	17.809	0.30097			17.751	7.31E-05	17.809	0.30097			13.625	0.033588	11.248	0.080313		10.773	0.03807	10.81	0.94315
17.792	6.95E-05	17.851	0.26254			17.792	6.95E-05	17.851	0.26254			13.655	0.034484	11.267	0.070601		10.791	0.044893	10.827	0.9782
17.833	6.43E-05	17.893	0.22869			17.833	6.43E-05	17.893	0.22869			13.685	0.035431	11.286	0.063945		10.81	0.037254	10.845	0.99681
17.875	6.46E-05	17.937	0.20643			17.875	6.46E-05	17.937	0.20643			13.716	0.036757	11.305	0.058643		10.828	0.041548	10.863	1
17.916	5.95E-05	17.978	0.18577			17.916	5.95E-05	17.978	0.18577			13.745	0.038439	11.324	0.054249		10.845	0.045341	10.881	0.98558
17.958	5.88E-05	18.02	0.17087			17.958	5.88E-05	18.02	0.17087			13.776	0.040565	11.344	0.050584		10.863	0.045119	10.899	0.96214
18	5.51E-05	18.064	0.15847			18	5.51E-05	18.064	0.15847			13.807	0.043116	11.363	0.047918		10.882	0.045167	10.917	0.9286
18.042	5.50E-05	18.106	0.15114			18.042	5.50E-05	18.106	0.15114			13.836	0.046981	11.382	0.04493		10.9	0.042299	10.935	0.88659
18.084	5.25E-05	18.149	0.14467			18.084	5.25E-05	18.149	0.14467			13.867	0.052228	11.402	0.042713		10.919	0.038879	10.954	0.83921
18.126	5.08E-05	18.192	0.13611			18.126	5.08E-05	18.192	0.13611			13.898	0.059128	11.421	0.040601		10.936	0.031092	10.972	0.78621
18.169	5.00E-05	18.236	0.13382			18.169	5.00E-05	18.236	0.13382			13.929	0.068971	11.441	0.038238		10.955	0.034736	10.99	0.72852
18.211	4.73E-05	18.279	0.12478			18.211	4.73E-05	18.279	0.12478			13.96	0.08176	11.461	0.036126		10.974	0.035481	11.008	0.67055
18.254	4.21E-05	18.323	0.1136			18.254	4.21E-05	18.323	0.1136			13.991	0.098158	11.48	0.034268		10.992	0.036446	11.027	0.6064
18.298	3.85E-05	18.366	0.10501			18.298	3.85E-05	18.366	0.10501			14.022	0.11729	11.5	0.032138		11.011	0.035529	11.045	0.53689
18.341	3.73E-05	18.411	0.10495			18.341	3.73E-05	18.411	0.10495			14.053	0.13811	11.52	0.030524		11.03	0.030258	11.064	0.46093
18.385	3.66E-05	18.454	0.10395			18.385	3.66E-05	18.454	0.10395			14.085	0.15785	11.54	0.028447		11.048	0.035332	11.082	0.38054
18.428	3.29E-05	18.499	0.09845			18.428	3.29E-05	18.499	0.09845			14.116	0.17465	11.559	0.026434		11.067	0.028365	11.101	0.30481
18.471	3.18E-05	18.544	0.096538			18.471	3.18E-05	18.544	0.096538			14.148	0.18494	11.579	0.024561		11.085	0.027586	11.119	0.23909
18.516	2.89E-05	18.589	0.091952			18.516	2.89E-05	18.589	0.091952			14.18	0.18838	11.599	0.02299		11.105	0.027565	11.138	0.18887
18.56	2.77E-05	18.634	0.091927			18.56	2.77E-05	18.634	0.091927			14.211	0.18476	11.619	0.021117		11.123	0.032529	11.157	0.15212
18.605	2.59E-05	18.679	0.088204			18.605	2.59E-05	18.679	0.088204			14.244	0.17455	11.64	0.019621		11.142	0.022465	11.175	0.12573
18.65	2.53E-05	18.724	0.091074			18.65	2.53E-05	18.724	0.091074			14.276	0.1595	11.66	0.018189		11.161	0.025452	11.194	0.10613
18.693	2.32E-05	18.769	0.089302			18.693	2.32E-05	18.769	0.089302			14.308	0.13958	11.68	0.01642		11.181	0.032075	11.213	0.090746
18.738	2.00E-05	18.815	0.087516			18.738	2.00E-05	18.815	0.087516			14.34	0.11801	11.7	0.015168		11.199	0.02747	11.232	0.079026
18.783	2.01E-05	18.862	0.091643			18.783	2.01E-05	18.862	0.091643			14.373	0.096657	11.721	0.014463		11.219	0.032759	11.251	0.070024
18.829	1.94E-05	18.907	0.094542			18.829	1.94E-05	18.907	0.094542			14.406	0.078772	11.741	0.013264		11.238	0.040836	11.27	0.063381
18.874	1.96E-05	18.953	0.095095			18.874	1.96E-05	18.953	0.095095			14.438	0.064628	11.762	0.012126		11.257	0.030324	11.289	0.058305
18.921	2.11E-05	19	0.10137			18.921	2.11E-05	19	0.10137			14.471	0.054359	11.782	0.011384		11.277	0.032424	11.308	0.05416
18.966	2.01E-05	19.048	0.10187			18.966	2.01E-05	19.048	0.10187			14.504	0.046579	11.803	0.010459		11.296	0.038571	11.328	0.05073
19.012	1.85E-05	19.094	0.098548			19.012	1.85E-05	19.094	0.098548			14.537	0.040925	11.823	0.0097319		11.315	0.037588	11.347	0.04759
19.059	1.95E-05	19.141	0.10863			19.059	1.95E-05	19.141	0.10863			14.571	0.036512	11.844	0.0093321		11.335	0.040032	11.366	0.045136
19.105	1.97E-05	19.189	0.11361			19.105	1.97E-05	19.189	0.11361			14.604	0.032924	11.865	0.0085022		11.354	0.039831	11.385	0.042219
19.152	1.75E-05	19.237	0.11665			19.152	1.75E-05	19.237	0.11665			14.638	0.030394	11.886	0.0082882		11.374	0.039007	11.405	0.039764
19.198	1.67E-05	19.284	0.12501			19.198	1.67E-05	19.284	0.12501			14.671	0.028399	11.907	0.0078369		11.394	0.0419	11.424	0.037365
19.245	1.70E-05	19.332	0.13352			19.245	1.70E-05	19.332	0.13352			14.705	0.026742	11.928	0.0076074		11.414	0.053965	11.444	0.034873
19.293	1.84E-05	19.38	0.14638			19.293	1.84E-05	19.38	0.14638			14.739	0.025763	11.948	0.0072351		11.433	0.06093	11.463	0.032424
19.341	1.69E-05	19.429	0.14845			19.341	1.69E-05	19.429	0.14845			14.773	0.02523	11.97	0.006909		11.453	0.077757	11.483	0.030377
19.387	1.52E-05	19.477	0.14732			19.387	1.52E-05	19.477	0.14732			14.806	0.024721	11.991	0.006708		11.473	0.09495	11.503	0.028217
19.435	1.67E-05	19.527	0.15201			19.435	1.67E-05	19.527	0.15201			14.841	0.02438	12.012	0.0065548		11.493	0.12155	11.522	0.026398
19.483	1.47E-05	19.575	0.15087			19.483	1.47E-05	19.575	0.15087			14.875	0.024016	12.033	0.006293		11.513	0.15355	11.542	0.02451
19.532	1.67E-05	19.625	0.16256			19.532	1.67E-05	19.625	0.16256			14.91	0.023644	12.055	0.0062589		11.533	0.18372	11.562	0.022743
19.581	1.56E-05	19.674	0.16966			19.581	1.56E-05	19.674	0.16966			14.945	0.023345	12.076	0.0059782		11.554	0.22159	11.582	0.021062
19.629	1.52E-05	19.724	0.1787			19.629	1.52E-05	19.724	0.1787			14.979	0.023005	12.097	0.0059333		11.574	0.26252	11.602	0.019609
19.679	1.53E-05	19.773	0.19014			19.679	1.53E-05	19.773	0.19014			15.014	0.022753	12.119	0.0058772		11.594	0.29906	11.622	0.018148
19.728	1.38E-05	19.825	0.20159			19.728	1.38E-05	19.825	0.20159			15.05	0.022547	12.141	0.0056951		11.614	0.32384	11.642	0.016971
19.776	1.47E-05	19.874	0.21877			19.776	1.47E-05	19.874	0.21877			15.085	0.022488	12.162	0.0054648		11.635	0.35416	11.662	0.015718
19.826	1.51E-05	19.925	0.24177			19.826	1.51E-05	19.925	0.24177			15.12	0.022416	12.184	0.0055857		11.655	0.39729	11.682	0.01447
19.877	1.65E-05	19.976	0.27455			19.877	1.65E-05	19.976	0.27455			15.156	0.022566	12.206	0.0054057		11.676	0.42316	11.702	0.013457
19.927	1.71E-05	20.028	0.32053			19.927	1.71E-05	20.028	0.32053			15.191	0.022926	12.227	0.0052208		11.697	0.4498	11.722	0.012767
19.976	1.98E-05	20.079	0.39382			19.976	1.98E-05	20.079	0.39382			15.227	0.023013	12.249	0.0054731		11.717	0.46406	11.743	0.011787
20.028	2.56E-05	20.13	0.50243			20.028	2.56E-05	20.13	0.50243			15.263	0.02322	12.271	0.005209		11.738	0.44307	11.763	0.011033
20.079	3.02E-05	20.183	0.63133			20.079	3.02E-05	20.183	0.63133			15.299	0.023534	12.293	0.0050599		11.759	0.39758	11.784	0.010497
20.128	4.30E-05	20.234	0.83165			20.128	4.30E-05	20.234	0.83165			15.335	0.023783	12.316	0.0051345		11.779	0.33948	11.804	0.0097885
20.179	5.59E-05	20.286	1.1082			20.179	5.59E-05	20.286	1.1082			15.371	0.024256	12.338	0.0050904		11.8	0.27548	11.825	0.00915
20.232	6.86E-05	20.339	1.4939			20.232	6.86E-05	20.339	1.4939			15.408	0.024771	12.36	0.0051631		11.821	0.221	11.845	0.0087468
20.283	8.59E-05	20.392	1.9882			20.283	8.59E-05	20.392	1.9882			15.445	0.025682	12.382	0.005045		11.842	0.16287	11.866	0.0082476
20.334	0.00010266	20.445	2.5572			20.334	0.00010266	20.445	2.5572			15.481	0.027024	12.404	0.0051455		11.863	0.1247	11.887	0.0081389
20.387	0.00011915	20.499	3.1644			20.387	0.00011915	20.499	3.1644			15.518	0.029009	12.427	0.0049904		11.885	0.095008	11.908	0.0077538
20.44	0.0001353	20.551	3.8064			20.44	0.0001353	20.551	3.8064			15.556	0.031846	12.449	0.0051557		11.906	0.066096	11.929	0.0075147
20.493	0.00014475	20.606	4.5077			20.493	0.00014475	20.606	4.5077			15.593	0.035512	12.472	0.0051439		11.927	0.05377	11.95	0.0072232
20.545	0.00014658	20.66	5.3018			20.545	0.00014658	20.66	5.3018			15.63	0.040516	12.495	0.0051916		11.948	0.040686	11.97	0.0069494
20.598	0.00012972	20.714	5.9961			20.598	0.00012972	20.714	5.9961			15.667	0.046356	12.517	0.0050096		11.97	0.041016	11.992	0.0067835
20.652	0.00010375	20.768	6.1083			20.652	0.00010375	20.768	6.1083			15.705	0.053193	12.54	0.0049849		11.991	0.041571	12.013	0.0066537
20.705	7.33E-05	20.823	5.6132			20.705	7.33E-05	20.823	5.6132			15.743	0.060186	12.563	0.005221		12.013	0.044078	12.034	0.0065371
20.759	4.67E-05	20.879	4.3635			20.759	4.67E-05	20.879	4.3635			15.781	0.066401	12.586	0.0049482		12.035	0.041727	12.055	0.006486
20.813	3.02E-05	20.933	2.93			20.813	3.02E-05	20.933	2.93			15.819	0.070611	12.609	0.0051415		12.056	0.039861	12.076	0.0062411
20.868	2.29E-05	20.989	1.8428			20.868	2.29E-05	20.989	1.8428			15.857	0.071896	12.632	0.0052824		12.078	0.037651	12.098	0.0059863
20.922	1.71E-05	21.044	1.1613			20.922	1.71E-05	21.044	1.1613			15.896	0.070643	12.655	0.0053047		12.1	0.031775	12.119	0.005772
20.976	1.57E-05	21.102	0.76994			20.976	1.57E-05	21.102	0.76994			15.934	0.067445	12.678	0.0054404		12.121	0.036048	12.141	0.0055193
21.032	1.50E-05	21.158	0.53978			21.032	1.50E-05	21.158	0.53978			15.973	0.061036	12.701	0.0054018		12.144	0.036364	12.162	0.0054057
21.086	1.46E-05	21.213	0.40046			21.086	1.46E-05	21.213	0.40046			16.012	0.053038	12.725	0.0057465		12.166	0.03466	12.184	0.0055034
21.142	1.26E-05	21.271	0.3151			21.142	1.26E-05	21.271	0.3151			16.051	0.044789	12.748	0.0059089		12.188	0.036796	12.205	0.0055223
21.198	1.20E-05	21.328	0.2611			21.198	1.20E-05	21.328	0.2611			16.09	0.03752	12.772	0.0060396		12.21	0.033206	12.227	0.0053853
21.255	1.05E-05	21.385	0.22279			21.255	1.05E-05	21.385	0.22279			16.13	0.031878	12.795	0.0061303		12.233	0.025767	12.249	0.0055281
21.311	1.15E-05	21.443	0.19805			21.311	1.15E-05	21.443	0.19805			16.169	0.027861	12.819	0.0062153		12.255	0.028186	12.271	0.0052253
21.367	1.10E-05	21.502	0.18007			21.367	1.10E-05	21.502	0.18007			16.209	0.025044	12.843	0.0064008		12.277	0.020788	12.293	0.005145
21.424	1.08E-05	21.559	0.16374			21.424	1.08E-05	21.559	0.16374			16.249	0.022915	12.866	0.0066062		12.299	0.020525	12.315	0.0051788
21.481	1.24E-05	21.618	0.15058			21.481	1.24E-05	21.618	0.15058			16.289	0.021276	12.89	0.0069174		12.322	0.015738	12.337	0.0050339
21.539	1.19E-05	21.677	0.14018			21.539	1.19E-05	21.677	0.14018			16.329	0.020149	12.914	0.0073277		12.344	0.017374	12.359	0.0050019
21.596	1.25E-05	21.736	0.13304			21.596	1.25E-05	21.736	0.13304			16.369	0.019123	12.938	0.0075452		12.367	0.012953	12.381	0.0047752
21.655	1.07E-05	21.796	0.12486			21.655	1.07E-05	21.796	0.12486			16.41	0.018202	12.962	0.0080854		12.39	0.018265	12.403	0.0047055
21.712	1.01E-05	21.855	0.12053			21.712	1.01E-05	21.855	0.12053			16.451	0.017584	12.986	0.0088407		12.413	0.021018	12.426	0.0045012
21.771	9.38E-06	21.915	0.11551			21.771	9.38E-06	21.915	0.11551			16.492	0.017008	13.011	0.0093336		12.435	0.027796	12.448	0.0044788
21.83	8.27E-06	21.976	0.11068			21.83	8.27E-06	21.976	0.11068			16.533	0.016558	13.035	0.010127		12.459	0.027367	12.471	0.0045013
21.889	8.86E-06	22.036	0.10633			21.889	8.86E-06	22.036	0.10633			16.574	0.016063	13.059	0.010948		12.482	0.027827	12.493	0.0044731
21.95	8.91E-06	22.097	0.10302			21.95	8.91E-06	22.097	0.10302			16.616	0.015785	13.084	0.011838		12.505	0.038081	12.516	0.004363
22.008	7.85E-06	22.159	0.096728			22.008	7.85E-06	22.159	0.096728			16.657	0.015397	13.108	0.012633		12.528	0.037721	12.538	0.0042523
22.069	7.59E-06	22.221	0.094119			22.069	7.59E-06	22.221	0.094119			16.699	0.015088	13.133	0.013634		12.551	0.038481	12.561	0.004478
22.129	8.30E-06	22.283	0.094482			22.129	8.30E-06	22.283	0.094482			16.741	0.014907	13.158	0.014888		12.575	0.039194	12.584	0.0042628
22.19	7.99E-06	22.345	0.090617			22.19	7.99E-06	22.345	0.090617			16.783	0.014768	13.182	0.015994		12.598	0.031763	12.607	0.0044284
22.25	9.05E-06	22.407	0.088431			22.25	9.05E-06	22.407	0.088431			16.825	0.014557	13.207	0.016981		12.622	0.02747	12.63	0.0044085
22.312	8.98E-06	22.47	0.085074			22.312	8.98E-06	22.47	0.085074			16.867	0.014462	13.232	0.018411		12.645	0.024101	12.653	0.0044642
22.373	6.57E-06	22.532	0.074074			22.373	6.57E-06	22.532	0.074074			16.91	0.014423	13.257	0.019712		12.668	0.027719	12.676	0.0044376
22.435	9.13E-06	22.596	0.076852			22.435	9.13E-06	22.596	0.076852			16.953	0.014425	13.282	0.020915		12.692	0.027609	12.699	0.004489
22.497	7.95E-06	22.659	0.076191			22.497	7.95E-06	22.659	0.076191			16.997	0.01428	13.307	0.022158		12.716	0.03131	12.722	0.0045658
22.559	8.25E-06	22.725	0.073433			22.559	8.25E-06	22.725	0.073433			17.04	0.014141	13.333	0.023374		12.739	0.031276	12.745	0.0047494
22.622	7.71E-06	22.788	0.068444			22.622	7.71E-06	22.788	0.068444			17.083	0.014063	13.358	0.024666		12.764	0.033877	12.769	0.0048266
22.686	8.35E-06	22.853	0.065694			22.686	8.35E-06	22.853	0.065694			17.126	0.014094	13.383	0.025928		12.788	0.035252	12.792	0.0049008
22.748	7.82E-06	22.918	0.061379			22.748	7.82E-06	22.918	0.061379			17.17	0.014208	13.409	0.027117		12.812	0.034664	12.816	0.0049853
22.811	8.50E-06	22.983	0.06131			22.811	8.50E-06	22.983	0.06131			17.214	0.014475	13.434	0.028268		12.836	0.04195	12.839	0.0049802
22.876	7.13E-06	23.05	0.058227			22.876	7.13E-06	23.05	0.058227			17.259	0.014933	13.46	0.029667		12.86	0.04958	12.863	0.0052502
22.94	7.95E-06	23.115	0.058258			22.94	7.95E-06	23.115	0.058258			17.303	0.015573	13.486	0.030837		12.884	0.055226	12.886	0.0055031
23.005	7.54E-06	23.182	0.058734			23.005	7.54E-06	23.182	0.058734			17.347	0.016263	13.512	0.032078		12.909	0.062467	12.91	0.005818
23.07	7.65E-06	23.248	0.060238			23.07	7.65E-06	23.248	0.060238			17.392	0.017095	13.538	0.033649		12.933	0.071872	12.934	0.0059859
23.135	7.22E-06	23.317	0.062948			23.135	7.22E-06	23.317	0.062948			17.438	0.017888	13.564	0.035205		12.958	0.078488	12.958	0.0064151
23.2	6.99E-06	23.383	0.068712			23.2	6.99E-06	23.383	0.068712			17.482	0.018588	13.59	0.036729		12.983	0.084553	12.982	0.006811
23.267	6.78E-06	23.452	0.076517			23.267	6.78E-06	23.452	0.076517			17.528	0.018765	13.616	0.03903		13.008	0.093291	13.006	0.0072631
23.334	5.38E-06	23.52	0.082508			23.334	5.38E-06	23.52	0.082508			17.573	0.018567	13.642	0.042005		13.032	0.10279	13.03	0.007752
23.399	7.22E-06	23.588	0.102			23.399	7.22E-06	23.588	0.102			17.619	0.017966	13.668	0.046798		13.057	0.10449	13.054	0.0083109
23.467	8.95E-06	23.658	0.1284			23.467	8.95E-06	23.658	0.1284			17.665	0.017097	13.695	0.054278		13.082	0.10958	13.079	0.0086641
23.534	1.08E-05	23.726	0.17785			23.534	1.08E-05	23.726	0.17785			17.712	0.016223	13.721	0.066852		13.107	0.1109	13.103	0.0089258
23.602	1.25E-05	23.796	0.25798			23.602	1.25E-05	23.796	0.25798			17.758	0.015202	13.748	0.088585		13.133	0.10713	13.128	0.0093601
23.67	1.47E-05	23.865	0.3714			23.67	1.47E-05	23.865	0.3714			17.804	0.014169	13.775	0.12327		13.157	0.095582	13.152	0.0098678
23.738	1.54E-05	23.937	0.50605			23.738	1.54E-05	23.937	0.50605			17.852	0.013504	13.801	0.17352		13.183	0.085429	13.177	0.010598
23.806	1.57E-05	24.006	0.67426			23.806	1.57E-05	24.006	0.67426			17.898	0.012972	13.828	0.24074		13.208	0.07244	13.201	0.011162
23.876	1.54E-05	24.078	0.91425			23.876	1.54E-05	24.078	0.91425			17.946	0.012672	13.855	0.32099		13.234	0.059927	13.226	0.011838
23.944	1.49E-05	24.149	1.2854			23.944	1.49E-05	24.149	1.2854			17.993	0.012403	13.882	0.40906		13.26	0.050587	13.251	0.01244
24.014	1.43E-05	24.222	1.7391			24.014	1.43E-05	24.222	1.7391			18.04	0.012206	13.909	0.49765		13.285	0.041675	13.276	0.012956
24.085	1.22E-05	24.295	2.0648			24.085	1.22E-05	24.295	2.0648			18.088	0.011943	13.936	0.58328		13.311	0.035881	13.301	0.013612
24.155	1.10E-05	24.366	2.0312			24.155	1.10E-05	24.366	2.0312			18.136	0.011699	13.964	0.66264		13.337	0.029963	13.326	0.01416
24.227	1.13E-05	24.44	1.6162			24.227	1.13E-05	24.44	1.6162			18.185	0.011535	13.991	0.73274		13.362	0.028919	13.351	0.014754
24.298	9.63E-06	24.513	1.0527			24.298	9.63E-06	24.513	1.0527			18.233	0.011451	14.019	0.78574		13.389	0.026164	13.376	0.015268
24.369	9.38E-06	24.588	0.60004			24.369	9.38E-06	24.588	0.60004			18.282	0.011287	14.046	0.82024		13.415	0.033483	13.402	0.015756
24.442	9.31E-06	24.662	0.33708			24.442	9.31E-06	24.662	0.33708			18.332	0.011285	14.074	0.82533		13.441	0.035053	13.427	0.016455
24.513	8.92E-06	24.736	0.20452			24.513	8.92E-06	24.736	0.20452			18.38	0.011246	14.102	0.8004		13.467	0.035259	13.452	0.017272
24.586	9.41E-06	24.811	0.1363			24.586	9.41E-06	24.811	0.1363			18.43	0.011248	14.129	0.75271		13.493	0.032085	13.478	0.018097
24.661	8.38E-06	24.887	0.096027			24.661	8.38E-06	24.887	0.096027			18.48	0.01129	14.157	0.68361		13.52	0.026849	13.504	0.019039
24.733	8.07E-06	24.963	0.074466			24.733	8.07E-06	24.963	0.074466			18.529	0.011253	14.185	0.60112		13.546	0.019977	13.529	0.020064
24.808	8.44E-06	25.039	0.062029			24.808	8.44E-06	25.039	0.062029			18.58	0.011324	14.213	0.5115		13.573	0.023778	13.555	0.021154
24.882	8.03E-06	25.116	0.052534			24.882	8.03E-06	25.116	0.052534			18.63	0.011245	14.242	0.41698		13.6	0.023463	13.581	0.022496
24.957	8.55E-06	25.194	0.046951			24.957	8.55E-06	25.194	0.046951			18.681	0.011171	14.27	0.32214		13.626	0.026066	13.607	0.024801
25.032	8.66E-06	25.271	0.043748			25.032	8.66E-06	25.271	0.043748			18.731	0.011014	14.298	0.23382		13.653	0.022036	13.633	0.028467
25.108	8.37E-06	25.349	0.039638			25.108	8.37E-06	25.349	0.039638			18.783	0.0109	14.327	0.16117		13.68	0.018743	13.659	0.034963
25.184	8.57E-06	25.428	0.038558			25.184	8.57E-06	25.428	0.038558			18.834	0.010745	14.356	0.11054		13.708	0.026173	13.685	0.046106
25.26	8.75E-06	25.507	0.036295			25.26	8.75E-06	25.507	0.036295			18.885	0.010622	14.384	0.079956		13.735	0.026687	13.712	0.064346
25.338	8.56E-06	25.586	0.032921			25.338	8.56E-06	25.586	0.032921			18.937	0.010544	14.413	0.062723		13.762	0.02667	13.738	0.092659
25.414	7.87E-06	25.666	0.030329			25.414	7.87E-06	25.666	0.030329			18.99	0.010549	14.442	0.052667		13.789	0.021649	13.764	0.13205
25.493	7.32E-06	25.747	0.027518			25.493	7.32E-06	25.747	0.027518			19.042	0.010466	14.471	0.046457		13.817	0.021741	13.791	0.18078
25.57	8.05E-06	25.828	0.027844			25.57	8.05E-06	25.828	0.027844			19.095	0.010358	14.5	0.042076		13.844	0.017653	13.818	0.23609
25.649	7.66E-06	25.908	0.025715			25.649	7.66E-06	25.908	0.025715			19.147	0.010327	14.529	0.038505		13.872	0.019643	13.844	0.28739
25.728	8.32E-06	25.99	0.026118			25.728	8.32E-06	25.99	0.026118			19.2	0.010242	14.559	0.035942		13.9	0.021056	13.871	0.3311
25.807	9.12E-06	26.073	0.026087			25.807	9.12E-06	26.073	0.026087			19.254	0.010148	14.588	0.033636		13.928	0.021945	13.898	0.3631
25.888	7.44E-06	26.155	0.022593			25.888	7.44E-06	26.155	0.022593			19.307	0.010036	14.618	0.031626		13.956	0.023545	13.925	0.38219
25.967	6.84E-06	26.238	0.020954			25.967	6.84E-06	26.238	0.020954			19.361	0.0099968	14.647	0.029921		13.984	0.024738	13.952	0.39117
26.049	7.27E-06	26.322	0.021521			26.049	7.27E-06	26.322	0.021521			19.415	0.009924	14.677	0.028399		14.012	0.021892	13.979	0.38901
26.13	6.38E-06	26.406	0.01782			26.13	6.38E-06	26.406	0.01782			19.47	0.0098417	14.707	0.026812		14.04	0.022298	14.006	0.37669
26.212	6.70E-06	26.491	0.01605			26.212	6.70E-06	26.491	0.01605			19.524	0.009812	14.737	0.025389		14.069	0.022907	14.034	0.3559
26.294	7.06E-06	26.576	0.014331			26.294	7.06E-06	26.576	0.014331			19.579	0.0097487	14.767	0.023959		14.097	0.026021	14.061	0.3265
26.376	8.18E-06	26.662	0.014958			26.376	8.18E-06	26.662	0.014958			19.634	0.0096531	14.797	0.02294		14.126	0.026121	14.089	0.29123
26.46	8.95E-06	26.748	0.01478			26.46	8.95E-06	26.748	0.01478			19.69	0.009496	14.827	0.021321		14.154	0.027377	14.116	0.25176
26.544	8.70E-06	26.835	0.013973			26.544	8.70E-06	26.835	0.013973			19.745	0.0093283	14.857	0.020289		14.183	0.025297	14.144	0.2087
26.627	9.18E-06	26.922	0.014236			26.627	9.18E-06	26.922	0.014236			19.802	0.0092352	14.888	0.018912		14.212	0.026827	14.172	0.16372
26.713	8.49E-06	27.009	0.01219			26.713	8.49E-06	27.009	0.01219			19.858	0.009144	14.918	0.017715		14.241	0.026292	14.2	0.12109
26.798	9.84E-06	27.097	0.013999			26.798	9.84E-06	27.097	0.013999			19.914	0.0090408	14.949	0.016552		14.27	0.029006	14.228	0.085044
26.883	8.50E-06	27.187	0.012588			26.883	8.50E-06	27.187	0.012588			19.971	0.009075	14.98	0.015287		14.299	0.025377	14.256	0.05932
26.968	8.02E-06	27.275	0.014515			26.968	8.02E-06	27.275	0.014515			20.028	0.0090263	15.011	0.014188		14.329	0.031426	14.284	0.043206
27.055	5.77E-06	27.365	0.013763			27.055	5.77E-06	27.365	0.013763			20.085	0.0090586	15.042	0.013193		14.358	0.030411	14.312	0.033589
27.142	5.67E-06	27.455	0.01894			27.142	5.67E-06	27.455	0.01894			20.143	0.0090567	15.073	0.011951		14.387	0.031187	14.34	0.027764
27.23	5.88E-06	27.547	0.025606			27.23	5.88E-06	27.547	0.025606			20.201	0.0090529	15.104	0.010963		14.417	0.03646	14.369	0.024212
27.319	5.94E-06	27.638	0.034215			27.319	5.94E-06	27.638	0.034215			20.259	0.0090592	15.135	0.0099019		14.447	0.041359	14.397	0.02171
27.407	7.12E-06	27.73	0.050441			27.407	7.12E-06	27.73	0.050441			20.318	0.0090326	15.167	0.0089771		14.477	0.045111	14.426	0.019992
27.497	7.97E-06	27.822	0.081657			27.497	7.97E-06	27.822	0.081657			20.377	0.0089693	15.198	0.0079935		14.507	0.049145	14.455	0.018656
27.587	7.62E-06	27.916	0.12655			27.587	7.62E-06	27.916	0.12655			20.436	0.009006	15.23	0.0072553		14.536	0.050611	14.484	0.017524
27.677	9.62E-06	28.01	0.17913			27.677	9.62E-06	28.01	0.17913			20.495	0.0090624	15.262	0.0066062		14.567	0.046337	14.513	0.016456
27.767	6.47E-06	28.105	0.18994			27.767	6.47E-06	28.105	0.18994			20.555	0.0090972	15.294	0.0062104		14.597	0.038557	14.542	0.015571
27.858	6.40E-06	28.199	0.16256			27.858	6.40E-06	28.199	0.16256			20.615	0.0091453	15.326	0.0053973		14.627	0.034979	14.571	0.014779
27.951	6.21E-06	28.294	0.10867			27.951	6.21E-06	28.294	0.10867			20.676	0.0091896	15.358	0.0050801		14.658	0.031909	14.6	0.013939
28.043	7.55E-06	28.39	0.06193			28.043	7.55E-06	28.39	0.06193			20.736	0.0091656	15.39	0.004823		14.689	0.027942	14.629	0.013182
28.136	7.36E-06	28.487	0.032128			28.136	7.36E-06	28.487	0.032128			20.797	0.0091592	15.422	0.0044437		14.719	0.025413	14.659	0.012536
28.23	7.76E-06	28.585	0.01912			28.23	7.76E-06	28.585	0.01912			20.859	0.0091276	15.455	0.0041541		14.75	0.022519	14.688	0.011835
28.323	8.68E-06	28.683	0.013563			28.323	8.68E-06	28.683	0.013563			20.92	0.0090421	15.487	0.0039415		14.781	0.020521	14.718	0.011269
28.418	8.16E-06	28.78	0.0092988			28.418	8.16E-06	28.78	0.0092988			20.982	0.0089839	15.52	0.0035567		14.812	0.01584	14.748	0.010612
28.514	8.48E-06	28.88	0.0073628			28.514	8.48E-06	28.88	0.0073628			21.044	0.0089319	15.553	0.0033856		14.843	0.01748	14.777	0.010147
28.61	8.58E-06	28.98	0.0044704			28.61	8.58E-06	28.98	0.0044704			21.107	0.008911	15.585	0.0032909		14.874	0.019039	14.807	0.0093095
28.706	9.27E-06	29.081	0.0042256			28.706	9.27E-06	29.081	0.0042256			21.17	0.0088921	15.619	0.0032505		14.906	0.023144	14.837	0.0087623
28.804	8.98E-06	29.182	0.0020324			28.804	8.98E-06	29.182	0.0020324			21.233	0.0088173	15.652	0.0029753		14.937	0.021991	14.868	0.0081167
28.901	9.28E-06	29.283	0.0029043			28.901	9.28E-06	29.283	0.0029043			21.296	0.0087255	15.686	0.0028434		14.969	0.022695	14.898	0.0075819
28.999	8.92E-06	29.385	0.0023105			28.999	8.92E-06	29.385	0.0023105			21.361	0.0086749	15.719	0.0026524		15	0.019709	14.928	0.0070733
29.098	9.17E-06	29.489	0.0028231			29.098	9.17E-06	29.489	0.0028231			21.425	0.0086148	15.753	0.0026621		15.033	0.018278	14.959	0.0066216
29.197	9.45E-06	29.593	0.0035531			29.197	9.45E-06	29.593	0.0035531			21.489	0.0085926	15.787	0.0025223		15.065	0.013568	14.989	0.0062004
29.298	9.11E-06	29.696	0.0031381			29.298	9.11E-06	29.696	0.0031381			21.555	0.0084223	15.819	0.0025002		15.096	0.0094294	15.02	0.0058035
29.399	8.41E-06	29.802	0.0030147			29.399	8.41E-06	29.802	0.0030147			21.619	0.008321	15.853	0.0023949		15.129	0.0089192	15.051	0.0053574
29.5	8.41E-06	29.907	0.0036593			29.5	8.41E-06	29.907	0.0036593			21.685	0.0082336	15.888	0.0023147		15.161	0.0089255	15.082	0.0050604
29.602	9.39E-06	30.014	0.0054805			29.602	9.39E-06	30.014	0.0054805			21.751	0.0082058	15.922	0.0023811		15.194	0.010624	15.113	0.0046233
29.704	8.10E-06	30.121	0.0031568			29.704	8.10E-06	30.121	0.0031568			21.818	0.0081918	15.956	0.0024451		15.226	0.012125	15.143	0.0041503
29.808	8.21E-06	30.23	0.0035081			29.808	8.21E-06	30.23	0.0035081			21.884	0.0081614	15.991	0.0024797		15.259	0.013438	15.175	0.0037181
29.912	7.97E-06	30.338	0.004314			29.912	7.97E-06	30.338	0.004314			21.951	0.0080557	16.025	0.0025061		15.292	0.015546	15.206	0.0034423
30.017	8.25E-06	30.447	0.0053106			30.017	8.25E-06	30.447	0.0053106			22.019	0.0079873	16.06	0.0024187		15.325	0.011321	15.237	0.0032724
30.123	7.54E-06	30.557	0.0040892			30.123	7.54E-06	30.557	0.0040892			22.087	0.0079019	16.095	0.0026121		15.358	0.012045	15.269	0.003235
30.228	7.50E-06	30.668	0.0038395			30.228	7.50E-06	30.668	0.0038395			22.155	0.0079044	16.129	0.0027906		15.392	0.010936	15.301	0.0028538
30.335	7.89E-06	30.778	0.0035414			30.335	7.89E-06	30.778	0.0035414			22.223	0.0078487	16.165	0.002698		15.425	0.012837	15.332	0.0027235
30.442	8.12E-06	30.892	0.0031133			30.442	8.12E-06	30.892	0.0031133			22.292	0.0078424	16.201	0.0027775		15.458	0.0094225	15.364	0.0025655
30.551	8.02E-06	31.005	0.0027588			30.551	8.02E-06	31.005	0.0027588			22.362	0.0078139	16.236	0.0029221		15.492	0.0090769	15.396	0.0023717
30.659	8.74E-06	31.118	0.0022627			30.659	8.74E-06	31.118	0.0022627			22.431	0.0077936	16.27	0.0029971		15.525	0.0086113	15.428	0.0023438
30.769	8.64E-06	31.232	0.00082617			30.769	8.64E-06	31.232	0.00082617			22.501	0.0077455	16.306	0.0028974		15.559	0.0071796	15.461	0.0021731
30.879	9.38E-06	31.349	0.0019753			30.879	9.38E-06	31.349	0.0019753			22.571	0.0077695	16.343	0.0029407		15.594	0.011686	15.493	0.0019869
30.991	8.84E-06	31.465	0.00092588			30.991	8.84E-06	31.465	0.00092588			22.642	0.0078702	16.379	0.0030711		15.627	0.010786	15.525	0.0018997
31.102	8.40E-06	31.581	0.00070262			31.102	8.40E-06	31.581	0.00070262			22.713	0.0079247	16.415	0.0031752		15.662	0.013844	15.557	0.0018025
31.215	8.16E-06	31.699	0.0011174			31.215	8.16E-06	31.699	0.0011174			22.785	0.0079158	16.45	0.0031946		15.696	0.010673	15.59	0.0017459
31.329	7.61E-06	31.817	0.0020282			31.329	7.61E-06	31.817	0.0020282			22.857	0.0078221	16.487	0.0032203		15.731	0.012365	15.624	0.0016195
31.442	7.34E-06	31.936	0.0037678			31.442	7.34E-06	31.936	0.0037678			22.929	0.0078056	16.523	0.0033395		15.765	0.014283	15.657	0.0015365
31.556	8.14E-06	32.057	0.0063733			31.556	8.14E-06	32.057	0.0063733			23.002	0.007755	16.56	0.003314		15.8	0.014026	15.689	0.0015047
31.673	8.63E-06	32.178	0.0059119			31.673	8.63E-06	32.178	0.0059119			23.075	0.0076353	16.597	0.0034998		15.835	0.015532	15.723	0.0014789
31.789	9.14E-06	32.3	0.0052259			31.789	9.14E-06	32.3	0.0052259			23.149	0.0074979	16.633	0.0035483		15.87	0.012875	15.756	0.001417
31.907	8.34E-06	32.423	0.0032475			31.907	8.34E-06	32.423	0.0032475			23.223	0.0073447	16.67	0.0036191		15.905	0.011182	15.79	0.0013632
32.025	7.76E-06	32.547	0.0029511			32.025	7.76E-06	32.547	0.0029511			23.298	0.0072846	16.707	0.0036551		15.941	0.0080593	15.822	0.0013284
32.142	7.75E-06	32.671	0.0021428			32.142	7.75E-06	32.671	0.0021428			23.372	0.0072295	16.745	0.0037802		15.976	0.0072434	15.857	0.0012319
32.262	7.92E-06	32.796	0.0018341			32.262	7.92E-06	32.796	0.0018341			23.448	0.0071675	16.782	0.003993		16.012	0.0084228	15.891	0.0013267
32.383	7.87E-06	32.924	0.0013244			32.383	7.87E-06	32.924	0.0013244			23.524	0.0070434	16.821	0.004529		16.047	0.0084083	15.925	0.0014285
32.504	8.26E-06	33.051	0.0015925			32.504	8.26E-06	33.051	0.0015925			23.6	0.0069079	16.858	0.0056746		16.083	0.010405	15.957	0.001521
32.626	7.54E-06	33.178	0.00092385			32.626	7.54E-06	33.178	0.00092385			23.676	0.0068376	16.895	0.0072776		16.12	0.013354	15.991	0.0015927
32.748	7.94E-06	33.308	0.001765			32.748	7.94E-06	33.308	0.001765			23.754	0.0068142	16.934	0.010139		16.156	0.014437	16.027	0.0016144
32.872	8.04E-06	33.437	0.001265			32.872	8.04E-06	33.437	0.001265			23.831	0.0068009	16.973	0.014539		16.192	0.012692	16.061	0.0017155
32.998	8.18E-06	33.568	0.001169			32.998	8.18E-06	33.568	0.001169			23.909	0.0067965	17.01	0.020529		16.229	0.012122	16.095	0.0018073
33.123	7.82E-06	33.7	-4.21E-05			33.123	7.82E-06	33.7	-4.21E-05			23.987	0.0068097	17.048	0.027809		16.265	0.010502	16.129	0.0017786
33.249	8.46E-06	33.833	0.00027066			33.249	8.46E-06	33.833	0.00027066			24.067	0.0067844	17.087	0.036587		16.302	0.0087899	16.165	0.0018358
33.376	8.35E-06	33.967	0.00057546			33.376	8.35E-06	33.967	0.00057546			24.145	0.0067553	17.126	0.046381		16.339	0.0049702	16.199	0.0019304
33.505	8.20E-06	34.102	0.00076734			33.505	8.20E-06	34.102	0.00076734			24.226	0.0067965	17.165	0.056812		16.376	0.0043877	16.235	0.0020156
33.633	7.45E-06	34.238	0.00037263			33.633	7.45E-06	34.238	0.00037263			24.306	0.0068167	17.205	0.066765		16.414	0.0049523	16.27	0.0020507
33.764	7.25E-06	34.374	0.00041912			33.764	7.25E-06	34.374	0.00041912			24.386	0.0067996	17.244	0.074896		16.451	0.0032912	16.304	0.0021207
33.895	7.44E-06	34.512	0.00057151			33.895	7.44E-06	34.512	0.00057151			24.468	0.0066939	17.283	0.07891		16.489	0.0026913	16.34	0.0022677
34.027	6.98E-06	34.652	-9.81E-05			34.027	6.98E-06	34.652	-9.81E-05			24.549	0.0066508	17.323	0.077299		16.526	0.0039823	16.376	0.0022282
34.16	7.07E-06	34.791	-0.00039122			34.16	7.07E-06	34.791	-0.00039122			24.632	0.0066002	17.363	0.069693		16.564	0.0068735	16.411	0.002237
34.294	6.92E-06	34.932	-0.00044536			34.294	6.92E-06	34.932	-0.00044536			24.715	0.0065799	17.402	0.057211		16.602	0.0058866	16.447	0.0022199
34.429	7.27E-06	35.075	-9.99E-05			34.429	7.27E-06	35.075	-9.99E-05			24.797	0.006566	17.442	0.042522		16.641	0.00927	16.483	0.0023127
34.565	7.10E-06	35.218	-0.00047981			34.565	7.10E-06	35.218	-0.00047981			24.881	0.0065135	17.482	0.028677		16.679	0.0082593	16.52	0.0022728
34.701	7.11E-06	35.362	-0.00026367			34.701	7.11E-06	35.362	-0.00026367			24.965	0.0064261	17.523	0.018125		16.717	0.010115	16.556	0.0023285
34.839	7.08E-06	35.507	-0.00082403			34.839	7.08E-06	35.507	-0.00082403			25.05	0.0063233	17.563	0.011191		16.756	0.010135	16.593	0.002237
34.979	7.54E-06	35.655	-0.00027309			34.979	7.54E-06	35.655	-0.00027309			25.135	0.0062287	17.605	0.0073702		16.794	0.010017	16.628	0.0022876
35.118	7.85E-06	35.802	0.00040742			35.118	7.85E-06	35.802	0.00040742			25.221	0.0061503	17.645	0.0052924		16.834	0.0080778	16.666	0.0025205
35.259	7.53E-06	35.951	-3.89E-05			35.259	7.53E-06	35.951	-3.89E-05			25.307	0.0061494	17.686	0.004191		16.873	0.007375	16.703	0.0028039
35.4	7.89E-06	36.101	0.00073319			35.4	7.89E-06	36.101	0.00073319			25.394	0.0060522	17.727	0.00366		16.912	0.007095	16.738	0.0032502
35.545	7.40E-06	36.251	0.00036787			35.545	7.40E-06	36.251	0.00036787			25.482	0.0060034	17.769	0.0032492		16.952	0.0040371	16.776	0.004124
35.689	7.51E-06	36.403	0.00069406			35.689	7.51E-06	36.403	0.00069406			25.57	0.005937	17.809	0.0030015		16.991	0.0039352	16.813	0.0056763
35.833	7.36E-06	36.557	0.00064068			35.833	7.36E-06	36.557	0.00064068			25.658	0.0058881	17.851	0.0028331		17.031	0.0077659	16.85	0.0080207
35.98	7.52E-06	36.712	0.00066068			35.98	7.52E-06	36.712	0.00066068			25.747	0.0058677	17.893	0.002628		17.071	0.010847	16.889	0.011526
36.127	7.75E-06	36.868	0.00092986			36.127	7.75E-06	36.868	0.00092986			25.836	0.005824	17.937	0.0026158		17.111	0.0087446	16.926	0.015984
36.276	7.77E-06	37.025	0.0017797			36.276	7.77E-06	37.025	0.0017797			25.926	0.0058028	17.978	0.0024404		17.151	0.0097814	16.963	0.020683
36.425	7.51E-06	37.184	0.00095129			36.425	7.51E-06	37.184	0.00095129			26.017	0.0057132	18.02	0.0023775		17.192	0.0097263	17.002	0.024872
36.577	7.74E-06	37.344	0.0015082			36.577	7.74E-06	37.344	0.0015082					18.064	0.0021664		17.232	0.0095181	17.039	0.028101
36.729	7.28E-06	37.505	0.00034425			36.729	7.28E-06	37.505	0.00034425					18.106	0.0021456		17.273	0.0082187	17.078	0.029811
36.882	7.41E-06	37.667	0.00049684			36.882	7.41E-06	37.667	0.00049684					18.149	0.0020725		17.314	0.0081341	17.117	0.029902
37.036	7.68E-06	37.831	0.000768			37.036	7.68E-06	37.831	0.000768					18.192	0.0019513		17.355	0.0084338	17.154	0.028089
37.192	7.03E-06	37.995	6.56E-05			37.192	7.03E-06	37.995	6.56E-05					18.236	0.0019289		17.397	0.0071112	17.193	0.024868
37.349	6.96E-06	38.163	-0.00013297			37.349	6.96E-06	38.163	-0.00013297					18.279	0.0018685		17.438	0.0085307	17.231	0.02069
37.507	7.13E-06	38.33	0.00056712			37.507	7.13E-06	38.33	0.00056712					18.323	0.0016558		17.48	0.0074011	17.272	0.016383
37.667	6.64E-06	38.499	0.00093835			37.667	6.64E-06	38.499	0.00093835					18.366	0.0015446		17.522	0.0055714	17.31	0.012386
37.828	6.39E-06	38.669	0.00094264			37.828	6.39E-06	38.669	0.00094264					18.411	0.0015485		17.564	0.0044344	17.349	0.0089326
37.989	6.51E-06	38.841	0.0012537			37.989	6.51E-06	38.841	0.0012537					18.454	0.0015574		17.606	0.0047914	17.389	0.0062685
38.152	6.93E-06	39.015	0.0014129			38.152	6.93E-06	39.015	0.0014129					18.499	0.0013725		17.648	0.0043353	17.428	0.0043335
38.318	6.76E-06	39.19	0.0014282			38.318	6.76E-06	39.19	0.0014282					18.544	0.0013255		17.691	0.0047724	17.468	0.0031739
38.483	6.64E-06	39.367	0.0011794			38.483	6.64E-06	39.367	0.0011794					18.589	0.0011562		17.734	0.0042854	17.509	0.0024569
38.649	6.44E-06	39.544	0.00099079			38.649	6.44E-06	39.544	0.00099079					18.634	0.0010865		17.777	0.0039169	17.548	0.0022169
38.818	6.45E-06	39.723	0.00053283			38.818	6.45E-06	39.723	0.00053283					18.679	0.001009		17.82	0.0023512	17.588	0.001989
38.989	6.68E-06	39.905	0.0010731			38.989	6.68E-06	39.905	0.0010731					18.724	0.00098856		17.864	0.0011138	17.628	0.0018511
39.161	6.52E-06	40.088	0.0013686			39.161	6.52E-06	40.088	0.0013686					18.769	0.00092882		17.907	0.00095599	17.67	0.0018341
39.333	6.37E-06	40.271	0.00099284			39.333	6.37E-06	40.271	0.00099284					18.815	0.0008358		17.951	0.00075362	17.71	0.0017384
39.506	6.23E-06	40.457	0.00096805			39.506	6.23E-06	40.457	0.00096805					18.862	0.00081116		17.995	0.001129	17.751	0.0017239
39.683	5.68E-06	40.644	-0.0001158			39.683	5.68E-06	40.644	-0.0001158					18.907	0.000813		18.039	0.0034903	17.792	0.0016576
39.86	5.95E-06	40.833	0.00014426			39.86	5.95E-06	40.833	0.00014426					18.953	0.00080095		18.083	0.0036745	17.833	0.001714
40.038	5.70E-06	41.024	0.00049535			40.038	5.70E-06	41.024	0.00049535					19	0.00086562		18.128	0.0052923	17.875	0.0017645
40.219	5.96E-06	41.216	0.0010298			40.219	5.96E-06	41.216	0.0010298					19.048	0.0007967		18.173	0.0049409	17.916	0.0017865
40.401	5.56E-06	41.41	0.00089898			40.401	5.56E-06	41.41	0.00089898					19.094	0.00066209		18.217	0.0054313	17.958	0.001751
40.584	5.38E-06	41.605	0.00045536			40.584	5.38E-06	41.605	0.00045536					19.141	0.00068187		18.262	0.0044718	18	0.0015884
40.768	5.78E-06	41.803	0.0011903			40.768	5.78E-06	41.803	0.0011903					19.189	0.00065393		18.308	0.0057592	18.042	0.0015618
40.954	5.59E-06	42.002	0.001173			40.954	5.59E-06	42.002	0.001173					19.237	0.00058465		18.353	0.0074046	18.084	0.0014533
41.143	5.81E-06	42.203	0.0013881			41.143	5.81E-06	42.203	0.0013881					19.284	0.00060005		18.399	0.004731	18.126	0.0013503
41.332	5.98E-06	42.406	0.0012289			41.332	5.98E-06	42.406	0.0012289					19.332	0.00067797		18.445	0.0047354	18.169	0.001376
41.525	6.33E-06	42.611	0.0010895			41.525	6.33E-06	42.611	0.0010895					19.38	0.00080269		18.491	0.0020658	18.211	0.0013414
41.717	6.11E-06	42.817	0.0011176			41.717	6.11E-06	42.817	0.0011176					19.429	0.00069019		18.537	0.0037359	18.254	0.0011842
41.912	5.42E-06	43.026	0.0004554			41.912	5.42E-06	43.026	0.0004554					19.477	0.00059881		18.584	0.0033781	18.298	0.001106
42.107	5.16E-06	43.236	0.0001859			42.107	5.16E-06	43.236	0.0001859					19.527	0.00063027		18.631	0.0022989	18.341	0.0011176
42.306	4.92E-06	43.448	0.00049139			42.306	4.92E-06	43.448	0.00049139					19.575	0.00052061		18.678	0.003406	18.385	0.0011513
42.506	4.91E-06	43.664	0.00087956			42.506	4.91E-06	43.664	0.00087956					19.625	0.00058525		18.725	0.0018686	18.428	0.0010428
42.707	4.87E-06	43.879	0.00067386			42.707	4.87E-06	43.879	0.00067386					19.674	0.00059992		18.773	0.00094747	18.471	0.00099608
42.91	5.05E-06	44.098	0.00091364			42.91	5.05E-06	44.098	0.00091364					19.724	0.00065184		18.82	0.0010399	18.516	0.00092876
43.116	4.85E-06	44.318	0.00076752			43.116	4.85E-06	44.318	0.00076752					19.773	0.00067393		18.868	0.0013521	18.56	0.00096054
43.322	4.96E-06	44.541	0.00070478			43.322	4.96E-06	44.541	0.00070478					19.825	0.00059186		18.916	0.0016706	18.605	0.00093833
43.532	5.30E-06	44.766	0.00050896			43.532	5.30E-06	44.766	0.00050896					19.874	0.00059748		18.964	0.0022441	18.65	0.00092696
43.743	5.63E-06	44.992	0.00061497			43.743	5.63E-06	44.992	0.00061497					19.925	0.00056956		19.013	0.0029667	18.693	0.00088888
43.956	5.66E-06	45.221	0.00051627			43.956	5.66E-06	45.221	0.00051627					19.976	0.00057565		19.062	0.0048685	18.738	0.0008462
44.17	5.47E-06	45.452	0.00042481			44.17	5.47E-06	45.452	0.00042481					20.028	0.00057205		19.111	0.0017	18.783	0.00085967
														20.079	0.00064588		19.16	0.0023234	18.829	0.0009312
														20.13	0.00088512		19.209	0.0019598	18.874	0.000852
														20.183	0.00097655		19.259	0.0010673	18.921	0.00089743
														20.234	0.0014036		19.309	0.0014933	18.966	0.00080418
														20.286	0.0017972		19.359	0.001059	19.012	0.00073966
														20.339	0.002154		19.409	0.0011533	19.059	0.00083019
														20.392	0.0027607		19.46	0.0017473	19.105	0.00092436
														20.445	0.0034824		19.511	0.00074551	19.152	0.00095134
														20.499	0.0043188		19.562	0.0029554	19.198	0.00090004
														20.551	0.005161		19.613	0.002937	19.245	0.00089656
														20.606	0.0057232		19.664	0	19.293	0.00089682
														20.66	0.0060047		19.717	0.0010739	19.341	0.00080677
														20.714	0.0054747		19.769	0.0006903	19.387	0.00072297
														20.768	0.0045533		19.821	0.0013298	19.435	0.00067866
														20.823	0.0033924		19.873	0.0019703	19.483	0.0005849
														20.879	0.0023298		19.927	0.001391	19.532	0.00063603
														20.933	0.0014913		19.98	0.00097414	19.581	0.00066193
														20.989	0.0010488		20.033	0.0014492	19.629	0.0007132
														21.044	0.00065399		20.087	0.001834	19.679	0.00075498
														21.102	0.00055815		20.14	0.0023986	19.728	0.00074812
														21.158	0.0005322		20.194	0.0028117	19.776	0.00077628
														21.213	0.00056935		20.249	0.0016992	19.826	0.00080605
														21.271	0.00052189		20.304	0.0022408	19.877	0.0008171
														21.328	0.00053771		20.358	0.0013387	19.927	0.00070751
														21.385	0.00045822		20.413	3.08E-05	19.976	0.00069834
														21.443	0.00048737		20.469	0	20.028	0.00073994
														21.502	0.00037786		20.525	0.00098504	20.079	0.00066726
														21.559	0.00035451		20.581	0.00033938	20.128	0.00082718
														21.618	0.00037883		20.637	0.00071077	20.179	0.00096337
														21.677	0.00034677		20.694	0.0005948	20.232	0.0010276
														21.736	0.00039846		20.751	0.00060321	20.283	0.001117
														21.796	0.00032012		20.808	0.0014581	20.334	0.0010849
														21.855	0.0003569		20.865	0.00018694	20.387	0.0010265
														21.915	0.00037813		20.923	0.0012061	20.44	0.00096443
														21.976	0.00034659		20.981	0	20.493	0.00090304
														22.036	0.00035247		21.04	0	20.545	0.000903
														22.097	0.0003372		21.098	0	20.598	0.00081225
														22.159	0.00031537		21.157	0	20.652	0.00078826
														22.221	0.00032644		21.216	0	20.705	0.00077226
														22.283	0.00038618		21.276	0.00039852	20.759	0.00077295
														22.345	0.00037448		21.336	0	20.813	0.0007515
														22.407	0.00040706		21.396	0	20.868	0.00077458
														22.47	0.00035703		21.456	0.00028799	20.922	0.00067337
														22.532	0.00022314		21.517	0.0017609	20.976	0.00070849
														22.596	0.00036257		21.578	0.0011079	21.032	0.00067994
														22.659	0.00038526		21.64	0.0011153	21.086	0.00066715
														22.725	0.00041346		21.701	0.0010011	21.142	0.00063918
														22.788	0.00037096		21.763	0.0019769	21.198	0.00069066
														22.853	0.00038969		21.826	0.00052323	21.255	0.00069116
														22.918	0.00037778		21.889	0.00077189	21.311	0.00074556
														22.983	0.00038891		21.952	0.0004732	21.367	0.00070386
														23.05	0.00030026		22.015	0.00017852	21.424	0.00064516
														23.115	0.0003409		22.079	0.0014163	21.481	0.00064889
														23.182	0.00031091		22.143	0.00021114	21.539	0.00064998
														23.248	0.00033804		22.207	0.00014354	21.596	0.0007115
														23.317	0.00033701		22.272	0	21.655	0.00071207
														23.383	0.00036231		22.337	0	21.712	0.00072491
														23.452	0.00037708		22.403	0	21.771	0.00071007
														23.52	0.0003346		22.468	0.00072886	21.83	0.00068153
														23.588	0.00039743		22.534	0.00040096	21.889	0.00072743
														23.658	0.00037521		22.601	0.00090914	21.95	0.00077247
														23.726	0.00035058		22.668	0.0012278	22.008	0.00075743
														23.796	0.00034043		22.735	0.0015452	22.069	0.00076642
														23.865	0.00043952		22.803	0.0018712	22.129	0.00076694
														23.937	0.00050106		22.87	0.0018483	22.19	0.00072379
														24.006	0.00053391		22.939	0.00059075	22.25	0.00068882
														24.078	0.00053973		23.008	0.0013582	22.312	0.00062837
														24.149	0.00058675		23.077	0.00035039	22.373	0.00054785
														24.222	0.00060259		23.146	0.00027216	22.435	0.00067534
														24.295	0.00049261		23.216	0	22.497	0.00069013
														24.366	0.00043555		23.286	0	22.559	0.00072286
														24.44	0.00042215		23.357	0	22.622	0.00067577
														24.513	0.00032227		23.428	0.0006111	22.686	0.00063841
														24.588	0.00030913		23.499	0	22.748	0.00057876
														24.662	0.00035367		23.572	0.00041488	22.811	0.00058903
														24.736	0.00035816		23.644	0.00016277	22.876	0.00059491
														24.811	0.00038403		23.717	0.00056388	22.94	0.00064971
														24.887	0.00030543		23.79	0.0011219	23.005	0.00065884
														24.963	0.00028148		23.863	0.00044413	23.07	0.00063349
														25.039	0.00026043		23.937	0.00070086	23.135	0.00064443
														25.116	0.00021667		24.011	0	23.2	0.00068114
														25.194	0.00023022		24.086	0	23.267	0.00072222
														25.271	0.00025361		24.162	0	23.334	0.00068639
														25.349	0.00027256		24.237	0	23.399	0.00069863
														25.428	0.00029333		24.313	0	23.467	0.00069671
														25.507	0.00032453		24.39	0.00073478	23.534	0.00067096
														25.586	0.00033623		24.466	0.0010702	23.602	0.00069332
														25.666	0.00032789		24.544	0.00043516	23.67	0.00071594
														25.747	0.00030564		24.622	0	23.738	0.00071348
														25.828	0.00032607		24.7	0.00046934	23.806	0.00066845
														25.908	0.00029234		24.779	0.000326	23.876	0.00063412
														25.99	0.00032476		24.858	0.00059312	23.944	0.00064432
														26.073	0.00036624		24.938	5.62E-05	24.014	0.00067966
																	25.018	0.00040284	24.085	0.00067946
																	25.099	0	24.155	0.00066105
																	25.18	0	24.227	0.0006964
																	25.262	0	24.298	0.00062535
																	25.344	0.00064832	24.369	0.0005966
																	25.427	0.00093952	24.442	0.00061457
																	25.51	0	24.513	0.00065994
																	25.593	0	24.586	0.00074109
																	25.678	0	24.661	0.00073777
																	25.762	0	24.733	0.00070935
																	25.848	0	24.808	0.00067042
																	25.933	0	24.882	0.00066053
																	26.02	0.00040092	24.957	0.0006715
																			25.032	0.00068982
																			25.108	0.0007146
																			25.184	0.00074629
																			25.26	0.00074273
																			25.338	0.00072743
																			25.414	0.00072266
																			25.493	0.00069827
																			25.57	0.00069437
																			25.649	0.00063685
																			25.728	0.00064988
																			25.807	0.00065643
																			25.888	0.00059542
																			25.967	0.0005606
																			26.049	0.00061515
