# Supplementary material for: High-harmonic spectroscopy of low-energy electron-scattering dynamics in liquids
Source: Nat Phys. 2023 Sep 28;19(12):1813–20. doi: 10.1038/s41567-023-02214-0 (PMC10709138; doi:10.1038/s41567-023-02214-0)
Supplement: Supplementary file 4 — Numerical data for the high-harmonic spectra shown in Fig. 3. [file 41567_2023_2214_MOESM4_ESM.csv]

3B	ab initio calculation
Harmonic energy	liquid 1500	Harmonic energy	liquid 800
3	5.31E-06	3	1.42E-06
3.005	4.64E-06	3.005	1.21E-06
3.01	4.34E-06	3.01	9.68E-07
3.015	4.36E-06	3.015	7.25E-07
3.02	4.65E-06	3.02	4.95E-07
3.025	5.12E-06	3.025	2.95E-07
3.03	5.71E-06	3.03	1.39E-07
3.035	6.35E-06	3.035	3.89E-08
3.04	6.96E-06	3.04	1.60E-09
3.045	7.47E-06	3.045	2.95E-08
3.05	7.84E-06	3.05	1.20E-07
3.055	8.03E-06	3.055	2.68E-07
3.06	7.99E-06	3.06	4.60E-07
3.065	7.74E-06	3.065	6.85E-07
3.07	7.27E-06	3.07	9.26E-07
3.075	6.61E-06	3.075	1.17E-06
3.08	5.80E-06	3.08	1.39E-06
3.085	4.88E-06	3.085	1.58E-06
3.09	3.93E-06	3.09	1.72E-06
3.095	2.98E-06	3.095	1.82E-06
3.1	2.11E-06	3.1	1.85E-06
3.105	1.38E-06	3.105	1.81E-06
3.11	8.12E-07	3.11	1.72E-06
3.115	4.57E-07	3.115	1.58E-06
3.12	3.30E-07	3.12	1.40E-06
3.125	4.35E-07	3.125	1.18E-06
3.13	7.58E-07	3.13	9.54E-07
3.135	1.27E-06	3.135	7.25E-07
3.14	1.94E-06	3.14	5.11E-07
3.145	2.71E-06	3.145	3.23E-07
3.15	3.53E-06	3.15	1.73E-07
3.155	4.33E-06	3.155	6.77E-08
3.16	5.07E-06	3.16	1.13E-08
3.165	5.68E-06	3.165	3.97E-09
3.17	6.12E-06	3.17	4.26E-08
3.175	6.38E-06	3.175	1.21E-07
3.18	6.42E-06	3.18	2.29E-07
3.185	6.24E-06	3.185	3.57E-07
3.19	5.87E-06	3.19	4.92E-07
3.195	5.32E-06	3.195	6.23E-07
3.2	4.63E-06	3.2	7.38E-07
3.205	3.86E-06	3.205	8.29E-07
3.21	3.04E-06	3.21	8.87E-07
3.215	2.24E-06	3.215	9.08E-07
3.22	1.51E-06	3.22	8.91E-07
3.225	8.94E-07	3.225	8.39E-07
3.23	4.23E-07	3.23	7.55E-07
3.235	1.26E-07	3.235	6.46E-07
3.24	1.43E-08	3.24	5.23E-07
3.245	8.60E-08	3.245	3.94E-07
3.25	3.26E-07	3.25	2.70E-07
3.255	7.09E-07	3.255	1.62E-07
3.26	1.20E-06	3.26	7.69E-08
3.265	1.75E-06	3.265	2.28E-08
3.27	2.32E-06	3.27	3.60E-09
3.275	2.86E-06	3.275	2.09E-08
3.28	3.33E-06	3.28	7.34E-08
3.285	3.70E-06	3.285	1.57E-07
3.29	3.93E-06	3.29	2.66E-07
3.295	4.01E-06	3.295	3.92E-07
3.3	3.95E-06	3.3	5.25E-07
3.305	3.74E-06	3.305	6.55E-07
3.31	3.41E-06	3.31	7.73E-07
3.315	2.98E-06	3.315	8.69E-07
3.32	2.51E-06	3.32	9.37E-07
3.325	2.02E-06	3.325	9.72E-07
3.33	1.56E-06	3.33	9.71E-07
3.335	1.17E-06	3.335	9.34E-07
3.34	8.75E-07	3.34	8.64E-07
3.345	7.15E-07	3.345	7.66E-07
3.35	6.98E-07	3.35	6.48E-07
3.355	8.31E-07	3.355	5.18E-07
3.36	1.11E-06	3.36	3.86E-07
3.365	1.50E-06	3.365	2.62E-07
3.37	2.00E-06	3.37	1.54E-07
3.375	2.55E-06	3.375	7.13E-08
3.38	3.12E-06	3.38	1.87E-08
3.385	3.66E-06	3.385	1.84E-10
3.39	4.14E-06	3.39	1.71E-08
3.395	4.51E-06	3.395	6.81E-08
3.4	4.74E-06	3.4	1.49E-07
3.405	4.83E-06	3.405	2.55E-07
3.41	4.75E-06	3.41	3.77E-07
3.415	4.50E-06	3.415	5.07E-07
3.42	4.12E-06	3.42	6.35E-07
3.425	3.61E-06	3.425	7.52E-07
3.43	3.02E-06	3.43	8.51E-07
3.435	2.38E-06	3.435	9.23E-07
3.44	1.75E-06	3.44	9.65E-07
3.445	1.16E-06	3.445	9.72E-07
3.45	6.60E-07	3.45	9.46E-07
3.455	2.84E-07	3.455	8.88E-07
3.46	6.07E-08	3.46	8.03E-07
3.465	5.97E-09	3.465	6.96E-07
3.47	1.25E-07	3.47	5.76E-07
3.475	4.10E-07	3.475	4.50E-07
3.48	8.44E-07	3.48	3.27E-07
3.485	1.40E-06	3.485	2.17E-07
3.49	2.03E-06	3.49	1.25E-07
3.495	2.70E-06	3.495	5.79E-08
3.5	3.36E-06	3.5	1.96E-08
3.505	3.98E-06	3.505	1.17E-08
3.51	4.50E-06	3.51	3.38E-08
3.515	4.90E-06	3.515	8.34E-08
3.52	5.15E-06	3.52	1.56E-07
3.525	5.24E-06	3.525	2.45E-07
3.53	5.16E-06	3.53	3.44E-07
3.535	4.94E-06	3.535	4.46E-07
3.54	4.58E-06	3.54	5.41E-07
3.545	4.12E-06	3.545	6.24E-07
3.55	3.60E-06	3.55	6.89E-07
3.555	3.05E-06	3.555	7.31E-07
3.56	2.52E-06	3.56	7.47E-07
3.565	2.05E-06	3.565	7.36E-07
3.57	1.67E-06	3.57	7.00E-07
3.575	1.40E-06	3.575	6.42E-07
3.58	1.28E-06	3.58	5.67E-07
3.585	1.29E-06	3.585	4.79E-07
3.59	1.44E-06	3.59	3.86E-07
3.595	1.71E-06	3.595	2.94E-07
3.6	2.07E-06	3.6	2.10E-07
3.605	2.49E-06	3.605	1.38E-07
3.61	2.94E-06	3.61	8.40E-08
3.615	3.37E-06	3.615	4.97E-08
3.62	3.74E-06	3.62	3.67E-08
3.625	4.03E-06	3.625	4.44E-08
3.63	4.21E-06	3.63	7.07E-08
3.635	4.24E-06	3.635	1.12E-07
3.64	4.14E-06	3.64	1.64E-07
3.645	3.90E-06	3.645	2.20E-07
3.65	3.53E-06	3.65	2.76E-07
3.655	3.07E-06	3.655	3.25E-07
3.66	2.54E-06	3.66	3.64E-07
3.665	1.98E-06	3.665	3.87E-07
3.67	1.44E-06	3.67	3.94E-07
3.675	9.62E-07	3.675	3.83E-07
3.68	5.82E-07	3.68	3.56E-07
3.685	3.35E-07	3.685	3.14E-07
3.69	2.50E-07	3.69	2.61E-07
3.695	3.42E-07	3.695	2.03E-07
3.7	6.16E-07	3.7	1.44E-07
3.705	1.07E-06	3.705	9.11E-08
3.71	1.68E-06	3.71	4.97E-08
3.715	2.42E-06	3.715	2.45E-08
3.72	3.25E-06	3.72	1.96E-08
3.725	4.14E-06	3.725	3.72E-08
3.73	5.05E-06	3.73	7.83E-08
3.735	5.91E-06	3.735	1.42E-07
3.74	6.71E-06	3.74	2.25E-07
3.745	7.40E-06	3.745	3.24E-07
3.75	7.95E-06	3.75	4.33E-07
3.755	8.35E-06	3.755	5.45E-07
3.76	8.58E-06	3.76	6.53E-07
3.765	8.66E-06	3.765	7.52E-07
3.77	8.59E-06	3.77	8.33E-07
3.775	8.40E-06	3.775	8.93E-07
3.78	8.10E-06	3.78	9.28E-07
3.785	7.74E-06	3.785	9.34E-07
3.79	7.34E-06	3.79	9.13E-07
3.795	6.94E-06	3.795	8.67E-07
3.8	6.58E-06	3.8	7.99E-07
3.805	6.28E-06	3.805	7.16E-07
3.81	6.07E-06	3.81	6.24E-07
3.815	5.97E-06	3.815	5.33E-07
3.82	6.00E-06	3.82	4.50E-07
3.825	6.17E-06	3.825	3.84E-07
3.83	6.50E-06	3.83	3.43E-07
3.835	7.00E-06	3.835	3.34E-07
3.84	7.70E-06	3.84	3.62E-07
3.845	8.62E-06	3.845	4.30E-07
3.85	9.79E-06	3.85	5.39E-07
3.855	1.13E-05	3.855	6.87E-07
3.86	1.31E-05	3.86	8.70E-07
3.865	1.54E-05	3.865	1.08E-06
3.87	1.82E-05	3.87	1.31E-06
3.875	2.17E-05	3.875	1.56E-06
3.88	2.58E-05	3.88	1.81E-06
3.885	3.09E-05	3.885	2.04E-06
3.89	3.69E-05	3.89	2.26E-06
3.895	4.39E-05	3.895	2.46E-06
3.9	5.22E-05	3.9	2.61E-06
3.905	6.18E-05	3.905	2.72E-06
3.91	7.27E-05	3.91	2.79E-06
3.915	8.50E-05	3.915	2.80E-06
3.92	9.87E-05	3.92	2.77E-06
3.925	0.00011385	3.925	2.69E-06
3.93	0.0001304	3.93	2.57E-06
3.935	0.00014827	3.935	2.42E-06
3.94	0.00016737	3.94	2.23E-06
3.945	0.00018758	3.945	2.03E-06
3.95	0.00020874	3.95	1.81E-06
3.955	0.00023069	3.955	1.60E-06
3.96	0.00025325	3.96	1.39E-06
3.965	0.00027624	3.965	1.19E-06
3.97	0.00029946	3.97	1.02E-06
3.975	0.00032275	3.975	8.78E-07
3.98	0.00034593	3.98	7.67E-07
3.985	0.00036886	3.985	6.92E-07
3.99	0.00039141	3.99	6.55E-07
3.995	0.00041349	3.995	6.55E-07
4	0.00043503	4	6.93E-07
4.005	0.00045601	4.005	7.67E-07
4.01	0.00047642	4.01	8.73E-07
4.015	0.0004963	4.015	1.01E-06
4.02	0.00051572	4.02	1.18E-06
4.025	0.00053477	4.025	1.36E-06
4.03	0.00055359	4.03	1.57E-06
4.035	0.00057231	4.035	1.80E-06
4.04	0.00059109	4.04	2.04E-06
4.045	0.00061014	4.045	2.29E-06
4.05	0.0006296	4.05	2.55E-06
4.055	0.00064971	4.055	2.81E-06
4.06	0.00067066	4.06	3.07E-06
4.065	0.00069262	4.065	3.34E-06
4.07	0.00071579	4.07	3.59E-06
4.075	0.00074029	4.075	3.84E-06
4.08	0.00076632	4.08	4.08E-06
4.085	0.00079392	4.085	4.30E-06
4.09	0.00082333	4.09	4.50E-06
4.095	0.00085445	4.095	4.69E-06
4.1	0.00088741	4.1	4.86E-06
4.105	0.00092214	4.105	5.00E-06
4.11	0.00095857	4.11	5.13E-06
4.115	0.00099658	4.115	5.24E-06
4.12	0.0010361	4.12	5.32E-06
4.125	0.0010767	4.125	5.39E-06
4.13	0.0011183	4.13	5.45E-06
4.135	0.0011605	4.135	5.49E-06
4.14	0.001203	4.14	5.53E-06
4.145	0.0012453	4.145	5.56E-06
4.15	0.0012869	4.15	5.58E-06
4.155	0.0013274	4.155	5.61E-06
4.16	0.0013663	4.16	5.63E-06
4.165	0.001403	4.165	5.65E-06
4.17	0.0014371	4.17	5.67E-06
4.175	0.0014679	4.175	5.68E-06
4.18	0.0014951	4.18	5.68E-06
4.185	0.0015182	4.185	5.66E-06
4.19	0.0015367	4.19	5.62E-06
4.195	0.0015504	4.195	5.55E-06
4.2	0.001559	4.2	5.45E-06
4.205	0.0015623	4.205	5.32E-06
4.21	0.0015602	4.21	5.16E-06
4.215	0.0015526	4.215	4.96E-06
4.22	0.0015397	4.22	4.76E-06
4.225	0.0015216	4.225	4.54E-06
4.23	0.0014986	4.23	4.35E-06
4.235	0.001471	4.235	4.20E-06
4.24	0.0014391	4.24	4.14E-06
4.245	0.0014034	4.245	4.21E-06
4.25	0.0013644	4.25	4.45E-06
4.255	0.0013227	4.255	4.93E-06
4.26	0.0012787	4.26	5.72E-06
4.265	0.0012331	4.265	6.89E-06
4.27	0.0011863	4.27	8.51E-06
4.275	0.0011389	4.275	1.07E-05
4.28	0.0010914	4.28	1.35E-05
4.285	0.0010443	4.285	1.70E-05
4.29	0.00099797	4.29	2.14E-05
4.295	0.0009527	4.295	2.67E-05
4.3	0.00090896	4.3	3.31E-05
4.305	0.00086684	4.305	4.06E-05
4.31	0.00082661	4.31	4.94E-05
4.315	0.00078838	4.315	5.96E-05
4.32	0.00075227	4.32	7.13E-05
4.325	0.00071819	4.325	8.46E-05
4.33	0.00068624	4.33	9.97E-05
4.335	0.00065623	4.335	0.00011686
4.34	0.00062812	4.34	0.0001361
4.345	0.00060177	4.345	0.00015767
4.35	0.00057703	4.35	0.00018179
4.355	0.00055363	4.355	0.00020868
4.36	0.00053144	4.36	0.00023861
4.365	0.00051031	4.365	0.00027188
4.37	0.00048992	4.37	0.00030879
4.375	0.00047018	4.375	0.00034971
4.38	0.00045083	4.38	0.00039501
4.385	0.00043174	4.385	0.00044511
4.39	0.00041276	4.39	0.00050047
4.395	0.00039375	4.395	0.00056155
4.4	0.00037463	4.4	0.00062887
4.405	0.00035532	4.405	0.00070297
4.41	0.00033579	4.41	0.00078437
4.415	0.00031602	4.415	0.00087374
4.42	0.00029606	4.42	0.00097164
4.425	0.00027594	4.425	0.0010786
4.43	0.00025576	4.43	0.0011954
4.435	0.00023562	4.435	0.0013224
4.44	0.00021566	4.44	0.0014605
4.445	0.00019601	4.445	0.0016101
4.45	0.00017684	4.45	0.001772
4.455	0.00015832	4.455	0.0019465
4.46	0.00014059	4.46	0.0021342
4.465	0.0001238	4.465	0.0023358
4.47	0.00010811	4.47	0.0025515
4.475	9.36E-05	4.475	0.0027817
4.48	8.04E-05	4.48	0.0030269
4.485	6.86E-05	4.485	0.0032872
4.49	5.81E-05	4.49	0.0035628
4.495	4.91E-05	4.495	0.003854
4.5	4.15E-05	4.5	0.0041606
4.505	3.51E-05	4.505	0.0044826
4.51	3.00E-05	4.51	0.0048199
4.515	2.60E-05	4.515	0.0051722
4.52	2.30E-05	4.52	0.005539
4.525	2.09E-05	4.525	0.0059199
4.53	1.94E-05	4.53	0.0063142
4.535	1.85E-05	4.535	0.0067212
4.54	1.80E-05	4.54	0.0071397
4.545	1.77E-05	4.545	0.0075693
4.55	1.76E-05	4.55	0.0080087
4.555	1.75E-05	4.555	0.0084559
4.56	1.73E-05	4.56	0.0089102
4.565	1.69E-05	4.565	0.0093701
4.57	1.64E-05	4.57	0.0098328
4.575	1.57E-05	4.575	0.010298
4.58	1.48E-05	4.58	0.010763
4.585	1.37E-05	4.585	0.011225
4.59	1.25E-05	4.59	0.011684
4.595	1.12E-05	4.595	0.012136
4.6	9.77E-06	4.6	0.012578
4.605	8.37E-06	4.605	0.01301
4.61	7.02E-06	4.61	0.013427
4.615	5.75E-06	4.615	0.013829
4.62	4.60E-06	4.62	0.014212
4.625	3.60E-06	4.625	0.014574
4.63	2.76E-06	4.63	0.014913
4.635	2.08E-06	4.635	0.015226
4.64	1.58E-06	4.64	0.015512
4.645	1.22E-06	4.645	0.015767
4.65	1.00E-06	4.65	0.015991
4.655	8.86E-07	4.655	0.01618
4.66	8.51E-07	4.66	0.016336
4.665	8.70E-07	4.665	0.016454
4.67	9.17E-07	4.67	0.016535
4.675	9.71E-07	4.675	0.016578
4.68	1.01E-06	4.68	0.016582
4.685	1.04E-06	4.685	0.016547
4.69	1.04E-06	4.69	0.016472
4.695	1.01E-06	4.695	0.016358
4.7	9.60E-07	4.7	0.016207
4.705	9.01E-07	4.705	0.016017
4.71	8.42E-07	4.71	0.015791
4.715	7.95E-07	4.715	0.01553
4.72	7.71E-07	4.72	0.015236
4.725	7.79E-07	4.725	0.014911
4.73	8.24E-07	4.73	0.014556
4.735	9.07E-07	4.735	0.014174
4.74	1.03E-06	4.74	0.013768
4.745	1.18E-06	4.745	0.01334
4.75	1.34E-06	4.75	0.012893
4.755	1.52E-06	4.755	0.012429
4.76	1.68E-06	4.76	0.011951
4.765	1.83E-06	4.765	0.011462
4.77	1.94E-06	4.77	0.010966
4.775	2.00E-06	4.775	0.010463
4.78	2.02E-06	4.78	0.0099584
4.785	1.98E-06	4.785	0.0094533
4.79	1.89E-06	4.79	0.0089511
4.795	1.76E-06	4.795	0.0084524
4.8	1.61E-06	4.8	0.0079615
4.805	1.44E-06	4.805	0.007479
4.81	1.28E-06	4.81	0.0070073
4.815	1.15E-06	4.815	0.0065479
4.82	1.06E-06	4.82	0.0061021
4.825	1.04E-06	4.825	0.0056714
4.83	1.09E-06	4.83	0.0052568
4.835	1.22E-06	4.835	0.0048591
4.84	1.44E-06	4.84	0.0044792
4.845	1.73E-06	4.845	0.0041176
4.85	2.08E-06	4.85	0.0037746
4.855	2.48E-06	4.855	0.0034504
4.86	2.91E-06	4.86	0.0031452
4.865	3.33E-06	4.865	0.0028589
4.87	3.71E-06	4.87	0.0025913
4.875	4.04E-06	4.875	0.002342
4.88	4.29E-06	4.88	0.0021107
4.885	4.43E-06	4.885	0.0018969
4.89	4.46E-06	4.89	0.0017001
4.895	4.35E-06	4.895	0.0015196
4.9	4.13E-06	4.9	0.0013546
4.905	3.79E-06	4.905	0.0012045
4.91	3.35E-06	4.91	0.0010684
4.915	2.85E-06	4.915	0.00094569
4.92	2.30E-06	4.92	0.00083537
4.925	1.75E-06	4.925	0.00073669
4.93	1.22E-06	4.93	0.0006488
4.935	7.56E-07	4.935	0.00057086
4.94	3.85E-07	4.94	0.00050207
4.945	1.31E-07	4.945	0.00044162
4.95	1.25E-08	4.95	0.00038874
4.955	3.84E-08	4.955	0.00034267
4.96	2.08E-07	4.96	0.0003027
4.965	5.12E-07	4.965	0.00026814
4.97	9.30E-07	4.97	0.00023836
4.975	1.44E-06	4.975	0.00021274
4.98	2.00E-06	4.98	0.00019072
4.985	2.58E-06	4.985	0.00017181
4.99	3.15E-06	4.99	0.00015553
4.995	3.66E-06	4.995	0.00014144
5	4.08E-06	5	0.00012919
5.005	4.39E-06	5.005	0.00011843
5.01	4.58E-06	5.01	0.00010888
5.015	4.62E-06	5.015	0.0001003
5.02	4.52E-06	5.02	9.25E-05
5.025	4.29E-06	5.025	8.52E-05
5.03	3.95E-06	5.03	7.85E-05
5.035	3.53E-06	5.035	7.20E-05
5.04	3.06E-06	5.04	6.59E-05
5.045	2.56E-06	5.045	6.00E-05
5.05	2.09E-06	5.05	5.43E-05
5.055	1.66E-06	5.055	4.88E-05
5.06	1.32E-06	5.06	4.35E-05
5.065	1.08E-06	5.065	3.85E-05
5.07	9.54E-07	5.07	3.37E-05
5.075	9.52E-07	5.075	2.91E-05
5.08	1.07E-06	5.08	2.49E-05
5.085	1.29E-06	5.085	2.09E-05
5.09	1.59E-06	5.09	1.73E-05
5.095	1.95E-06	5.095	1.41E-05
5.1	2.34E-06	5.1	1.13E-05
5.105	2.71E-06	5.105	8.82E-06
5.11	3.04E-06	5.11	6.74E-06
5.115	3.30E-06	5.115	5.03E-06
5.12	3.46E-06	5.12	3.66E-06
5.125	3.51E-06	5.125	2.63E-06
5.13	3.45E-06	5.13	1.89E-06
5.135	3.26E-06	5.135	1.42E-06
5.14	2.97E-06	5.14	1.19E-06
5.145	2.59E-06	5.145	1.14E-06
5.15	2.15E-06	5.15	1.26E-06
5.155	1.69E-06	5.155	1.49E-06
5.16	1.23E-06	5.16	1.80E-06
5.165	8.21E-07	5.165	2.17E-06
5.17	4.90E-07	5.17	2.55E-06
5.175	2.65E-07	5.175	2.93E-06
5.18	1.69E-07	5.18	3.29E-06
5.185	2.12E-07	5.185	3.61E-06
5.19	3.99E-07	5.19	3.87E-06
5.195	7.21E-07	5.195	4.08E-06
5.2	1.16E-06	5.2	4.23E-06
5.205	1.70E-06	5.205	4.31E-06
5.21	2.29E-06	5.21	4.34E-06
5.215	2.91E-06	5.215	4.31E-06
5.22	3.51E-06	5.22	4.23E-06
5.225	4.06E-06	5.225	4.11E-06
5.23	4.52E-06	5.23	3.97E-06
5.235	4.87E-06	5.235	3.79E-06
5.24	5.07E-06	5.24	3.60E-06
5.245	5.14E-06	5.245	3.39E-06
5.25	5.05E-06	5.25	3.18E-06
5.255	4.83E-06	5.255	2.96E-06
5.26	4.48E-06	5.26	2.75E-06
5.265	4.04E-06	5.265	2.54E-06
5.27	3.55E-06	5.27	2.34E-06
5.275	3.02E-06	5.275	2.16E-06
5.28	2.51E-06	5.28	1.99E-06
5.285	2.05E-06	5.285	1.83E-06
5.29	1.66E-06	5.29	1.70E-06
5.295	1.37E-06	5.295	1.59E-06
5.3	1.21E-06	5.3	1.51E-06
5.305	1.16E-06	5.305	1.45E-06
5.31	1.23E-06	5.31	1.43E-06
5.315	1.41E-06	5.315	1.43E-06
5.32	1.68E-06	5.32	1.47E-06
5.325	2.00E-06	5.325	1.55E-06
5.33	2.35E-06	5.33	1.65E-06
5.335	2.69E-06	5.335	1.79E-06
5.34	2.99E-06	5.34	1.95E-06
5.345	3.23E-06	5.345	2.13E-06
5.35	3.37E-06	5.35	2.33E-06
5.355	3.41E-06	5.355	2.54E-06
5.36	3.34E-06	5.36	2.75E-06
5.365	3.17E-06	5.365	2.95E-06
5.37	2.90E-06	5.37	3.13E-06
5.375	2.55E-06	5.375	3.29E-06
5.38	2.15E-06	5.38	3.42E-06
5.385	1.74E-06	5.385	3.51E-06
5.39	1.35E-06	5.39	3.56E-06
5.395	9.97E-07	5.395	3.57E-06
5.4	7.21E-07	5.4	3.53E-06
5.405	5.40E-07	5.405	3.44E-06
5.41	4.66E-07	5.41	3.31E-06
5.415	5.05E-07	5.415	3.14E-06
5.42	6.50E-07	5.42	2.94E-06
5.425	8.86E-07	5.425	2.71E-06
5.43	1.19E-06	5.43	2.46E-06
5.435	1.53E-06	5.435	2.21E-06
5.44	1.88E-06	5.44	1.96E-06
5.445	2.19E-06	5.445	1.71E-06
5.45	2.45E-06	5.45	1.48E-06
5.455	2.62E-06	5.455	1.28E-06
5.46	2.69E-06	5.46	1.10E-06
5.465	2.64E-06	5.465	9.44E-07
5.47	2.50E-06	5.47	8.22E-07
5.475	2.28E-06	5.475	7.31E-07
5.48	2.01E-06	5.48	6.69E-07
5.485	1.75E-06	5.485	6.32E-07
5.49	1.55E-06	5.49	6.16E-07
5.495	1.48E-06	5.495	6.16E-07
5.5	1.62E-06	5.5	6.27E-07
5.505	2.03E-06	5.505	6.43E-07
5.51	2.78E-06	5.51	6.61E-07
5.515	3.94E-06	5.515	6.75E-07
5.52	5.54E-06	5.52	6.83E-07
5.525	7.64E-06	5.525	6.82E-07
5.53	1.02E-05	5.53	6.70E-07
5.535	1.33E-05	5.535	6.48E-07
5.54	1.69E-05	5.54	6.16E-07
5.545	2.09E-05	5.545	5.76E-07
5.55	2.53E-05	5.55	5.30E-07
5.555	2.99E-05	5.555	4.81E-07
5.56	3.48E-05	5.56	4.31E-07
5.565	3.99E-05	5.565	3.83E-07
5.57	4.50E-05	5.57	3.38E-07
5.575	5.00E-05	5.575	3.00E-07
5.58	5.49E-05	5.58	2.67E-07
5.585	5.97E-05	5.585	2.42E-07
5.59	6.42E-05	5.59	2.22E-07
5.595	6.84E-05	5.595	2.09E-07
5.6	7.24E-05	5.6	1.99E-07
5.605	7.60E-05	5.605	1.91E-07
5.61	7.94E-05	5.61	1.84E-07
5.615	8.25E-05	5.615	1.76E-07
5.62	8.54E-05	5.62	1.65E-07
5.625	8.82E-05	5.625	1.51E-07
5.63	9.10E-05	5.63	1.32E-07
5.635	9.36E-05	5.635	1.10E-07
5.64	9.64E-05	5.64	8.65E-08
5.645	9.92E-05	5.645	6.20E-08
5.65	0.00010225	5.65	3.93E-08
5.655	0.00010547	5.655	2.11E-08
5.66	0.00010895	5.66	1.01E-08
5.665	0.00011273	5.665	9.16E-09
5.67	0.00011684	5.67	2.06E-08
5.675	0.00012131	5.675	4.63E-08
5.68	0.00012616	5.68	8.74E-08
5.685	0.00013142	5.685	1.44E-07
5.69	0.00013713	5.69	2.16E-07
5.695	0.00014332	5.695	3.01E-07
5.7	0.00015003	5.7	3.96E-07
5.705	0.00015731	5.705	4.98E-07
5.71	0.00016521	5.71	6.03E-07
5.715	0.00017378	5.715	7.06E-07
5.72	0.0001831	5.72	8.03E-07
5.725	0.00019321	5.725	8.89E-07
5.73	0.00020417	5.73	9.61E-07
5.735	0.00021603	5.735	1.01E-06
5.74	0.00022881	5.74	1.05E-06
5.745	0.00024254	5.745	1.06E-06
5.75	0.00025722	5.75	1.04E-06
5.755	0.0002728	5.755	1.01E-06
5.76	0.00028924	5.76	9.56E-07
5.765	0.00030645	5.765	8.87E-07
5.77	0.00032432	5.77	8.05E-07
5.775	0.00034269	5.775	7.16E-07
5.78	0.00036142	5.78	6.23E-07
5.785	0.00038029	5.785	5.30E-07
5.79	0.00039912	5.79	4.44E-07
5.795	0.00041768	5.795	3.65E-07
5.8	0.00043574	5.8	2.99E-07
5.805	0.00045308	5.805	2.46E-07
5.81	0.00046948	5.81	2.06E-07
5.815	0.0004847	5.815	1.81E-07
5.82	0.00049861	5.82	1.68E-07
5.825	0.00051096	5.825	1.66E-07
5.83	0.00052168	5.83	1.72E-07
5.835	0.00053061	5.835	1.83E-07
5.84	0.00053768	5.84	1.96E-07
5.845	0.00054286	5.845	2.07E-07
5.85	0.00054605	5.85	2.16E-07
5.855	0.00054735	5.855	2.18E-07
5.86	0.00054674	5.86	2.14E-07
5.865	0.00054429	5.865	2.03E-07
5.87	0.00054004	5.87	1.86E-07
5.875	0.00053417	5.875	1.63E-07
5.88	0.00052677	5.88	1.38E-07
5.885	0.00051794	5.885	1.12E-07
5.89	0.00050786	5.89	8.87E-08
5.895	0.00049662	5.895	7.11E-08
5.9	0.00048451	5.9	6.18E-08
5.905	0.00047156	5.905	6.31E-08
5.91	0.00045802	5.91	7.66E-08
5.915	0.00044404	5.915	1.03E-07
5.92	0.00042979	5.92	1.42E-07
5.925	0.00041543	5.925	1.93E-07
5.93	0.00040114	5.93	2.54E-07
5.935	0.00038706	5.935	3.21E-07
5.94	0.00037334	5.94	3.91E-07
5.945	0.00036011	5.945	4.61E-07
5.95	0.00034748	5.95	5.26E-07
5.955	0.00033554	5.955	5.82E-07
5.96	0.00032437	5.96	6.25E-07
5.965	0.00031399	5.965	6.54E-07
5.97	0.00030443	5.97	6.65E-07
5.975	0.00029567	5.975	6.59E-07
5.98	0.00028767	5.98	6.34E-07
5.985	0.00028034	5.985	5.93E-07
5.99	0.00027359	5.99	5.37E-07
5.995	0.0002673	5.995	4.71E-07
6	0.00026131	6	3.97E-07
6.005	0.00025547	6.005	3.19E-07
6.01	0.00024963	6.01	2.43E-07
6.015	0.00024361	6.015	1.73E-07
6.02	0.00023726	6.02	1.11E-07
6.025	0.00023044	6.025	6.26E-08
6.03	0.00022304	6.03	2.82E-08
6.035	0.00021495	6.035	9.50E-09
6.04	0.00020612	6.04	6.62E-09
6.045	0.00019651	6.045	1.86E-08
6.05	0.00018615	6.05	4.34E-08
6.055	0.00017508	6.055	7.84E-08
6.06	0.00016338	6.06	1.20E-07
6.065	0.00015117	6.065	1.65E-07
6.07	0.00013858	6.07	2.09E-07
6.075	0.00012579	6.075	2.49E-07
6.08	0.00011296	6.08	2.81E-07
6.085	0.00010027	6.085	3.04E-07
6.09	8.79E-05	6.09	3.15E-07
6.095	7.61E-05	6.095	3.14E-07
6.1	6.49E-05	6.1	3.01E-07
6.105	5.45E-05	6.105	2.78E-07
6.11	4.50E-05	6.11	2.45E-07
6.115	3.64E-05	6.115	2.07E-07
6.12	2.89E-05	6.12	1.65E-07
6.125	2.25E-05	6.125	1.24E-07
6.13	1.71E-05	6.13	8.48E-08
6.135	1.26E-05	6.135	5.15E-08
6.14	9.09E-06	6.14	2.59E-08
6.145	6.41E-06	6.145	9.36E-09
6.15	4.47E-06	6.15	2.49E-09
6.155	3.18E-06	6.155	5.05E-09
6.16	2.41E-06	6.16	1.60E-08
6.165	2.07E-06	6.165	3.37E-08
6.17	2.06E-06	6.17	5.57E-08
6.175	2.29E-06	6.175	7.96E-08
6.18	2.67E-06	6.18	1.03E-07
6.185	3.16E-06	6.185	1.22E-07
6.19	3.69E-06	6.19	1.37E-07
6.195	4.22E-06	6.195	1.44E-07
6.2	4.74E-06	6.2	1.43E-07
6.205	5.22E-06	6.205	1.34E-07
6.21	5.66E-06	6.21	1.19E-07
6.215	6.04E-06	6.215	9.88E-08
6.22	6.37E-06	6.22	7.60E-08
6.225	6.65E-06	6.225	5.36E-08
6.23	6.87E-06	6.23	3.53E-08
6.235	7.04E-06	6.235	2.43E-08
6.24	7.14E-06	6.24	2.39E-08
6.245	7.17E-06	6.245	3.70E-08
6.25	7.11E-06	6.25	6.55E-08
6.255	6.98E-06	6.255	1.11E-07
6.26	6.74E-06	6.26	1.72E-07
6.265	6.41E-06	6.265	2.49E-07
6.27	5.99E-06	6.27	3.40E-07
6.275	5.47E-06	6.275	4.40E-07
6.28	4.87E-06	6.28	5.47E-07
6.285	4.21E-06	6.285	6.54E-07
6.29	3.51E-06	6.29	7.58E-07
6.295	2.81E-06	6.295	8.54E-07
6.3	2.12E-06	6.3	9.36E-07
6.305	1.49E-06	6.305	1.00E-06
6.31	9.48E-07	6.31	1.05E-06
6.315	5.22E-07	6.315	1.07E-06
6.32	2.38E-07	6.32	1.07E-06
6.325	1.12E-07	6.325	1.04E-06
6.33	1.53E-07	6.33	9.97E-07
6.335	3.58E-07	6.335	9.35E-07
6.34	7.17E-07	6.34	8.60E-07
6.345	1.21E-06	6.345	7.76E-07
6.35	1.80E-06	6.35	6.90E-07
6.355	2.46E-06	6.355	6.06E-07
6.36	3.14E-06	6.36	5.30E-07
6.365	3.80E-06	6.365	4.66E-07
6.37	4.40E-06	6.37	4.19E-07
6.375	4.89E-06	6.375	3.92E-07
6.38	5.24E-06	6.38	3.86E-07
6.385	5.44E-06	6.385	4.01E-07
6.39	5.47E-06	6.39	4.36E-07
6.395	5.31E-06	6.395	4.89E-07
6.4	5.00E-06	6.4	5.57E-07
6.405	4.54E-06	6.405	6.35E-07
6.41	3.96E-06	6.41	7.18E-07
6.415	3.31E-06	6.415	8.02E-07
6.42	2.62E-06	6.42	8.82E-07
6.425	1.95E-06	6.425	9.53E-07
6.43	1.34E-06	6.43	1.01E-06
6.435	8.22E-07	6.435	1.05E-06
6.44	4.37E-07	6.44	1.07E-06
6.445	2.07E-07	6.445	1.08E-06
6.45	1.46E-07	6.45	1.06E-06
6.455	2.56E-07	6.455	1.02E-06
6.46	5.28E-07	6.46	9.69E-07
6.465	9.40E-07	6.465	9.01E-07
6.47	1.46E-06	6.47	8.22E-07
6.475	2.06E-06	6.475	7.36E-07
6.48	2.69E-06	6.48	6.45E-07
6.485	3.32E-06	6.485	5.53E-07
6.49	3.89E-06	6.49	4.63E-07
6.495	4.37E-06	6.495	3.79E-07
6.5	4.75E-06	6.5	3.01E-07
6.505	4.98E-06	6.505	2.32E-07
6.51	5.08E-06	6.51	1.72E-07
6.515	5.03E-06	6.515	1.22E-07
6.52	4.85E-06	6.52	8.16E-08
6.525	4.55E-06	6.525	5.01E-08
6.53	4.18E-06	6.53	2.70E-08
6.535	3.75E-06	6.535	1.15E-08
6.54	3.31E-06	6.54	2.79E-09
6.545	2.90E-06	6.545	1.55E-10
6.55	2.54E-06	6.55	3.09E-09
6.555	2.25E-06	6.555	1.12E-08
6.56	2.07E-06	6.56	2.44E-08
6.565	1.99E-06	6.565	4.26E-08
6.57	2.01E-06	6.57	6.57E-08
6.575	2.14E-06	6.575	9.38E-08
6.58	2.34E-06	6.58	1.26E-07
6.585	2.59E-06	6.585	1.63E-07
6.59	2.86E-06	6.59	2.04E-07
6.595	3.11E-06	6.595	2.46E-07
6.6	3.33E-06	6.6	2.90E-07
6.605	3.47E-06	6.605	3.32E-07
6.61	3.51E-06	6.61	3.72E-07
6.615	3.44E-06	6.615	4.06E-07
6.62	3.26E-06	6.62	4.33E-07
6.625	2.97E-06	6.625	4.51E-07
6.63	2.58E-06	6.63	4.59E-07
6.635	2.13E-06	6.635	4.56E-07
6.64	1.65E-06	6.64	4.42E-07
6.645	1.18E-06	6.645	4.18E-07
6.65	7.48E-07	6.65	3.85E-07
6.655	4.07E-07	6.655	3.47E-07
6.66	1.91E-07	6.66	3.07E-07
6.665	1.30E-07	6.665	2.70E-07
6.67	2.45E-07	6.67	2.41E-07
6.675	5.46E-07	6.675	2.24E-07
6.68	1.03E-06	6.68	2.25E-07
6.685	1.68E-06	6.685	2.48E-07
6.69	2.47E-06	6.69	2.98E-07
6.695	3.37E-06	6.695	3.77E-07
6.7	4.32E-06	6.7	4.86E-07
6.705	5.27E-06	6.705	6.27E-07
6.71	6.18E-06	6.71	7.96E-07
6.715	6.98E-06	6.715	9.90E-07
6.72	7.64E-06	6.72	1.20E-06
6.725	8.11E-06	6.725	1.43E-06
6.73	8.37E-06	6.73	1.67E-06
6.735	8.40E-06	6.735	1.90E-06
6.74	8.19E-06	6.74	2.12E-06
6.745	7.77E-06	6.745	2.33E-06
6.75	7.15E-06	6.75	2.50E-06
6.755	6.38E-06	6.755	2.65E-06
6.76	5.49E-06	6.76	2.75E-06
6.765	4.54E-06	6.765	2.81E-06
6.77	3.59E-06	6.77	2.83E-06
6.775	2.67E-06	6.775	2.80E-06
6.78	1.85E-06	6.78	2.73E-06
6.785	1.16E-06	6.785	2.63E-06
6.79	6.29E-07	6.79	2.49E-06
6.795	2.76E-07	6.795	2.33E-06
6.8	1.05E-07	6.8	2.15E-06
6.805	1.10E-07	6.805	1.97E-06
6.81	2.70E-07	6.81	1.78E-06
6.815	5.58E-07	6.815	1.61E-06
6.82	9.37E-07	6.82	1.46E-06
6.825	1.37E-06	6.825	1.32E-06
6.83	1.81E-06	6.83	1.22E-06
6.835	2.22E-06	6.835	1.14E-06
6.84	2.57E-06	6.84	1.09E-06
6.845	2.84E-06	6.845	1.07E-06
6.85	3.00E-06	6.85	1.07E-06
6.855	3.05E-06	6.855	1.09E-06
6.86	3.00E-06	6.86	1.12E-06
6.865	2.86E-06	6.865	1.16E-06
6.87	2.66E-06	6.87	1.21E-06
6.875	2.43E-06	6.875	1.25E-06
6.88	2.20E-06	6.88	1.28E-06
6.885	2.02E-06	6.885	1.30E-06
6.89	1.91E-06	6.89	1.31E-06
6.895	1.91E-06	6.895	1.30E-06
6.9	2.03E-06	6.9	1.27E-06
6.905	2.29E-06	6.905	1.24E-06
6.91	2.69E-06	6.91	1.19E-06
6.915	3.22E-06	6.915	1.13E-06
6.92	3.86E-06	6.92	1.07E-06
6.925	4.57E-06	6.925	1.01E-06
6.93	5.32E-06	6.93	9.57E-07
6.935	6.06E-06	6.935	9.11E-07
6.94	6.75E-06	6.94	8.76E-07
6.945	7.35E-06	6.945	8.54E-07
6.95	7.81E-06	6.95	8.45E-07
6.955	8.10E-06	6.955	8.48E-07
6.96	8.21E-06	6.96	8.61E-07
6.965	8.12E-06	6.965	8.84E-07
6.97	7.82E-06	6.97	9.12E-07
6.975	7.34E-06	6.975	9.42E-07
6.98	6.70E-06	6.98	9.74E-07
6.985	5.94E-06	6.985	1.00E-06
6.99	5.08E-06	6.99	1.03E-06
6.995	4.18E-06	6.995	1.06E-06
7	3.29E-06	7	1.09E-06
7.005	2.45E-06	7.005	1.13E-06
7.01	1.70E-06	7.01	1.18E-06
7.015	1.06E-06	7.015	1.25E-06
7.02	5.72E-07	7.02	1.35E-06
7.025	2.33E-07	7.025	1.48E-06
7.03	4.86E-08	7.03	1.67E-06
7.035	6.76E-09	7.035	1.91E-06
7.04	8.77E-08	7.04	2.21E-06
7.045	2.64E-07	7.045	2.58E-06
7.05	5.03E-07	7.05	3.03E-06
7.055	7.69E-07	7.055	3.56E-06
7.06	1.03E-06	7.06	4.16E-06
7.065	1.25E-06	7.065	4.83E-06
7.07	1.42E-06	7.07	5.57E-06
7.075	1.50E-06	7.075	6.36E-06
7.08	1.50E-06	7.08	7.19E-06
7.085	1.43E-06	7.085	8.04E-06
7.09	1.28E-06	7.09	8.91E-06
7.095	1.10E-06	7.095	9.77E-06
7.1	8.92E-07	7.1	1.06E-05
7.105	7.05E-07	7.105	1.14E-05
7.11	5.71E-07	7.11	1.22E-05
7.115	5.23E-07	7.115	1.29E-05
7.12	5.91E-07	7.12	1.35E-05
7.125	7.97E-07	7.125	1.40E-05
7.13	1.16E-06	7.13	1.45E-05
7.135	1.67E-06	7.135	1.49E-05
7.14	2.34E-06	7.14	1.52E-05
7.145	3.13E-06	7.145	1.55E-05
7.15	4.04E-06	7.15	1.58E-05
7.155	5.01E-06	7.155	1.60E-05
7.16	6.02E-06	7.16	1.63E-05
7.165	7.02E-06	7.165	1.65E-05
7.17	7.98E-06	7.17	1.68E-05
7.175	8.85E-06	7.175	1.71E-05
7.18	9.60E-06	7.18	1.75E-05
7.185	1.02E-05	7.185	1.80E-05
7.19	1.07E-05	7.19	1.85E-05
7.195	1.10E-05	7.195	1.92E-05
7.2	1.13E-05	7.2	1.99E-05
7.205	1.14E-05	7.205	2.07E-05
7.21	1.15E-05	7.21	2.15E-05
7.215	1.15E-05	7.215	2.25E-05
7.22	1.16E-05	7.22	2.35E-05
7.225	1.18E-05	7.225	2.45E-05
7.23	1.21E-05	7.23	2.55E-05
7.235	1.26E-05	7.235	2.66E-05
7.24	1.33E-05	7.24	2.76E-05
7.245	1.43E-05	7.245	2.85E-05
7.25	1.55E-05	7.25	2.95E-05
7.255	1.70E-05	7.255	3.03E-05
7.26	1.87E-05	7.26	3.11E-05
7.265	2.06E-05	7.265	3.18E-05
7.27	2.27E-05	7.27	3.24E-05
7.275	2.49E-05	7.275	3.30E-05
7.28	2.72E-05	7.28	3.34E-05
7.285	2.95E-05	7.285	3.38E-05
7.29	3.18E-05	7.29	3.41E-05
7.295	3.41E-05	7.295	3.43E-05
7.3	3.63E-05	7.3	3.45E-05
7.305	3.85E-05	7.305	3.47E-05
7.31	4.05E-05	7.31	3.49E-05
7.315	4.25E-05	7.315	3.51E-05
7.32	4.45E-05	7.32	3.53E-05
7.325	4.65E-05	7.325	3.56E-05
7.33	4.85E-05	7.33	3.59E-05
7.335	5.06E-05	7.335	3.63E-05
7.34	5.30E-05	7.34	3.67E-05
7.345	5.55E-05	7.345	3.72E-05
7.35	5.85E-05	7.35	3.78E-05
7.355	6.18E-05	7.355	3.85E-05
7.36	6.56E-05	7.36	3.92E-05
7.365	6.98E-05	7.365	3.99E-05
7.37	7.47E-05	7.37	4.06E-05
7.375	8.01E-05	7.375	4.13E-05
7.38	8.61E-05	7.38	4.19E-05
7.385	9.28E-05	7.385	4.24E-05
7.39	0.00010005	7.39	4.27E-05
7.395	0.00010792	7.395	4.29E-05
7.4	0.00011638	7.4	4.28E-05
7.405	0.00012542	7.405	4.24E-05
7.41	0.000135	7.41	4.17E-05
7.415	0.00014509	7.415	4.06E-05
7.42	0.00015567	7.42	3.91E-05
7.425	0.00016668	7.425	3.72E-05
7.43	0.00017809	7.43	3.50E-05
7.435	0.00018984	7.435	3.23E-05
7.44	0.00020186	7.44	2.93E-05
7.445	0.0002141	7.445	2.60E-05
7.45	0.00022647	7.45	2.24E-05
7.455	0.00023886	7.455	1.87E-05
7.46	0.00025119	7.46	1.50E-05
7.465	0.00026333	7.465	1.13E-05
7.47	0.00027514	7.47	7.85E-06
7.475	0.00028649	7.475	4.81E-06
7.48	0.00029724	7.48	2.36E-06
7.485	0.00030723	7.485	7.05E-07
7.49	0.00031631	7.49	5.66E-08
7.495	0.00032435	7.495	6.47E-07
7.5	0.00033123	7.5	2.72E-06
7.505	0.00033682	7.505	6.50E-06
7.51	0.00034105	7.51	1.23E-05
7.515	0.00034387	7.515	2.02E-05
7.52	0.00034524	7.52	3.07E-05
7.525	0.00034517	7.525	4.38E-05
7.53	0.00034372	7.53	5.99E-05
7.535	0.00034096	7.535	7.91E-05
7.54	0.00033699	7.54	0.00010175
7.545	0.00033196	7.545	0.00012792
7.55	0.00032602	7.55	0.00015783
7.555	0.00031935	7.555	0.00019166
7.56	0.00031212	7.56	0.00022953
7.565	0.00030453	7.565	0.00027157
7.57	0.00029674	7.57	0.0003179
7.575	0.0002889	7.575	0.0003686
7.58	0.00028116	7.58	0.00042372
7.585	0.00027361	7.585	0.00048332
7.59	0.00026634	7.59	0.0005474
7.595	0.00025938	7.595	0.00061597
7.6	0.00025275	7.6	0.00068899
7.605	0.0002464	7.605	0.00076638
7.61	0.0002403	7.61	0.00084813
7.615	0.00023437	7.615	0.00093412
7.62	0.0002285	7.62	0.0010241
7.625	0.0002226	7.625	0.001118
7.63	0.00021656	7.63	0.0012156
7.635	0.00021027	7.635	0.0013167
7.64	0.00020364	7.64	0.001421
7.645	0.0001966	7.645	0.0015282
7.65	0.0001891	7.65	0.0016379
7.655	0.00018109	7.655	0.0017499
7.66	0.0001726	7.66	0.0018637
7.665	0.00016364	7.665	0.0019788
7.67	0.00015426	7.67	0.0020948
7.675	0.00014454	7.675	0.0022112
7.68	0.00013457	7.68	0.0023275
7.685	0.00012446	7.685	0.0024431
7.69	0.00011432	7.69	0.0025575
7.695	0.00010427	7.695	0.00267
7.7	9.44E-05	7.7	0.0027801
7.705	8.49E-05	7.705	0.0028871
7.71	7.57E-05	7.71	0.0029903
7.715	6.70E-05	7.715	0.0030894
7.72	5.89E-05	7.72	0.0031834
7.725	5.13E-05	7.725	0.0032719
7.73	4.43E-05	7.73	0.0033544
7.735	3.79E-05	7.735	0.0034301
7.74	3.22E-05	7.74	0.0034987
7.745	2.70E-05	7.745	0.0035596
7.75	2.23E-05	7.75	0.0036123
7.755	1.82E-05	7.755	0.0036566
7.76	1.46E-05	7.76	0.003692
7.765	1.15E-05	7.765	0.0037183
7.77	8.81E-06	7.77	0.0037353
7.775	6.56E-06	7.775	0.0037428
7.78	4.71E-06	7.78	0.0037406
7.785	3.26E-06	7.785	0.0037289
7.79	2.18E-06	7.79	0.0037077
7.795	1.46E-06	7.795	0.003677
7.8	1.08E-06	7.8	0.0036372
7.805	1.03E-06	7.805	0.0035885
7.81	1.26E-06	7.81	0.0035311
7.815	1.76E-06	7.815	0.0034656
7.82	2.47E-06	7.82	0.0033923
7.825	3.34E-06	7.825	0.0033118
7.83	4.33E-06	7.83	0.0032245
7.835	5.36E-06	7.835	0.0031312
7.84	6.37E-06	7.84	0.0030324
7.845	7.30E-06	7.845	0.0029287
7.85	8.09E-06	7.85	0.0028208
7.855	8.70E-06	7.855	0.0027095
7.86	9.07E-06	7.86	0.0025953
7.865	9.18E-06	7.865	0.0024789
7.87	9.03E-06	7.87	0.0023611
7.875	8.61E-06	7.875	0.0022425
7.88	7.96E-06	7.88	0.0021237
7.885	7.12E-06	7.885	0.0020051
7.89	6.13E-06	7.89	0.0018876
7.895	5.07E-06	7.895	0.0017717
7.9	4.01E-06	7.9	0.0016577
7.905	3.03E-06	7.905	0.0015462
7.91	2.20E-06	7.91	0.0014375
7.915	1.58E-06	7.915	0.0013322
7.92	1.23E-06	7.92	0.0012304
7.925	1.19E-06	7.925	0.0011325
7.93	1.48E-06	7.93	0.0010387
7.935	2.09E-06	7.935	0.00094921
7.94	3.02E-06	7.94	0.00086422
7.945	4.21E-06	7.945	0.0007838
7.95	5.61E-06	7.95	0.00070798
7.955	7.14E-06	7.955	0.00063689
7.96	8.72E-06	7.96	0.00057045
7.965	1.03E-05	7.965	0.00050863
7.97	1.17E-05	7.97	0.00045136
7.975	1.29E-05	7.975	0.00039856
7.98	1.38E-05	7.98	0.0003501
7.985	1.44E-05	7.985	0.00030583
7.99	1.46E-05	7.99	0.00026557
7.995	1.45E-05	7.995	0.00022916
8	1.39E-05	8	0.0001964
8.005	1.31E-05	8.005	0.00016708
8.01	1.19E-05	8.01	0.000141
8.015	1.05E-05	8.015	0.00011792
8.02	8.93E-06	8.02	9.77E-05
8.025	7.30E-06	8.025	8.00E-05
8.03	5.69E-06	8.03	6.47E-05
8.035	4.17E-06	8.035	5.16E-05
8.04	2.83E-06	8.04	4.04E-05
8.045	1.71E-06	8.045	3.10E-05
8.05	8.71E-07	8.05	2.33E-05
8.055	3.29E-07	8.055	1.69E-05
8.06	9.15E-08	8.06	1.18E-05
8.065	1.44E-07	8.065	7.89E-06
8.07	4.54E-07	8.07	4.92E-06
8.075	9.76E-07	8.075	2.79E-06
8.08	1.65E-06	8.08	1.39E-06
8.085	2.42E-06	8.085	6.18E-07
8.09	3.21E-06	8.09	3.60E-07
8.095	3.96E-06	8.095	5.28E-07
8.1	4.61E-06	8.1	1.04E-06
8.105	5.13E-06	8.105	1.81E-06
8.11	5.47E-06	8.11	2.77E-06
8.115	5.63E-06	8.115	3.87E-06
8.12	5.59E-06	8.12	5.03E-06
8.125	5.39E-06	8.125	6.22E-06
8.13	5.03E-06	8.13	7.39E-06
8.135	4.57E-06	8.135	8.49E-06
8.14	4.04E-06	8.14	9.50E-06
8.145	3.50E-06	8.145	1.04E-05
8.15	2.99E-06	8.15	1.12E-05
8.155	2.55E-06	8.155	1.18E-05
8.16	2.23E-06	8.16	1.22E-05
8.165	2.05E-06	8.165	1.25E-05
8.17	2.01E-06	8.17	1.26E-05
8.175	2.13E-06	8.175	1.26E-05
8.18	2.37E-06	8.18	1.25E-05
8.185	2.73E-06	8.185	1.22E-05
8.19	3.15E-06	8.19	1.18E-05
8.195	3.61E-06	8.195	1.13E-05
8.2	4.06E-06	8.2	1.08E-05
8.205	4.45E-06	8.205	1.02E-05
8.21	4.74E-06	8.21	9.56E-06
8.215	4.91E-06	8.215	8.94E-06
8.22	4.93E-06	8.22	8.34E-06
8.225	4.78E-06	8.225	7.77E-06
8.23	4.48E-06	8.23	7.25E-06
8.235	4.04E-06	8.235	6.79E-06
8.24	3.48E-06	8.24	6.40E-06
8.245	2.85E-06	8.245	6.08E-06
8.25	2.18E-06	8.25	5.84E-06
8.255	1.54E-06	8.255	5.68E-06
8.26	9.54E-07	8.26	5.60E-06
8.265	4.83E-07	8.265	5.60E-06
8.27	1.61E-07	8.27	5.67E-06
8.275	1.79E-08	8.275	5.80E-06
8.28	7.04E-08	8.28	5.99E-06
8.285	3.22E-07	8.285	6.23E-06
8.29	7.64E-07	8.29	6.51E-06
8.295	1.37E-06	8.295	6.81E-06
8.3	2.11E-06	8.3	7.14E-06
8.305	2.94E-06	8.305	7.47E-06
8.31	3.81E-06	8.31	7.80E-06
8.315	4.67E-06	8.315	8.12E-06
8.32	5.47E-06	8.32	8.42E-06
8.325	6.15E-06	8.325	8.69E-06
8.33	6.69E-06	8.33	8.92E-06
8.335	7.05E-06	8.335	9.11E-06
8.34	7.21E-06	8.34	9.25E-06
8.345	7.17E-06	8.345	9.33E-06
8.35	6.93E-06	8.35	9.35E-06
8.355	6.53E-06	8.355	9.31E-06
8.36	5.98E-06	8.36	9.21E-06
8.365	5.32E-06	8.365	9.04E-06
8.37	4.60E-06	8.37	8.81E-06
8.375	3.86E-06	8.375	8.53E-06
8.38	3.15E-06	8.38	8.19E-06
8.385	2.49E-06	8.385	7.81E-06
8.39	1.93E-06	8.39	7.40E-06
8.395	1.48E-06	8.395	6.95E-06
8.4	1.16E-06	8.4	6.50E-06
8.405	9.63E-07	8.405	6.03E-06
8.41	8.84E-07	8.41	5.58E-06
8.415	9.05E-07	8.415	5.14E-06
8.42	1.00E-06	8.42	4.72E-06
8.425	1.14E-06	8.425	4.34E-06
8.43	1.30E-06	8.43	4.01E-06
8.435	1.45E-06	8.435	3.72E-06
8.44	1.56E-06	8.44	3.49E-06
8.445	1.61E-06	8.445	3.32E-06
8.45	1.60E-06	8.45	3.20E-06
8.455	1.52E-06	8.455	3.13E-06
8.46	1.38E-06	8.46	3.11E-06
8.465	1.20E-06	8.465	3.14E-06
8.47	1.00E-06	8.47	3.20E-06
8.475	8.23E-07	8.475	3.29E-06
8.48	6.88E-07	8.48	3.40E-06
8.485	6.33E-07	8.485	3.52E-06
8.49	6.87E-07	8.49	3.64E-06
8.495	8.75E-07	8.495	3.75E-06
8.5	1.21E-06	8.5	3.84E-06
8.505	1.70E-06	8.505	3.91E-06
8.51	2.34E-06	8.51	3.95E-06
8.515	3.11E-06	8.515	3.95E-06
8.52	3.99E-06	8.52	3.92E-06
8.525	4.92E-06	8.525	3.85E-06
8.53	5.88E-06	8.53	3.74E-06
8.535	6.80E-06	8.535	3.60E-06
8.54	7.63E-06	8.54	3.42E-06
8.545	8.34E-06	8.545	3.22E-06
8.55	8.86E-06	8.55	3.00E-06
8.555	9.18E-06	8.555	2.77E-06
8.56	9.26E-06	8.56	2.52E-06
8.565	9.10E-06	8.565	2.27E-06
8.57	8.69E-06	8.57	2.03E-06
8.575	8.07E-06	8.575	1.79E-06
8.58	7.25E-06	8.58	1.56E-06
8.585	6.29E-06	8.585	1.34E-06
8.59	5.24E-06	8.59	1.14E-06
8.595	4.15E-06	8.595	9.64E-07
8.6	3.10E-06	8.6	8.05E-07
8.605	2.13E-06	8.605	6.66E-07
8.61	1.30E-06	8.61	5.47E-07
8.615	6.50E-07	8.615	4.45E-07
8.62	2.21E-07	8.62	3.61E-07
8.625	2.83E-08	8.625	2.93E-07
8.63	7.47E-08	8.63	2.38E-07
8.635	3.49E-07	8.635	1.94E-07
8.64	8.26E-07	8.64	1.61E-07
8.645	1.47E-06	8.645	1.36E-07
8.65	2.23E-06	8.65	1.19E-07
8.655	3.05E-06	8.655	1.07E-07
8.66	3.88E-06	8.66	1.00E-07
8.665	4.66E-06	8.665	9.80E-08
8.67	5.34E-06	8.67	9.97E-08
8.675	5.88E-06	8.675	1.05E-07
8.68	6.24E-06	8.68	1.14E-07
8.685	6.41E-06	8.685	1.27E-07
8.69	6.37E-06	8.69	1.44E-07
8.695	6.14E-06	8.695	1.65E-07
8.7	5.72E-06	8.7	1.91E-07
8.705	5.16E-06	8.705	2.23E-07
8.71	4.49E-06	8.71	2.59E-07
8.715	3.76E-06	8.715	3.01E-07
8.72	3.01E-06	8.72	3.50E-07
8.725	2.28E-06	8.725	4.04E-07
8.73	1.62E-06	8.73	4.65E-07
8.735	1.05E-06	8.735	5.32E-07
8.74	6.14E-07	8.74	6.05E-07
8.745	3.15E-07	8.745	6.83E-07
8.75	1.58E-07	8.75	7.65E-07
8.755	1.37E-07	8.755	8.50E-07
8.76	2.35E-07	8.76	9.38E-07
8.765	4.29E-07	8.765	1.03E-06
8.77	6.90E-07	8.77	1.11E-06
8.775	9.88E-07	8.775	1.19E-06
8.78	1.29E-06	8.78	1.27E-06
8.785	1.58E-06	8.785	1.34E-06
8.79	1.83E-06	8.79	1.39E-06
8.795	2.03E-06	8.795	1.44E-06
8.8	2.19E-06	8.8	1.46E-06
8.805	2.31E-06	8.805	1.48E-06
8.81	2.40E-06	8.81	1.47E-06
8.815	2.51E-06	8.815	1.44E-06
8.82	2.67E-06	8.82	1.40E-06
8.825	2.92E-06	8.825	1.34E-06
8.83	3.30E-06	8.83	1.26E-06
8.835	3.85E-06	8.835	1.17E-06
8.84	4.61E-06	8.84	1.06E-06
8.845	5.60E-06	8.845	9.48E-07
8.85	6.86E-06	8.85	8.28E-07
8.855	8.37E-06	8.855	7.06E-07
8.86	1.01E-05	8.86	5.86E-07
8.865	1.21E-05	8.865	4.70E-07
8.87	1.43E-05	8.87	3.64E-07
8.875	1.67E-05	8.875	2.69E-07
8.88	1.91E-05	8.88	1.87E-07
8.885	2.16E-05	8.885	1.21E-07
8.89	2.41E-05	8.89	7.00E-08
8.895	2.64E-05	8.895	3.55E-08
8.9	2.87E-05	8.9	1.60E-08
8.905	3.07E-05	8.905	1.02E-08
8.91	3.25E-05	8.91	1.59E-08
8.915	3.41E-05	8.915	3.07E-08
8.92	3.54E-05	8.92	5.16E-08
8.925	3.65E-05	8.925	7.58E-08
8.93	3.73E-05	8.93	1.01E-07
8.935	3.81E-05	8.935	1.23E-07
8.94	3.87E-05	8.94	1.42E-07
8.945	3.93E-05	8.945	1.56E-07
8.95	4.00E-05	8.95	1.64E-07
8.955	4.08E-05	8.955	1.66E-07
8.96	4.18E-05	8.96	1.63E-07
8.965	4.32E-05	8.965	1.56E-07
8.97	4.50E-05	8.97	1.48E-07
8.975	4.73E-05	8.975	1.40E-07
8.98	5.01E-05	8.98	1.37E-07
8.985	5.36E-05	8.985	1.39E-07
8.99	5.77E-05	8.99	1.50E-07
8.995	6.24E-05	8.995	1.71E-07
9	6.79E-05	9	2.05E-07
9.005	7.40E-05	9.005	2.52E-07
9.01	8.08E-05	9.01	3.12E-07
9.015	8.83E-05	9.015	3.84E-07
9.02	9.63E-05	9.02	4.67E-07
9.025	0.00010491	9.025	5.57E-07
9.03	0.00011402	9.03	6.52E-07
9.035	0.00012358	9.035	7.48E-07
9.04	0.00013351	9.04	8.41E-07
9.045	0.00014374	9.045	9.27E-07
9.05	0.0001542	9.05	1.00E-06
9.055	0.00016479	9.055	1.06E-06
9.06	0.00017541	9.06	1.11E-06
9.065	0.00018598	9.065	1.13E-06
9.07	0.00019639	9.07	1.13E-06
9.075	0.00020654	9.075	1.11E-06
9.08	0.00021631	9.08	1.08E-06
9.085	0.0002256	9.085	1.02E-06
9.09	0.00023431	9.09	9.50E-07
9.095	0.00024233	9.095	8.66E-07
9.1	0.00024957	9.1	7.74E-07
9.105	0.00025596	9.105	6.78E-07
9.11	0.00026142	9.11	5.81E-07
9.115	0.00026591	9.115	4.88E-07
9.12	0.0002694	9.12	4.02E-07
9.125	0.00027188	9.125	3.26E-07
9.13	0.00027338	9.13	2.63E-07
9.135	0.00027392	9.135	2.12E-07
9.14	0.00027358	9.14	1.76E-07
9.145	0.00027243	9.145	1.53E-07
9.15	0.00027059	9.15	1.42E-07
9.155	0.00026815	9.155	1.42E-07
9.16	0.00026526	9.16	1.50E-07
9.165	0.00026203	9.165	1.64E-07
9.17	0.00025859	9.17	1.82E-07
9.175	0.00025506	9.175	2.01E-07
9.18	0.00025156	9.18	2.19E-07
9.185	0.00024817	9.185	2.35E-07
9.19	0.00024496	9.19	2.48E-07
9.195	0.00024197	9.195	2.58E-07
9.2	0.00023924	9.2	2.67E-07
9.205	0.00023676	9.205	2.74E-07
9.21	0.00023449	9.21	2.83E-07
9.215	0.00023239	9.215	2.96E-07
9.22	0.00023041	9.22	3.15E-07
9.225	0.00022844	9.225	3.42E-07
9.23	0.00022641	9.23	3.81E-07
9.235	0.00022423	9.235	4.33E-07
9.24	0.00022181	9.24	4.98E-07
9.245	0.00021909	9.245	5.79E-07
9.25	0.00021597	9.25	6.74E-07
9.255	0.00021243	9.255	7.82E-07
9.26	0.00020843	9.26	9.02E-07
9.265	0.00020396	9.265	1.03E-06
9.27	0.00019904	9.27	1.16E-06
9.275	0.00019369	9.275	1.29E-06
9.28	0.00018797	9.28	1.42E-06
9.285	0.00018194	9.285	1.53E-06
9.29	0.00017565	9.29	1.63E-06
9.295	0.0001692	9.295	1.72E-06
9.3	0.00016265	9.3	1.78E-06
9.305	0.00015608	9.305	1.81E-06
9.31	0.00014955	9.31	1.82E-06
9.315	0.00014312	9.315	1.81E-06
9.32	0.00013682	9.32	1.76E-06
9.325	0.00013067	9.325	1.69E-06
9.33	0.0001247	9.33	1.60E-06
9.335	0.0001189	9.335	1.50E-06
9.34	0.00011324	9.34	1.37E-06
9.345	0.00010773	9.345	1.24E-06
9.35	0.00010231	9.35	1.10E-06
9.355	9.70E-05	9.355	9.59E-07
9.36	9.17E-05	9.36	8.21E-07
9.365	8.65E-05	9.365	6.90E-07
9.37	8.12E-05	9.37	5.69E-07
9.375	7.60E-05	9.375	4.60E-07
9.38	7.09E-05	9.38	3.65E-07
9.385	6.58E-05	9.385	2.84E-07
9.39	6.08E-05	9.39	2.17E-07
9.395	5.59E-05	9.395	1.64E-07
9.4	5.12E-05	9.4	1.24E-07
9.405	4.68E-05	9.405	9.38E-08
9.41	4.26E-05	9.41	7.26E-08
9.415	3.88E-05	9.415	5.82E-08
9.42	3.53E-05	9.42	4.89E-08
9.425	3.22E-05	9.425	4.31E-08
9.43	2.96E-05	9.43	3.96E-08
9.435	2.73E-05	9.435	3.76E-08
9.44	2.54E-05	9.44	3.69E-08
9.445	2.39E-05	9.445	3.75E-08
9.45	2.27E-05	9.45	4.00E-08
9.455	2.17E-05	9.455	4.52E-08
9.46	2.09E-05	9.46	5.40E-08
9.465	2.02E-05	9.465	6.74E-08
9.47	1.95E-05	9.47	8.64E-08
9.475	1.88E-05	9.475	1.12E-07
9.48	1.81E-05	9.48	1.43E-07
9.485	1.71E-05	9.485	1.82E-07
9.49	1.61E-05	9.49	2.26E-07
9.495	1.49E-05	9.495	2.76E-07
9.5	1.35E-05	9.5	3.30E-07
9.505	1.20E-05	9.505	3.86E-07
9.51	1.03E-05	9.51	4.42E-07
9.515	8.67E-06	9.515	4.97E-07
9.52	6.99E-06	9.52	5.48E-07
9.525	5.39E-06	9.525	5.94E-07
9.53	3.91E-06	9.53	6.33E-07
9.535	2.62E-06	9.535	6.64E-07
9.54	1.56E-06	9.54	6.86E-07
9.545	7.91E-07	9.545	6.99E-07
9.55	3.24E-07	9.55	7.04E-07
9.555	1.72E-07	9.555	7.01E-07
9.56	3.30E-07	9.56	6.91E-07
9.565	7.75E-07	9.565	6.76E-07
9.57	1.47E-06	9.57	6.58E-07
9.575	2.37E-06	9.575	6.40E-07
9.58	3.41E-06	9.58	6.21E-07
9.585	4.52E-06	9.585	6.06E-07
9.59	5.65E-06	9.59	5.93E-07
9.595	6.73E-06	9.595	5.85E-07
9.6	7.69E-06	9.6	5.82E-07
9.605	8.50E-06	9.605	5.84E-07
9.61	9.10E-06	9.61	5.89E-07
9.615	9.49E-06	9.615	5.98E-07
9.62	9.64E-06	9.62	6.09E-07
9.625	9.57E-06	9.625	6.20E-07
9.63	9.29E-06	9.63	6.31E-07
9.635	8.82E-06	9.635	6.39E-07
9.64	8.21E-06	9.64	6.43E-07
9.645	7.49E-06	9.645	6.44E-07
9.65	6.72E-06	9.65	6.40E-07
9.655	5.94E-06	9.655	6.33E-07
9.66	5.18E-06	9.66	6.23E-07
9.665	4.48E-06	9.665	6.12E-07
9.67	3.87E-06	9.67	6.01E-07
9.675	3.37E-06	9.675	5.94E-07
9.68	2.98E-06	9.68	5.92E-07
9.685	2.69E-06	9.685	5.98E-07
9.69	2.50E-06	9.69	6.14E-07
9.695	2.40E-06	9.695	6.42E-07
9.7	2.34E-06	9.7	6.82E-07
9.705	2.32E-06	9.705	7.36E-07
9.71	2.30E-06	9.71	8.01E-07
9.715	2.27E-06	9.715	8.78E-07
9.72	2.19E-06	9.72	9.62E-07
9.725	2.07E-06	9.725	1.05E-06
9.73	1.88E-06	9.73	1.14E-06
9.735	1.65E-06	9.735	1.23E-06
9.74	1.37E-06	9.74	1.31E-06
9.745	1.06E-06	9.745	1.37E-06
9.75	7.54E-07	9.75	1.42E-06
9.755	4.67E-07	9.755	1.45E-06
9.76	2.31E-07	9.76	1.45E-06
9.765	7.10E-08	9.765	1.43E-06
9.77	1.15E-08	9.77	1.38E-06
9.775	7.06E-08	9.775	1.31E-06
9.78	2.60E-07	9.78	1.21E-06
9.785	5.82E-07	9.785	1.10E-06
9.79	1.03E-06	9.79	9.64E-07
9.795	1.60E-06	9.795	8.22E-07
9.8	2.25E-06	9.8	6.77E-07
9.805	2.97E-06	9.805	5.35E-07
9.81	3.72E-06	9.81	4.02E-07
9.815	4.46E-06	9.815	2.83E-07
9.82	5.16E-06	9.82	1.85E-07
9.825	5.77E-06	9.825	1.11E-07
9.83	6.27E-06	9.83	6.38E-08
9.835	6.63E-06	9.835	4.52E-08
9.84	6.83E-06	9.84	5.49E-08
9.845	6.86E-06	9.845	9.15E-08
9.85	6.72E-06	9.85	1.52E-07
9.855	6.42E-06	9.855	2.32E-07
9.86	5.98E-06	9.86	3.28E-07
9.865	5.41E-06	9.865	4.32E-07
9.87	4.77E-06	9.87	5.39E-07
9.875	4.06E-06	9.875	6.44E-07
9.88	3.34E-06	9.88	7.40E-07
9.885	2.64E-06	9.885	8.24E-07
9.89	1.98E-06	9.89	8.90E-07
9.895	1.40E-06	9.895	9.37E-07
9.9	9.25E-07	9.9	9.63E-07
9.905	5.62E-07	9.905	9.68E-07
9.91	3.22E-07	9.91	9.54E-07
9.915	2.05E-07	9.915	9.22E-07
9.92	2.05E-07	9.92	8.76E-07
9.925	3.07E-07	9.925	8.21E-07
9.93	4.96E-07	9.93	7.59E-07
9.935	7.48E-07	9.935	6.97E-07
9.94	1.04E-06	9.94	6.38E-07
9.945	1.36E-06	9.945	5.85E-07
9.95	1.67E-06	9.95	5.43E-07
9.955	1.96E-06	9.955	5.13E-07
9.96	2.21E-06	9.96	4.97E-07
9.965	2.42E-06	9.965	4.94E-07
9.97	2.58E-06	9.97	5.05E-07
9.975	2.69E-06	9.975	5.27E-07
9.98	2.76E-06	9.98	5.59E-07
9.985	2.78E-06	9.985	5.97E-07
9.99	2.76E-06	9.99	6.39E-07
9.995	2.73E-06	9.995	6.81E-07
10	2.68E-06	10	7.21E-07
10.005	2.63E-06	10.005	7.56E-07
10.01	2.58E-06	10.01	7.84E-07
10.015	2.54E-06	10.015	8.05E-07
10.02	2.50E-06	10.02	8.18E-07
10.025	2.47E-06	10.025	8.22E-07
10.03	2.44E-06	10.03	8.20E-07
10.035	2.40E-06	10.035	8.12E-07
10.04	2.34E-06	10.04	8.00E-07
10.045	2.26E-06	10.045	7.86E-07
10.05	2.14E-06	10.05	7.72E-07
10.055	1.99E-06	10.055	7.60E-07
10.06	1.80E-06	10.06	7.51E-07
10.065	1.57E-06	10.065	7.46E-07
10.07	1.32E-06	10.07	7.45E-07
10.075	1.04E-06	10.075	7.48E-07
10.08	7.58E-07	10.08	7.55E-07
10.085	4.95E-07	10.085	7.65E-07
10.09	2.72E-07	10.09	7.78E-07
10.095	1.14E-07	10.095	7.92E-07
10.1	4.67E-08	10.1	8.08E-07
10.105	9.46E-08	10.105	8.25E-07
10.11	2.79E-07	10.11	8.46E-07
10.115	6.17E-07	10.115	8.72E-07
10.12	1.12E-06	10.12	9.07E-07
10.125	1.79E-06	10.125	9.56E-07
10.13	2.63E-06	10.13	1.02E-06
10.135	3.62E-06	10.135	1.12E-06
10.14	4.74E-06	10.14	1.25E-06
10.145	5.97E-06	10.145	1.42E-06
10.15	7.26E-06	10.15	1.64E-06
10.155	8.59E-06	10.155	1.92E-06
10.16	9.91E-06	10.16	2.27E-06
10.165	1.12E-05	10.165	2.68E-06
10.17	1.23E-05	10.17	3.18E-06
10.175	1.34E-05	10.175	3.76E-06
10.18	1.42E-05	10.18	4.41E-06
10.185	1.48E-05	10.185	5.15E-06
10.19	1.52E-05	10.19	5.96E-06
10.195	1.54E-05	10.195	6.84E-06
10.2	1.53E-05	10.2	7.78E-06
10.205	1.50E-05	10.205	8.78E-06
10.21	1.44E-05	10.21	9.82E-06
10.215	1.36E-05	10.215	1.09E-05
10.22	1.26E-05	10.22	1.20E-05
10.225	1.15E-05	10.225	1.31E-05
10.23	1.03E-05	10.23	1.42E-05
10.235	9.07E-06	10.235	1.53E-05
10.24	7.81E-06	10.24	1.64E-05
10.245	6.59E-06	10.245	1.75E-05
10.25	5.45E-06	10.25	1.86E-05
10.255	4.43E-06	10.255	1.97E-05
10.26	3.56E-06	10.26	2.08E-05
10.265	2.86E-06	10.265	2.19E-05
10.27	2.36E-06	10.27	2.30E-05
10.275	2.07E-06	10.275	2.42E-05
10.28	1.98E-06	10.28	2.55E-05
10.285	2.09E-06	10.285	2.69E-05
10.29	2.39E-06	10.29	2.84E-05
10.295	2.85E-06	10.295	3.00E-05
10.3	3.45E-06	10.3	3.17E-05
10.305	4.15E-06	10.305	3.36E-05
10.31	4.93E-06	10.31	3.57E-05
10.315	5.74E-06	10.315	3.80E-05
10.32	6.54E-06	10.32	4.04E-05
10.325	7.30E-06	10.325	4.31E-05
10.33	7.99E-06	10.33	4.60E-05
10.335	8.56E-06	10.335	4.90E-05
10.34	8.99E-06	10.34	5.23E-05
10.345	9.25E-06	10.345	5.57E-05
10.35	9.34E-06	10.35	5.93E-05
10.355	9.24E-06	10.355	6.30E-05
10.36	8.94E-06	10.36	6.68E-05
10.365	8.46E-06	10.365	7.08E-05
10.37	7.81E-06	10.37	7.49E-05
10.375	7.02E-06	10.375	7.91E-05
10.38	6.11E-06	10.38	8.33E-05
10.385	5.12E-06	10.385	8.76E-05
10.39	4.10E-06	10.39	9.20E-05
10.395	3.09E-06	10.395	9.65E-05
10.4	2.14E-06	10.4	0.00010099
10.405	1.32E-06	10.405	0.00010561
10.41	6.58E-07	10.41	0.00011032
10.415	2.18E-07	10.415	0.00011516
10.42	3.84E-08	10.42	0.00012015
10.425	1.58E-07	10.425	0.00012534
10.43	6.05E-07	10.43	0.00013077
10.435	1.40E-06	10.435	0.00013648
10.44	2.54E-06	10.44	0.00014253
10.445	4.03E-06	10.445	0.00014899
10.45	5.85E-06	10.45	0.0001559
10.455	7.97E-06	10.455	0.00016335
10.46	1.04E-05	10.46	0.00017139
10.465	1.29E-05	10.465	0.00018011
10.47	1.57E-05	10.47	0.00018957
10.475	1.85E-05	10.475	0.00019984
10.48	2.13E-05	10.48	0.000211
10.485	2.40E-05	10.485	0.0002231
10.49	2.67E-05	10.49	0.00023621
10.495	2.91E-05	10.495	0.00025038
10.5	3.13E-05	10.5	0.00026566
10.505	3.33E-05	10.505	0.0002821
10.51	3.49E-05	10.51	0.00029972
10.515	3.62E-05	10.515	0.00031857
10.52	3.73E-05	10.52	0.00033864
10.525	3.81E-05	10.525	0.00035996
10.53	3.86E-05	10.53	0.00038252
10.535	3.90E-05	10.535	0.00040632
10.54	3.93E-05	10.54	0.00043135
10.545	3.96E-05	10.545	0.00045761
10.55	4.00E-05	10.55	0.00048505
10.555	4.06E-05	10.555	0.00051367
10.56	4.15E-05	10.56	0.00054345
10.565	4.28E-05	10.565	0.00057435
10.57	4.46E-05	10.57	0.00060638
10.575	4.70E-05	10.575	0.0006395
10.58	5.01E-05	10.58	0.00067371
10.585	5.38E-05	10.585	0.00070904
10.59	5.84E-05	10.59	0.00074543
10.595	6.37E-05	10.595	0.00078289
10.6	6.98E-05	10.6	0.00082154
10.605	7.67E-05	10.605	0.00086125
10.61	8.43E-05	10.61	0.00090224
10.615	9.26E-05	10.615	0.00094435
10.62	0.00010147	10.62	0.0009878
10.625	0.00011084	10.625	0.0010325
10.63	0.00012062	10.63	0.0010786
10.635	0.00013068	10.635	0.0011261
10.64	0.00014093	10.64	0.0011751
10.645	0.00015123	10.645	0.0012256
10.65	0.00016147	10.65	0.0012776
10.655	0.00017154	10.655	0.0013312
10.66	0.00018133	10.66	0.0013864
10.665	0.00019073	10.665	0.0014432
10.67	0.00019966	10.67	0.0015016
10.675	0.00020805	10.675	0.0015616
10.68	0.00021582	10.68	0.0016232
10.685	0.00022295	10.685	0.0016863
10.69	0.00022939	10.69	0.0017508
10.695	0.00023514	10.695	0.0018167
10.7	0.0002402	10.7	0.0018838
10.705	0.0002446	10.705	0.001952
10.71	0.00024838	10.71	0.0020211
10.715	0.00025159	10.715	0.0020911
10.72	0.00025432	10.72	0.0021617
10.725	0.00025664	10.725	0.0022327
10.73	0.00025866	10.73	0.0023039
10.735	0.0002605	10.735	0.0023751
10.74	0.00026226	10.74	0.002446
10.745	0.00026408	10.745	0.0025165
10.75	0.00026608	10.75	0.0025862
10.755	0.00026838	10.755	0.0026549
10.76	0.00027112	10.76	0.0027224
10.765	0.00027441	10.765	0.0027882
10.77	0.00027834	10.77	0.0028524
10.775	0.00028301	10.775	0.0029146
10.78	0.00028849	10.78	0.0029744
10.785	0.00029483	10.785	0.0030317
10.79	0.00030205	10.79	0.0030863
10.795	0.00031015	10.795	0.003138
10.8	0.0003191	10.8	0.0031866
10.805	0.00032885	10.805	0.0032317
10.81	0.00033931	10.81	0.0032734
10.815	0.00035038	10.815	0.0033115
10.82	0.00036192	10.82	0.0033458
10.825	0.00037377	10.825	0.0033761
10.83	0.00038577	10.83	0.0034026
10.835	0.00039771	10.835	0.0034248
10.84	0.00040941	10.84	0.003443
10.845	0.00042065	10.845	0.0034571
10.85	0.00043125	10.85	0.003467
10.855	0.00044099	10.855	0.0034726
10.86	0.00044969	10.86	0.003474
10.865	0.00045719	10.865	0.0034713
10.87	0.00046333	10.87	0.0034644
10.875	0.00046796	10.875	0.0034534
10.88	0.00047101	10.88	0.0034385
10.885	0.0004724	10.885	0.0034195
10.89	0.00047207	10.89	0.0033966
10.895	0.00046999	10.895	0.0033699
10.9	0.0004662	10.9	0.0033396
10.905	0.00046078	10.905	0.0033056
10.91	0.00045375	10.91	0.0032683
10.915	0.00044523	10.915	0.0032276
10.92	0.00043533	10.92	0.0031837
10.925	0.00042421	10.925	0.0031368
10.93	0.00041202	10.93	0.003087
10.935	0.00039892	10.935	0.0030345
10.94	0.0003851	10.94	0.0029795
10.945	0.00037075	10.945	0.0029221
10.95	0.00035603	10.95	0.0028625
10.955	0.00034113	10.955	0.0028009
10.96	0.00032623	10.96	0.0027374
10.965	0.00031149	10.965	0.0026724
10.97	0.00029705	10.97	0.0026058
10.975	0.00028304	10.975	0.0025381
10.98	0.00026958	10.98	0.0024693
10.985	0.00025676	10.985	0.0023996
10.99	0.00024463	10.99	0.0023291
10.995	0.00023326	10.995	0.0022582
11	0.00022265	11	0.0021869
11.005	0.0002128	11.005	0.0021153
11.01	0.00020369	11.01	0.0020437
11.015	0.00019527	11.015	0.0019721
11.02	0.00018747	11.02	0.0019009
11.025	0.0001802	11.025	0.00183
11.03	0.00017339	11.03	0.0017596
11.035	0.00016691	11.035	0.0016898
11.04	0.00016068	11.04	0.0016209
11.045	0.00015457	11.045	0.0015528
11.05	0.00014849	11.05	0.0014856
11.055	0.00014235	11.055	0.0014196
11.06	0.00013606	11.06	0.0013547
11.065	0.00012957	11.065	0.0012912
11.07	0.00012283	11.07	0.001229
11.075	0.00011581	11.075	0.0011682
11.08	0.00010853	11.08	0.001109
11.085	0.00010099	11.085	0.0010514
11.09	9.32E-05	11.09	0.00099542
11.095	8.54E-05	11.095	0.00094117
11.1	7.74E-05	11.1	0.00088876
11.105	6.95E-05	11.105	0.00083812
11.11	6.17E-05	11.11	0.00078938
11.115	5.42E-05	11.115	0.00074254
11.12	4.69E-05	11.12	0.00069762
11.125	4.02E-05	11.125	0.00065465
11.13	3.39E-05	11.13	0.00061364
11.135	2.82E-05	11.135	0.00057459
11.14	2.32E-05	11.14	0.00053748
11.145	1.88E-05	11.145	0.00050231
11.15	1.51E-05	11.15	0.00046907
11.155	1.20E-05	11.155	0.00043771
11.16	9.65E-06	11.16	0.00040821
11.165	7.84E-06	11.165	0.00038052
11.17	6.54E-06	11.17	0.0003546
11.175	5.69E-06	11.175	0.0003304
11.18	5.20E-06	11.18	0.00030784
11.185	4.97E-06	11.185	0.00028688
11.19	4.93E-06	11.19	0.00026743
11.195	4.98E-06	11.195	0.00024944
11.2	5.08E-06	11.2	0.00023281
11.205	5.14E-06	11.205	0.00021748
11.21	5.14E-06	11.21	0.00020336
11.215	5.05E-06	11.215	0.00019036
11.22	4.85E-06	11.22	0.00017842
11.225	4.54E-06	11.225	0.00016744
11.23	4.15E-06	11.23	0.00015734
11.235	3.70E-06	11.235	0.00014804
11.24	3.22E-06	11.24	0.00013948
11.245	2.76E-06	11.245	0.00013156
11.25	2.33E-06	11.25	0.00012423
11.255	1.99E-06	11.255	0.00011742
11.26	1.75E-06	11.26	0.00011107
11.265	1.64E-06	11.265	0.00010511
11.27	1.65E-06	11.27	9.95E-05
11.275	1.80E-06	11.275	9.43E-05
11.28	2.06E-06	11.28	8.93E-05
11.285	2.42E-06	11.285	8.45E-05
11.29	2.85E-06	11.29	8.00E-05
11.295	3.31E-06	11.295	7.57E-05
11.3	3.77E-06	11.3	7.15E-05
11.305	4.20E-06	11.305	6.76E-05
11.31	4.58E-06	11.31	6.38E-05
11.315	4.89E-06	11.315	6.01E-05
11.32	5.11E-06	11.32	5.67E-05
11.325	5.27E-06	11.325	5.34E-05
11.33	5.37E-06	11.33	5.02E-05
11.335	5.45E-06	11.335	4.72E-05
11.34	5.54E-06	11.34	4.43E-05
11.345	5.70E-06	11.345	4.16E-05
11.35	5.97E-06	11.35	3.90E-05
11.355	6.42E-06	11.355	3.66E-05
11.36	7.08E-06	11.36	3.43E-05
11.365	8.00E-06	11.365	3.22E-05
11.37	9.22E-06	11.37	3.02E-05
11.375	1.08E-05	11.375	2.83E-05
11.38	1.26E-05	11.38	2.66E-05
11.385	1.47E-05	11.385	2.49E-05
11.39	1.71E-05	11.39	2.34E-05
11.395	1.97E-05	11.395	2.20E-05
11.4	2.23E-05	11.4	2.06E-05
11.405	2.51E-05	11.405	1.93E-05
11.41	2.77E-05	11.41	1.82E-05
11.415	3.02E-05	11.415	1.70E-05
11.42	3.24E-05	11.42	1.60E-05
11.425	3.42E-05	11.425	1.50E-05
11.43	3.55E-05	11.43	1.41E-05
11.435	3.64E-05	11.435	1.32E-05
11.44	3.67E-05	11.44	1.23E-05
11.445	3.64E-05	11.445	1.15E-05
11.45	3.55E-05	11.45	1.07E-05
11.455	3.41E-05	11.455	9.96E-06
11.46	3.21E-05	11.46	9.25E-06
11.465	2.97E-05	11.465	8.56E-06
11.47	2.69E-05	11.47	7.89E-06
11.475	2.39E-05	11.475	7.26E-06
11.48	2.08E-05	11.48	6.65E-06
11.485	1.76E-05	11.485	6.07E-06
11.49	1.45E-05	11.49	5.52E-06
11.495	1.15E-05	11.495	5.01E-06
11.5	8.83E-06	11.5	4.53E-06
11.505	6.45E-06	11.505	4.08E-06
11.51	4.43E-06	11.51	3.67E-06
11.515	2.80E-06	11.515	3.30E-06
11.52	1.56E-06	11.52	2.97E-06
11.525	7.07E-07	11.525	2.69E-06
11.53	2.04E-07	11.53	2.44E-06
11.535	9.07E-09	11.535	2.24E-06
11.54	6.65E-08	11.54	2.08E-06
11.545	3.17E-07	11.545	1.95E-06
11.55	7.00E-07	11.55	1.85E-06
11.555	1.16E-06	11.555	1.79E-06
11.56	1.64E-06	11.56	1.75E-06
11.565	2.10E-06	11.565	1.72E-06
11.57	2.51E-06	11.57	1.71E-06
11.575	2.85E-06	11.575	1.70E-06
11.58	3.11E-06	11.58	1.70E-06
11.585	3.30E-06	11.585	1.69E-06
11.59	3.42E-06	11.59	1.67E-06
11.595	3.50E-06	11.595	1.64E-06
11.6	3.55E-06	11.6	1.59E-06
11.605	3.60E-06	11.605	1.53E-06
11.61	3.67E-06	11.61	1.45E-06
11.615	3.77E-06	11.615	1.36E-06
11.62	3.90E-06	11.62	1.26E-06
11.625	4.08E-06	11.625	1.14E-06
11.63	4.29E-06	11.63	1.02E-06
11.635	4.51E-06	11.635	9.00E-07
11.64	4.73E-06	11.64	7.81E-07
11.645	4.92E-06	11.645	6.68E-07
11.65	5.05E-06	11.65	5.66E-07
11.655	5.11E-06	11.655	4.76E-07
11.66	5.06E-06	11.66	4.01E-07
11.665	4.92E-06	11.665	3.43E-07
11.67	4.66E-06	11.67	3.00E-07
11.675	4.31E-06	11.675	2.74E-07
11.68	3.88E-06	11.68	2.61E-07
11.685	3.42E-06	11.685	2.61E-07
11.69	2.96E-06	11.69	2.69E-07
11.695	2.56E-06	11.695	2.84E-07
11.7	2.28E-06	11.7	3.03E-07
11.705	2.18E-06	11.705	3.22E-07
11.71	2.32E-06	11.71	3.40E-07
11.715	2.73E-06	11.715	3.55E-07
11.72	3.46E-06	11.72	3.66E-07
11.725	4.54E-06	11.725	3.74E-07
11.73	5.95E-06	11.73	3.78E-07
11.735	7.69E-06	11.735	3.80E-07
11.74	9.72E-06	11.74	3.81E-07
11.745	1.20E-05	11.745	3.85E-07
11.75	1.44E-05	11.75	3.93E-07
11.755	1.69E-05	11.755	4.08E-07
11.76	1.93E-05	11.76	4.30E-07
11.765	2.16E-05	11.765	4.62E-07
11.77	2.37E-05	11.77	5.05E-07
11.775	2.54E-05	11.775	5.57E-07
11.78	2.67E-05	11.78	6.17E-07
11.785	2.76E-05	11.785	6.84E-07
11.79	2.78E-05	11.79	7.54E-07
11.795	2.76E-05	11.795	8.25E-07
11.8	2.68E-05	11.8	8.93E-07
11.805	2.55E-05	11.805	9.52E-07
11.81	2.37E-05	11.81	1.00E-06
11.815	2.15E-05	11.815	1.03E-06
11.82	1.91E-05	11.82	1.05E-06
11.825	1.65E-05	11.825	1.05E-06
11.83	1.38E-05	11.83	1.02E-06
11.835	1.11E-05	11.835	9.82E-07
11.84	8.63E-06	11.84	9.21E-07
11.845	6.39E-06	11.845	8.44E-07
11.85	4.48E-06	11.85	7.56E-07
11.855	2.96E-06	11.855	6.60E-07
11.86	1.87E-06	11.86	5.61E-07
11.865	1.21E-06	11.865	4.64E-07
11.87	9.65E-07	11.87	3.73E-07
11.875	1.11E-06	11.875	2.94E-07
11.88	1.57E-06	11.88	2.30E-07
11.885	2.29E-06	11.885	1.82E-07
11.89	3.18E-06	11.89	1.54E-07
11.895	4.15E-06	11.895	1.44E-07
11.9	5.12E-06	11.9	1.52E-07
11.905	6.00E-06	11.905	1.75E-07
11.91	6.72E-06	11.91	2.11E-07
11.915	7.23E-06	11.915	2.57E-07
11.92	7.49E-06	11.92	3.07E-07
11.925	7.49E-06	11.925	3.58E-07
11.93	7.24E-06	11.93	4.05E-07
11.935	6.75E-06	11.935	4.45E-07
11.94	6.09E-06	11.94	4.76E-07
11.945	5.30E-06	11.945	4.96E-07
11.95	4.47E-06	11.95	5.05E-07
11.955	3.69E-06	11.955	5.03E-07
11.96	3.03E-06	11.96	4.92E-07
11.965	2.58E-06	11.965	4.75E-07
11.97	2.43E-06	11.97	4.55E-07
11.975	2.66E-06	11.975	4.37E-07
11.98	3.31E-06	11.98	4.24E-07
11.985	4.43E-06	11.985	4.21E-07
11.99	6.05E-06	11.99	4.31E-07
11.995	8.17E-06	11.995	4.55E-07
12	1.08E-05	12	4.96E-07
12.005	1.39E-05	12.005	5.53E-07
12.01	1.74E-05	12.01	6.25E-07
12.015	2.13E-05	12.015	7.09E-07
12.02	2.55E-05	12.02	8.02E-07
12.025	2.99E-05	12.025	8.97E-07
12.03	3.44E-05	12.03	9.89E-07
12.035	3.91E-05	12.035	1.07E-06
12.04	4.36E-05	12.04	1.14E-06
12.045	4.81E-05	12.045	1.19E-06
12.05	5.25E-05	12.05	1.22E-06
12.055	5.65E-05	12.055	1.21E-06
12.06	6.03E-05	12.06	1.18E-06
12.065	6.38E-05	12.065	1.12E-06
12.07	6.68E-05	12.07	1.03E-06
12.075	6.94E-05	12.075	9.23E-07
12.08	7.17E-05	12.08	7.93E-07
12.085	7.35E-05	12.085	6.53E-07
12.09	7.48E-05	12.09	5.09E-07
12.095	7.59E-05	12.095	3.69E-07
12.1	7.66E-05	12.1	2.42E-07
12.105	7.70E-05	12.105	1.37E-07
12.11	7.72E-05	12.11	5.93E-08
12.115	7.73E-05	12.115	1.59E-08
12.12	7.73E-05	12.12	1.07E-08
12.125	7.75E-05	12.125	4.61E-08
12.13	7.78E-05	12.13	1.22E-07
12.135	7.84E-05	12.135	2.38E-07
12.14	7.95E-05	12.14	3.89E-07
12.145	8.11E-05	12.145	5.70E-07
12.15	8.34E-05	12.15	7.75E-07
12.155	8.64E-05	12.155	9.96E-07
12.16	9.03E-05	12.16	1.22E-06
12.165	9.51E-05	12.165	1.45E-06
12.17	0.00010083	12.17	1.67E-06
12.175	0.00010757	12.175	1.87E-06
12.18	0.00011529	12.18	2.04E-06
12.185	0.00012396	12.185	2.19E-06
12.19	0.0001335	12.19	2.31E-06
12.195	0.00014384	12.195	2.40E-06
12.2	0.00015485	12.2	2.45E-06
12.205	0.00016637	12.205	2.47E-06
12.21	0.00017824	12.21	2.46E-06
12.215	0.00019028	12.215	2.43E-06
12.22	0.00020228	12.22	2.37E-06
12.225	0.00021405	12.225	2.30E-06
12.23	0.00022539	12.23	2.23E-06
12.235	0.00023609	12.235	2.15E-06
12.24	0.00024599	12.24	2.07E-06
12.245	0.00025491	12.245	1.99E-06
12.25	0.00026274	12.25	1.92E-06
12.255	0.00026937	12.255	1.87E-06
12.26	0.00027473	12.26	1.82E-06
12.265	0.00027879	12.265	1.79E-06
12.27	0.00028154	12.27	1.78E-06
12.275	0.00028304	12.275	1.78E-06
12.28	0.00028335	12.28	1.80E-06
12.285	0.0002826	12.285	1.83E-06
12.29	0.00028092	12.29	1.87E-06
12.295	0.00027847	12.295	1.94E-06
12.3	0.00027544	12.3	2.02E-06
12.305	0.00027204	12.305	2.12E-06
12.31	0.00026847	12.31	2.23E-06
12.315	0.00026495	12.315	2.37E-06
12.32	0.00026169	12.32	2.53E-06
12.325	0.00025891	12.325	2.72E-06
12.33	0.00025677	12.33	2.93E-06
12.335	0.00025548	12.335	3.16E-06
12.34	0.00025516	12.34	3.41E-06
12.345	0.00025594	12.345	3.69E-06
12.35	0.00025792	12.35	3.98E-06
12.355	0.00026114	12.355	4.29E-06
12.36	0.00026563	12.36	4.61E-06
12.365	0.00027137	12.365	4.92E-06
12.37	0.00027832	12.37	5.23E-06
12.375	0.00028637	12.375	5.53E-06
12.38	0.00029542	12.38	5.81E-06
12.385	0.0003053	12.385	6.06E-06
12.39	0.00031583	12.39	6.27E-06
12.395	0.00032678	12.395	6.44E-06
12.4	0.00033796	12.4	6.57E-06
12.405	0.00034908	12.405	6.64E-06
12.41	0.00035992	12.41	6.66E-06
12.415	0.00037021	12.415	6.62E-06
12.42	0.00037969	12.42	6.53E-06
12.425	0.00038815	12.425	6.40E-06
12.43	0.00039534	12.43	6.22E-06
12.435	0.00040108	12.435	6.00E-06
12.44	0.00040521	12.44	5.75E-06
12.445	0.0004076	12.445	5.47E-06
12.45	0.00040816	12.45	5.18E-06
12.455	0.00040684	12.455	4.88E-06
12.46	0.00040365	12.46	4.58E-06
12.465	0.00039863	12.465	4.28E-06
12.47	0.00039185	12.47	4.00E-06
12.475	0.00038346	12.475	3.73E-06
12.48	0.00037359	12.48	3.49E-06
12.485	0.00036245	12.485	3.26E-06
12.49	0.00035024	12.49	3.06E-06
12.495	0.00033719	12.495	2.89E-06
12.5	0.00032354	12.5	2.74E-06
12.505	0.00030952	12.505	2.61E-06
12.51	0.00029538	12.51	2.51E-06
12.515	0.00028133	12.515	2.43E-06
12.52	0.00026758	12.52	2.37E-06
12.525	0.00025432	12.525	2.33E-06
12.53	0.00024171	12.53	2.31E-06
12.535	0.00022989	12.535	2.31E-06
12.54	0.00021896	12.54	2.32E-06
12.545	0.000209	12.545	2.34E-06
12.55	0.00020008	12.55	2.39E-06
12.555	0.00019221	12.555	2.44E-06
12.56	0.00018542	12.56	2.51E-06
12.565	0.00017969	12.565	2.59E-06
12.57	0.000175	12.57	2.67E-06
12.575	0.00017131	12.575	2.77E-06
12.58	0.0001686	12.58	2.86E-06
12.585	0.00016679	12.585	2.96E-06
12.59	0.00016585	12.59	3.05E-06
12.595	0.00016571	12.595	3.14E-06
12.6	0.00016631	12.6	3.21E-06
12.605	0.0001676	12.605	3.26E-06
12.61	0.0001695	12.61	3.29E-06
12.615	0.00017194	12.615	3.30E-06
12.62	0.00017484	12.62	3.28E-06
12.625	0.00017812	12.625	3.23E-06
12.63	0.00018166	12.63	3.15E-06
12.635	0.00018538	12.635	3.05E-06
12.64	0.00018915	12.64	2.91E-06
12.645	0.00019285	12.645	2.75E-06
12.65	0.00019634	12.65	2.57E-06
12.655	0.00019949	12.655	2.37E-06
12.66	0.00020215	12.66	2.16E-06
12.665	0.0002042	12.665	1.95E-06
12.67	0.0002055	12.67	1.74E-06
12.675	0.00020592	12.675	1.53E-06
12.68	0.00020539	12.68	1.33E-06
12.685	0.0002038	12.685	1.15E-06
12.69	0.00020111	12.69	9.85E-07
12.695	0.00019728	12.695	8.40E-07
12.7	0.00019233	12.7	7.16E-07
12.705	0.00018628	12.705	6.13E-07
12.71	0.00017921	12.71	5.29E-07
12.715	0.0001712	12.715	4.65E-07
12.72	0.00016237	12.72	4.16E-07
12.725	0.00015288	12.725	3.82E-07
12.73	0.00014286	12.73	3.60E-07
12.735	0.0001325	12.735	3.47E-07
12.74	0.00012198	12.74	3.42E-07
12.745	0.00011145	12.745	3.44E-07
12.75	0.00010109	12.75	3.52E-07
12.755	9.10E-05	12.755	3.66E-07
12.76	8.14E-05	12.76	3.86E-07
12.765	7.24E-05	12.765	4.15E-07
12.77	6.40E-05	12.77	4.53E-07
12.775	5.63E-05	12.775	5.02E-07
12.78	4.94E-05	12.78	5.63E-07
12.785	4.32E-05	12.785	6.39E-07
12.79	3.78E-05	12.79	7.29E-07
12.795	3.31E-05	12.795	8.35E-07
12.8	2.91E-05	12.8	9.54E-07
12.805	2.58E-05	12.805	1.08E-06
12.81	2.30E-05	12.81	1.22E-06
12.815	2.08E-05	12.815	1.37E-06
12.82	1.92E-05	12.82	1.52E-06
12.825	1.80E-05	12.825	1.66E-06
12.83	1.73E-05	12.83	1.80E-06
12.835	1.71E-05	12.835	1.92E-06
12.84	1.73E-05	12.84	2.03E-06
12.845	1.80E-05	12.845	2.11E-06
12.85	1.92E-05	12.85	2.17E-06
12.855	2.08E-05	12.855	2.20E-06
12.86	2.29E-05	12.86	2.20E-06
12.865	2.55E-05	12.865	2.18E-06
12.87	2.85E-05	12.87	2.13E-06
12.875	3.20E-05	12.875	2.07E-06
12.88	3.60E-05	12.88	1.98E-06
12.885	4.02E-05	12.885	1.89E-06
12.89	4.48E-05	12.89	1.79E-06
12.895	4.95E-05	12.895	1.69E-06
12.9	5.43E-05	12.9	1.59E-06
12.905	5.90E-05	12.905	1.51E-06
12.91	6.35E-05	12.91	1.44E-06
12.915	6.76E-05	12.915	1.39E-06
12.92	7.12E-05	12.92	1.36E-06
12.925	7.42E-05	12.925	1.35E-06
12.93	7.65E-05	12.93	1.35E-06
12.935	7.79E-05	12.935	1.37E-06
12.94	7.85E-05	12.94	1.41E-06
12.945	7.80E-05	12.945	1.45E-06
12.95	7.66E-05	12.95	1.49E-06
12.955	7.43E-05	12.955	1.53E-06
12.96	7.11E-05	12.96	1.57E-06
12.965	6.71E-05	12.965	1.59E-06
12.97	6.24E-05	12.97	1.59E-06
12.975	5.71E-05	12.975	1.58E-06
12.98	5.15E-05	12.98	1.54E-06
12.985	4.56E-05	12.985	1.48E-06
[truncated: 2,003 more rows]
