# Supplementary material for: High-harmonic spectroscopy of low-energy electron-scattering dynamics in liquids
Source: Nat Phys. 2023 Sep 28;19(12):1813–20. doi: 10.1038/s41567-023-02214-0 (PMC10709138; doi:10.1038/s41567-023-02214-0)
Supplement: Supplementary file 5 — Numerical data for the results shown in Fig. 4. [file 41567_2023_2214_MOESM5_ESM.csv]

4A	Ethanol 1800 nm								4B						4C								4D
									vert jet pos	density change %	vert jet pos	Temperature (K)			Harmonic energy	-15%	Harmonic energy	-7.00%	Harmonic energy	0.00%			1/rho (cc/g)	lmax(A)	1/rho (cc/g)	Max KE (eV)
Harmonic energy	0%	Harmonic energy	1.70%	Harmonic energy	3.60%	Harmonic energy	4.50%		0	0	0	298.11			1.0332	0.0010063	1.0332	0.00012772	1.0332	2.54E-05			1.2192	0.68689	1.2192	1.1042
6.9007	-0.00062204	6.9007	0.0042705	6.9007	0.013837	6.9007	0.067824		0.15351	0.4442	0.15351	294.1			1.2054	0.13951	1.2054	0.12434	1.2054	0.10373			1.2297	1.1628	1.2297	1.8693
6.9082	0.038459	6.9082	0.0042038	6.9082	0.013079	6.9082	0.073365		0.33282	1.0307	0.33282	288.7			1.3776	0.77173	1.3776	0.76508	1.3776	0.71303			1.2529	1.721	1.2529	2.7665
6.9164	0.020536	6.9164	0.0044814	6.9164	0.012351	6.9164	0.077973		0.50412	1.5944	0.50412	283.47			1.5498	0.945	1.5498	0.96371	1.5498	0.93911			1.2742	2.1261	1.2742	3.4177
6.9246	0.037767	6.9246	0.0034037	6.9246	0.014969	6.9246	0.068493		0.71385	2.2738	0.71385	277.17			1.722	0.21717	1.722	0.22501	1.722	0.21847
6.9321	0.016614	6.9321	0.0026929	6.9321	0.013896	6.9321	0.067922		0.91717	2.9503	0.91717	270.91			1.8942	0.043111	1.8942	0.053636	1.8942	0.054435
6.9403	0.02343	6.9403	0.0048183	6.9403	0.0136	6.9403	0.068272		1.1029	3.5265	1.1029	265.51			2.0664	0.052911	2.0664	0.054976	2.0664	0.057812
6.9485	0.023388	6.9485	0.004831	6.9485	0.013489	6.9485	0.060123		1.2678	3.9604	1.2678	261.5			2.2386	0.0044116	2.2386	0.0052502	2.2386	0.0046886
6.9567	0.010347	6.9567	0.0065493	6.9567	0.013436	6.9567	0.05416		1.4615	4.2997	1.4615	258.18			2.4109	0.0021641	2.4109	0.003739	2.4109	0.0036736
6.9642	0.012277	6.9642	0.0083151	6.9642	0.012973	6.9642	0.060039		1.6952	4.5605	1.6952	255.74			2.5831	0.0002678	2.5831	0.00010557	2.5831	7.78E-05
6.9723	0.013882	6.9723	0.0070332	6.9723	0.012624	6.9723	0.049821								2.7553	0.00086092	2.7553	0.00033723	2.7553	0.00063814
6.9805	0.040601	6.9805	0.0077958	6.9805	0.014501	6.9805	0.057988								2.9275	0.00015895	2.9275	0.00024178	2.9275	0.0003625
6.9887	0.012581	6.9887	0.0064947	6.9887	0.011385	6.9887	0.041509								3.0997	0.00020097	3.0997	0.0005405	3.0997	0.00029063
6.9969	0.0032462	6.9969	0.0080442	6.9969	0.014517	6.9969	0.0522								3.2719	0.0014079	3.2719	0.0011954	3.2719	0.0011324
7.0051	-0.012761	7.0051	0.0053535	7.0051	0.0096107	7.0051	0.048768								3.4441	0.0056989	3.4441	0.0039631	3.4441	0.0035215
7.0126	-0.011158	7.0126	0.0053511	7.0126	0.010938	7.0126	0.051483								3.6163	0.0074153	3.6163	0.0065879	3.6163	0.0041918
7.0208	0.010572	7.0208	0.006954	7.0208	0.015635	7.0208	0.051461								3.7885	0.011237	3.7885	0.0017843	3.7885	0.0015473
7.029	2.90E-05	7.029	0.0088716	7.029	0.012768	7.029	0.065026								3.9607	0.13848	3.9607	0.068927	3.9607	0.057514
7.0371	0.012158	7.0371	0.00834	7.0371	0.016073	7.0371	0.072739								4.1329	0.30275	4.1329	0.20021	4.1329	0.14407
7.0453	0.0099203	7.0453	0.0085058	7.0453	0.017029	7.0453	0.072107								4.3051	0.17685	4.3051	0.14367	4.3051	0.086878
7.0535	0.052254	7.0535	0.01171	7.0535	0.018773	7.0535	0.080973								4.4773	0.013585	4.4773	0.018473	4.4773	0.0089779
7.0617	0.028519	7.0617	0.0096314	7.0617	0.019673	7.0617	0.070481								4.6495	0.0076689	4.6495	0.0046154	4.6495	0.012772
7.0699	0.025658	7.0699	0.011593	7.0699	0.017925	7.0699	0.079482								4.8217	0.0088533	4.8217	0.0067945	4.8217	0.0072258
7.0788	0.018057	7.0788	0.013763	7.0788	0.023385	7.0788	0.075236								4.9939	0.00089934	4.9939	0.00090986	4.9939	6.89E-05
7.0869	0.026269	7.0869	0.013088	7.0869	0.02259	7.0869	0.070015								5.1661	9.40E-05	5.1661	0.00016714	5.1661	0.00028429
7.0951	0.046169	7.0951	0.014796	7.0951	0.024824	7.0951	0.067812								5.3383	0.00018143	5.3383	0.00040498	5.3383	0.00048269
7.1033	0.041094	7.1033	0.016836	7.1033	0.023746	7.1033	0.062296								5.5105	0.00020432	5.5105	0.00034462	5.5105	0.0025573
7.1115	0.056236	7.1115	0.016726	7.1115	0.025279	7.1115	0.068131								5.6827	0.00031425	5.6827	0.00025914	5.6827	0.0025164
7.1197	0.053702	7.1197	0.019282	7.1197	0.027521	7.1197	0.072279								5.8549	0.00013684	5.8549	0.0004506	5.8549	0.0014598
7.1286	0.073135	7.1286	0.019357	7.1286	0.027287	7.1286	0.066431								6.0271	0.0001507	6.0271	0.0028247	6.0271	0.0066148
7.1367	0.050837	7.1367	0.022272	7.1367	0.029584	7.1367	0.06834								6.1993	0.0049578	6.1993	0.0062083	6.1993	0.011037
7.1449	0.061479	7.1449	0.024626	7.1449	0.032158	7.1449	0.071371								6.3715	0.0028264	6.3715	0.0085297	6.3715	0.011284
7.1531	0.072425	7.1531	0.026896	7.1531	0.033146	7.1531	0.083194								6.5437	0.071655	6.5437	0.051452	6.5437	0.033174
7.162	0.028225	7.162	0.030325	7.162	0.034857	7.162	0.090091								6.7159	0.56459	6.7159	0.2391	6.7159	0.13049
7.1702	0.039427	7.1702	0.030803	7.1702	0.03803	7.1702	0.094601								6.8882	0.90411	6.8882	0.39107	6.8882	0.25302
7.1784	0.087859	7.1784	0.03542	7.1784	0.044778	7.1784	0.10839								7.0604	0.394	7.0604	0.25164	7.0604	0.19412
7.1872	0.06994	7.1872	0.037634	7.1872	0.044595	7.1872	0.10295								7.2326	0.025943	7.2326	0.07607	7.2326	0.070099
7.1954	0.056246	7.1954	0.039652	7.1954	0.04499	7.1954	0.11096								7.4048	0.012432	7.4048	0.018247	7.4048	0.023136
7.2043	0.099696	7.2043	0.041486	7.2043	0.051141	7.2043	0.10855								7.577	0.00022806	7.577	0.0025072	7.577	0.003154
7.2125	0.08259	7.2125	0.044611	7.2125	0.053132	7.2125	0.11538								7.7492	0.0073483	7.7492	0.005674	7.7492	0.0038149
7.2213	0.081011	7.2213	0.051978	7.2213	0.055506	7.2213	0.12243								7.9214	0.0092587	7.9214	0.01063	7.9214	0.0085644
7.2295	0.092145	7.2295	0.059606	7.2295	0.062414	7.2295	0.12149								8.0936	0.010936	8.0936	0.013134	8.0936	0.010305
7.2384	0.085436	7.2384	0.062332	7.2384	0.063167	7.2384	0.12606								8.2658	0.0094685	8.2658	0.0091813	8.2658	0.0077776
7.2466	0.11808	7.2466	0.072479	7.2466	0.071971	7.2466	0.15218								8.438	0.0015267	8.438	0.0024208	8.438	0.0019529
7.2554	0.10849	7.2554	0.080358	7.2554	0.073069	7.2554	0.15579								8.6102	0.0013045	8.6102	0.0011479	8.6102	0.00090565
7.2636	0.15065	7.2636	0.096984	7.2636	0.090571	7.2636	0.1917								8.7824	0.004717	8.7824	0.0042094	8.7824	0.0033594
7.2725	0.14907	7.2725	0.10773	7.2725	0.10253	7.2725	0.22328								8.9546	0.0086852	8.9546	0.0068403	8.9546	0.0044071
7.2814	0.15086	7.2814	0.12649	7.2814	0.11442	7.2814	0.24516								9.1268	0.0038824	9.1268	0.0087171	9.1268	0.0026782
7.2895	0.19082	7.2895	0.14826	7.2895	0.13021	7.2895	0.28851								9.299	0.098018	9.299	0.033594	9.299	0.014483
7.2984	0.20058	7.2984	0.17501	7.2984	0.15086	7.2984	0.34472								9.4712	0.4918	9.4712	0.11757	9.4712	0.039836
7.3073	0.22292	7.3073	0.20546	7.3073	0.17066	7.3073	0.40768								9.6434	0.64589	9.6434	0.22838	9.6434	0.067578
7.3162	0.28726	7.3162	0.2362	7.3162	0.1926	7.3162	0.45508								9.8156	0.26681	9.8156	0.20249	9.8156	0.079631
7.3243	0.27647	7.3243	0.26521	7.3243	0.22026	7.3243	0.48897								9.9878	0.039752	9.9878	0.073295	9.9878	0.045018
7.3332	0.36304	7.3332	0.30992	7.3332	0.25844	7.3332	0.55919								10.16	0.021886	10.16	0.013766	10.16	0.010266
7.3421	0.40103	7.3421	0.34878	7.3421	0.29291	7.3421	0.59605								10.332	0.0036705	10.332	0.0053443	10.332	0.00091323
7.3509	0.47137	7.3509	0.39133	7.3509	0.33423	7.3509	0.66069								10.504	0.0018024	10.504	0.0012987	10.504	0.0011528
7.3598	0.48125	7.3598	0.43659	7.3598	0.38341	7.3598	0.70303								10.677	0.0038894	10.677	0.0029647	10.677	0.0020164
7.3687	0.52058	7.3687	0.47437	7.3687	0.42605	7.3687	0.75733								10.849	0.0042265	10.849	0.0044886	10.849	0.0018901
7.3775	0.53162	7.3775	0.51981	7.3775	0.47992	7.3775	0.81421								11.021	0.0026707	11.021	0.002385	11.021	0.0011927
7.3864	0.62292	7.3864	0.57012	7.3864	0.53715	7.3864	0.88324								11.193	0.00053035	11.193	0.0005605	11.193	0.0005539
7.3953	0.62333	7.3953	0.60971	7.3953	0.58521	7.3953	0.9368								11.365	0.00025135	11.365	0.00053717	11.365	0.00070418
7.4041	0.74033	7.4041	0.6603	7.4041	0.64349	7.4041	0.99472								11.538	0.0017084	11.538	0.00076401	11.538	0.00056903
7.413	0.80853	7.413	0.70443	7.413	0.69544	7.413	1.0212								11.71	0.0023197	11.71	0.0014311	11.71	0.00081398
7.4219	0.89327	7.4219	0.75098	7.4219	0.74906	7.4219	1.045								11.882	0.00018356	11.882	0.00048964	11.882	0.00072367
7.4308	0.89882	7.4308	0.79586	7.4308	0.7925	7.4308	1.0749								12.054	0.00651	12.054	0.0014586	12.054	0.00089796
7.4396	0.88664	7.4396	0.83751	7.4396	0.83267	7.4396	1.067								12.226	0.035583	12.226	0.010802	12.226	0.0075487
7.4485	0.92961	7.4485	0.88696	7.4485	0.88739	7.4485	1.0726								12.399	0.044215	12.399	0.013717	12.399	0.0087642
7.4574	0.96088	7.4574	0.92645	7.4574	0.92566	7.4574	1.0609								12.571	0.016107	12.571	0.0061479	12.571	0.0024792
7.4662	0.95887	7.4662	0.96994	7.4662	0.95969	7.4662	1.0428								12.743	0.0023223	12.743	0.0018744	12.743	0.0014835
7.4758	1	7.4758	1	7.4758	1	7.4758	1								12.915	0.0011458	12.915	0.00071623	12.915	0.00095457
7.4846	0.97009	7.4846	1.0323	7.4846	1.0338	7.4846	0.99791								13.087	0.00023261	13.087	0.000567	13.087	4.89E-05
7.4935	0.89611	7.4935	1.0475	7.4935	1.0471	7.4935	0.93889								13.26	0.00017417	13.26	8.81E-05	13.26	5.99E-05
7.5024	0.88514	7.5024	1.0624	7.5024	1.0661	7.5024	0.88827								13.432	0.00015292	13.432	0.00015369	13.432	0.00014282
7.5119	0.91962	7.5119	1.0593	7.5119	1.0712	7.5119	0.84937								13.604	6.86E-05	13.604	0.00015145	13.604	3.12E-05
7.5208	0.9301	7.5208	1.0658	7.5208	1.0791	7.5208	0.7893								13.776	2.84E-05	13.776	9.04E-06	13.776	1.18E-05
7.5297	0.95107	7.5297	1.0603	7.5297	1.077	7.5297	0.73856								13.949	1.64E-06	13.949	2.94E-06	13.949	1.78E-05
7.5392	0.90527	7.5392	1.0474	7.5392	1.0553	7.5392	0.68389								14.121	0.00011843	14.121	6.31E-05	14.121	6.78E-05
7.5481	0.87887	7.5481	1.021	7.5481	1.0368	7.5481	0.61449								14.293	9.82E-05	14.293	3.56E-05	14.293	4.78E-05
7.5576	0.83439	7.5576	0.99325	7.5576	0.99156	7.5576	0.5517								14.465	0.00026697	14.465	9.57E-05	14.465	5.96E-05
7.5665	0.77873	7.5665	0.96316	7.5665	0.95766	7.5665	0.4882								14.637	0.00034863	14.637	0.00018584	14.637	0.00012737
7.5761	0.68916	7.5761	0.91263	7.5761	0.90649	7.5761	0.42962								14.81	0.0015888	14.81	0.00071877	14.81	0.00030749
7.5849	0.65417	7.5849	0.86994	7.5849	0.8463	7.5849	0.3714								14.982	0.019571	14.982	0.010092	14.982	0.0050396
7.5945	0.6647	7.5945	0.83224	7.5945	0.80323	7.5945	0.32826								15.154	0.03611	15.154	0.020031	15.154	0.010655
7.6033	0.63796	7.6033	0.784	7.6033	0.74206	7.6033	0.2811								15.326	0.018374	15.326	0.010894	15.326	0.006499
7.6129	0.63551	7.6129	0.74228	7.6129	0.68906	7.6129	0.24507								15.498	0.001081	15.498	0.00072006	15.498	0.00068679
7.6224	0.60971	7.6224	0.7004	7.6224	0.63348	7.6224	0.20475								15.671	0.00071903	15.671	0.00049593	15.671	0.00021455
7.6313	0.56065	7.6313	0.65907	7.6313	0.5748	7.6313	0.17948								15.843	0.00059284	15.843	0.00032113	15.843	0.00021261
7.6409	0.57557	7.6409	0.61257	7.6409	0.51976	7.6409	0.15651								16.015	2.02E-05	16.015	1.19E-05	16.015	3.33E-07
7.6504	0.51921	7.6504	0.55667	7.6504	0.46237	7.6504	0.13338								16.187	9.23E-05	16.187	0.00010081	16.187	4.58E-05
7.6593	0.49124	7.6593	0.49999	7.6593	0.41285	7.6593	0.11418								16.359	5.83E-05	16.359	3.60E-05	16.359	1.98E-06
7.6688	0.44489	7.6688	0.44476	7.6688	0.36296	7.6688	0.099393								16.532	3.44E-06	16.532	2.32E-05	16.532	5.14E-05
7.6784	0.46033	7.6784	0.39301	7.6784	0.31588	7.6784	0.092613								16.704	2.84E-05	16.704	4.80E-05	16.704	7.34E-05
7.6879	0.46585	7.6879	0.34762	7.6879	0.26761	7.6879	0.091459								16.876	1.66E-05	16.876	6.89E-05	16.876	2.77E-05
7.6975	0.41842	7.6975	0.30356	7.6975	0.22847	7.6975	0.097564								17.048	0.00010651	17.048	0.00019272	17.048	7.98E-05
7.707	0.3856	7.707	0.2669	7.707	0.19466	7.707	0.091637
7.7159	0.33995	7.7159	0.23688	7.7159	0.1652	7.7159	0.082311
7.7254	0.32645	7.7254	0.21097	7.7254	0.14958	7.7254	0.099325
7.735	0.28155	7.735	0.1798	7.735	0.12858	7.735	0.087906
7.7445	0.2516	7.7445	0.15515	7.7445	0.1087	7.7445	0.083538
7.7541	0.24808	7.7541	0.13339	7.7541	0.097406	7.7541	0.082421
7.7636	0.23324	7.7636	0.11792	7.7636	0.089981	7.7636	0.0916
7.7732	0.24249	7.7732	0.10421	7.7732	0.079538	7.7732	0.089232
7.7834	0.22214	7.7834	0.091555	7.7834	0.069288	7.7834	0.077629
7.793	0.21833	7.793	0.079394	7.793	0.062794	7.793	0.077684
7.8025	0.20292	7.8025	0.070596	7.8025	0.05576	7.8025	0.076985
7.8121	0.24793	7.8121	0.068053	7.8121	0.053317	7.8121	0.082372
7.8216	0.19098	7.8216	0.058035	7.8216	0.044785	7.8216	0.070837
7.8319	0.19153	7.8319	0.058332	7.8319	0.044114	7.8319	0.079869
7.8414	0.19296	7.8414	0.049991	7.8414	0.043497	7.8414	0.074181
7.851	0.1624	7.851	0.047451	7.851	0.040173	7.851	0.063075
7.8612	0.14368	7.8612	0.043241	7.8612	0.037643	7.8612	0.060744
7.8707	0.15921	7.8707	0.037661	7.8707	0.034935	7.8707	0.056015
7.8803	0.15199	7.8803	0.036629	7.8803	0.031817	7.8803	0.058608
7.8905	0.16148	7.8905	0.033221	7.8905	0.032224	7.8905	0.065309
7.9001	0.13765	7.9001	0.030419	7.9001	0.029424	7.9001	0.055885
7.9103	0.12019	7.9103	0.029208	7.9103	0.027926	7.9103	0.059215
7.9199	0.12648	7.9199	0.025365	7.9199	0.024119	7.9199	0.050502
7.9301	0.11445	7.9301	0.026572	7.9301	0.026601	7.9301	0.055938
7.9396	0.11702	7.9396	0.023528	7.9396	0.023886	7.9396	0.048386
7.9499	0.098408	7.9499	0.026623	7.9499	0.028093	7.9499	0.055995
7.9601	0.087536	7.9601	0.024788	7.9601	0.023401	7.9601	0.060956
7.9697	0.067094	7.9697	0.022229	7.9697	0.023657	7.9697	0.061238
7.9799	0.071373	7.9799	0.020096	7.9799	0.026414	7.9799	0.062186
7.9901	0.047694	7.9901	0.016773	7.9901	0.019243	7.9901	0.054743
7.9997	0.081738	7.9997	0.01876	7.9997	0.022964	7.9997	0.050558
8.0099	0.081165	8.0099	0.019171	8.0099	0.018662	8.0099	0.048126
8.0201	0.054207	8.0201	0.017764	8.0201	0.021603	8.0201	0.052236
8.0304	0.031229	8.0304	0.017968	8.0304	0.018987	8.0304	0.046231
8.0406	0.045408	8.0406	0.016768	8.0406	0.017753	8.0406	0.047779
8.0508	0.089085	8.0508	0.016616	8.0508	0.018582	8.0508	0.042245
8.0611	0.082554	8.0611	0.016653	8.0611	0.019561	8.0611	0.043388
8.0713	0.060375	8.0713	0.016633	8.0713	0.019725	8.0713	0.042606
8.0815	0.042606	8.0815	0.015346	8.0815	0.018074	8.0815	0.044615
8.0918	0.041475	8.0918	0.015234	8.0918	0.018598	8.0918	0.045017
8.102	0.01807	8.102	0.017916	8.102	0.021571	8.102	0.050777
8.1122	0.027938	8.1122	0.015362	8.1122	0.017496	8.1122	0.049771
8.1225	0.040544	8.1225	0.015833	8.1225	0.01801	8.1225	0.043715
8.1327	0.06192	8.1327	0.015478	8.1327	0.017559	8.1327	0.043309
8.1429	0.044477	8.1429	0.013934	8.1429	0.015239	8.1429	0.047322
8.1532	0.036036	8.1532	0.012837	8.1532	0.01701	8.1532	0.053945
8.1641	0.036315	8.1641	0.014305	8.1641	0.015736	8.1641	0.050461
8.1743	0.03527	8.1743	0.012745	8.1743	0.016639	8.1743	0.054167
8.1845	0.019046	8.1845	0.01415	8.1845	0.014061	8.1845	0.055231
8.1955	0.050373	8.1955	0.013059	8.1955	0.018176	8.1955	0.049575
8.2057	0.027435	8.2057	0.013224	8.2057	0.017034	8.2057	0.049174
8.2159	0.038622	8.2159	0.012207	8.2159	0.015943	8.2159	0.052763
8.2268	-0.00053395	8.2268	0.012226	8.2268	0.016488	8.2268	0.043253
8.2371	0.032188	8.2371	0.012096	8.2371	0.017256	8.2371	0.048705
8.248	0.02212	8.248	0.013187	8.248	0.015818	8.248	0.049437
8.2582	0.044797	8.2582	0.013259	8.2582	0.016469	8.2582	0.05114
8.2691	0.030614	8.2691	0.014013	8.2691	0.016222	8.2691	0.053191
8.2794	0.062186	8.2794	0.013286	8.2794	0.01882	8.2794	0.061195
8.2903	0.036931	8.2903	0.015597	8.2903	0.018992	8.2903	0.064032
8.3012	0.046923	8.3012	0.016258	8.3012	0.020813	8.3012	0.067333
8.3114	0.038874	8.3114	0.01732	8.3114	0.021181	8.3114	0.062443
8.3223	0.046368	8.3223	0.02233	8.3223	0.0261	8.3223	0.081979
8.3332	0.047478	8.3332	0.02453	8.3332	0.02637	8.3332	0.08112
8.3442	0.066898	8.3442	0.026345	8.3442	0.031611	8.3442	0.082636
8.3551	0.056633	8.3551	0.024694	8.3551	0.027921	8.3551	0.080458
8.3653	0.040588	8.3653	0.030028	8.3653	0.03547	8.3653	0.088606
8.3762	0.087495	8.3762	0.031652	8.3762	0.038869	8.3762	0.092343
8.3871	0.083908	8.3871	0.032819	8.3871	0.038624	8.3871	0.088336
8.3981	0.069561	8.3981	0.035301	8.3981	0.043444	8.3981	0.096411
8.409	0.083632	8.409	0.03643	8.409	0.043076	8.409	0.097656
8.4199	0.061562	8.4199	0.039933	8.4199	0.044645	8.4199	0.099957
8.4308	0.099365	8.4308	0.043272	8.4308	0.048092	8.4308	0.11012
8.4417	0.083738	8.4417	0.043819	8.4417	0.047333	8.4417	0.10793
8.4533	0.074652	8.4533	0.048263	8.4533	0.05312	8.4533	0.12876
8.4642	0.074376	8.4642	0.048716	8.4642	0.054975	8.4642	0.12535
8.4751	0.08628	8.4751	0.056389	8.4751	0.060904	8.4751	0.13383
8.4861	0.11723	8.4861	0.060029	8.4861	0.060907	8.4861	0.13156
8.497	0.092581	8.497	0.064809	8.497	0.067508	8.497	0.13305
8.5086	0.13804	8.5086	0.068503	8.5086	0.074165	8.5086	0.13631
8.5195	0.11833	8.5195	0.076672	8.5195	0.075746	8.5195	0.14524
8.5304	0.11094	8.5304	0.082013	8.5304	0.080819	8.5304	0.14244
8.542	0.16024	8.542	0.092553	8.542	0.092428	8.542	0.15339
8.5529	0.1701	8.5529	0.10467	8.5529	0.095196	8.5529	0.16485
8.5645	0.15861	8.5645	0.11235	8.5645	0.10355	8.5645	0.1616
8.5754	0.18495	8.5754	0.12882	8.5754	0.11294	8.5754	0.1901
8.587	0.23045	8.587	0.14667	8.587	0.12608	8.587	0.21019
8.5979	0.25144	8.5979	0.16738	8.5979	0.1423	8.5979	0.23882
8.6095	0.30878	8.6095	0.19688	8.6095	0.16088	8.6095	0.28988
8.6211	0.38872	8.6211	0.23429	8.6211	0.18903	8.6211	0.35724
8.632	0.40885	8.632	0.27458	8.632	0.22515	8.632	0.41839
8.6436	0.46025	8.6436	0.31724	8.6436	0.26418	8.6436	0.50373
8.6552	0.60625	8.6552	0.37172	8.6552	0.32615	8.6552	0.61352
8.6668	0.67613	8.6668	0.43168	8.6668	0.38935	8.6668	0.7099
8.6784	0.76588	8.6784	0.50149	8.6784	0.46244	8.6784	0.82808
8.6893	0.85098	8.6893	0.581	8.6893	0.5345	8.6893	0.94183
8.7009	0.89683	8.7009	0.6576	8.7009	0.61545	8.7009	1.0413
8.7125	0.97936	8.7125	0.75081	8.7125	0.70896	8.7125	1.1482
8.7241	1.0113	8.7241	0.83903	8.7241	0.79875	8.7241	1.2373
8.7357	1.0779	8.7357	0.92433	8.7357	0.89944	8.7357	1.3006
8.7473	1.1263	8.7473	1.0065	8.7473	0.98991	8.7473	1.3401
8.7589	1.2189	8.7589	1.0933	8.7589	1.0834	8.7589	1.3845
8.7712	1.2821	8.7712	1.1666	8.7712	1.1651	8.7712	1.4013
8.7828	1.2482	8.7828	1.2365	8.7828	1.2471	8.7828	1.3975
8.7944	1.2952	8.7944	1.2979	8.7944	1.3151	8.7944	1.4179
8.806	1.3298	8.806	1.3556	8.806	1.3806	8.806	1.418
8.8176	1.3769	8.8176	1.4106	8.8176	1.4514	8.8176	1.3994
8.8299	1.3596	8.8299	1.4515	8.8299	1.4869	8.8299	1.3565
8.8415	1.4783	8.8415	1.4906	8.8415	1.5369	8.8415	1.3218
8.8531	1.4526	8.8531	1.5162	8.8531	1.5578	8.8531	1.2491
8.8653	1.5129	8.8653	1.5341	8.8653	1.5697	8.8653	1.1865
8.8769	1.493	8.8769	1.5357	8.8769	1.5628	8.8769	1.0916
8.8892	1.44	8.8892	1.519	8.8892	1.5457	8.8892	1.0079
8.9008	1.4667	8.9008	1.5013	8.9008	1.5189	8.9008	0.90993
8.9131	1.4354	8.9131	1.464	8.9131	1.4797	8.9131	0.8271
8.9254	1.3818	8.9254	1.4229	8.9254	1.4222	8.9254	0.71383
8.937	1.3386	8.937	1.3554	8.937	1.3661	8.937	0.60578
8.9492	1.2515	8.9492	1.2835	8.9492	1.2976	8.9492	0.51817
8.9615	1.1791	8.9615	1.2088	8.9615	1.2256	8.9615	0.4478
8.9731	1.0669	8.9731	1.1238	8.9731	1.1385	8.9731	0.36714
8.9854	0.97479	8.9854	1.0461	8.9854	1.0492	8.9854	0.30374
8.9977	0.86081	8.9977	0.95974	8.9977	0.9599	8.9977	0.25611
9.01	0.84293	9.01	0.87618	9.01	0.86012	9.01	0.22238
9.0222	0.75561	9.0222	0.79309	9.0222	0.75208	9.0222	0.18076
9.0345	0.71006	9.0345	0.70755	9.0345	0.64311	9.0345	0.15561
9.0468	0.62238	9.0468	0.62045	9.0468	0.54447	9.0468	0.1475
9.0591	0.59495	9.0591	0.53852	9.0591	0.44942	9.0591	0.13997
9.0713	0.57577	9.0713	0.45817	9.0713	0.36815	9.0713	0.12892
9.0836	0.52595	9.0836	0.38997	9.0836	0.30394	9.0836	0.13101
9.0959	0.48861	9.0959	0.33167	9.0959	0.24995	9.0959	0.13436
9.1082	0.42786	9.1082	0.27429	9.1082	0.21012	9.1082	0.11866
9.1211	0.35048	9.1211	0.23019	9.1211	0.17706	9.1211	0.11526
9.1334	0.37349	9.1334	0.19364	9.1334	0.1539	9.1334	0.10545
9.1457	0.328	9.1457	0.16187	9.1457	0.13367	9.1457	0.09784
9.1587	0.3193	9.1587	0.14578	9.1587	0.11941	9.1587	0.098349
9.1709	0.25869	9.1709	0.11956	9.1709	0.10074	9.1709	0.08344
9.1832	0.26426	9.1832	0.10691	9.1832	0.091985	9.1832	0.084704
9.1962	0.23226	9.1962	0.095773	9.1962	0.08512	9.1962	0.083268
9.2085	0.21294	9.2085	0.082787	9.2085	0.073291	9.2085	0.072629
9.2214	0.2368	9.2214	0.076242	9.2214	0.068501	9.2214	0.082814
9.2344	0.24365	9.2344	0.070535	9.2344	0.069018	9.2344	0.083384
9.2467	0.2363	9.2467	0.062601	9.2467	0.062721	9.2467	0.07531
9.2596	0.24212	9.2596	0.061823	9.2596	0.06144	9.2596	0.084839
9.2726	0.1955	9.2726	0.055594	9.2726	0.059928	9.2726	0.074445
9.2849	0.18894	9.2849	0.053614	9.2849	0.058205	9.2849	0.073261
9.2978	0.18368	9.2978	0.052677	9.2978	0.055058	9.2978	0.073518
9.3108	0.16724	9.3108	0.046496	9.3108	0.051206	9.3108	0.06429
9.3237	0.15384	9.3237	0.045438	9.3237	0.050021	9.3237	0.06186
9.3367	0.15201	9.3367	0.046032	9.3367	0.048483	9.3367	0.0718
9.3497	0.086546	9.3497	0.0411	9.3497	0.040914	9.3497	0.056178
9.3626	0.10542	9.3626	0.040667	9.3626	0.043078	9.3626	0.069051
9.3756	0.1049	9.3756	0.040235	9.3756	0.044098	9.3756	0.067996
9.3885	0.12401	9.3885	0.037388	9.3885	0.040349	9.3885	0.070493
9.4015	0.079284	9.4015	0.030992	9.4015	0.034088	9.4015	0.057436
9.4152	0.11226	9.4152	0.032172	9.4152	0.036506	9.4152	0.061239
9.4281	0.086102	9.4281	0.030806	9.4281	0.033887	9.4281	0.05166
9.4411	0.10286	9.4411	0.03114	9.4411	0.0341	9.4411	0.05988
9.454	0.06335	9.454	0.025951	9.454	0.028834	9.454	0.052042
9.4677	0.084032	9.4677	0.030315	9.4677	0.030694	9.4677	0.053107
9.4806	0.070949	9.4806	0.028551	9.4806	0.031485	9.4806	0.05902
9.4943	0.041285	9.4943	0.025018	9.4943	0.02484	9.4943	0.056593
9.5072	0.090388	9.5072	0.028577	9.5072	0.028363	9.5072	0.064051
9.5209	0.070668	9.5209	0.024554	9.5209	0.029101	9.5209	0.057087
9.5338	0.044701	9.5338	0.023597	9.5338	0.029291	9.5338	0.062529
9.5475	0.061851	9.5475	0.02226	9.5475	0.028326	9.5475	0.059817
9.5611	0.047563	9.5611	0.023497	9.5611	0.030284	9.5611	0.063462
9.5741	0.06056	9.5741	0.025527	9.5741	0.030563	9.5741	0.05093
9.5877	0.044975	9.5877	0.024566	9.5877	0.031579	9.5877	0.054085
9.6014	0.082138	9.6014	0.026062	9.6014	0.03119	9.6014	0.044759
9.615	0.041344	9.615	0.025291	9.615	0.029328	9.615	0.049644
9.6287	0.063438	9.6287	0.023867	9.6287	0.026933	9.6287	0.053664
9.6423	0.052528	9.6423	0.027667	9.6423	0.028134	9.6423	0.051138
9.656	0.095417	9.656	0.031139	9.656	0.02931	9.656	0.059605
9.6696	0.058445	9.6696	0.02996	9.6696	0.029655	9.6696	0.0661
9.6832	0.069148	9.6832	0.030814	9.6832	0.030504	9.6832	0.062339
9.6969	0.089784	9.6969	0.031343	9.6969	0.033978	9.6969	0.067425
9.7105	0.084636	9.7105	0.033581	9.7105	0.032999	9.7105	0.071242
9.7242	0.094186	9.7242	0.037387	9.7242	0.037554	9.7242	0.077868
9.7378	0.094452	9.7378	0.03703	9.7378	0.038219	9.7378	0.071984
9.7521	0.09007	9.7521	0.040921	9.7521	0.039686	9.7521	0.077513
9.7658	0.10091	9.7658	0.041846	9.7658	0.043211	9.7658	0.077457
9.7801	0.078732	9.7801	0.042977	9.7801	0.042392	9.7801	0.067155
9.7938	0.064798	9.7938	0.044597	9.7938	0.043192	9.7938	0.067462
9.8081	0.10584	9.8081	0.051052	9.8081	0.04901	9.8081	0.088152
9.8217	0.11566	9.8217	0.05462	9.8217	0.051551	9.8217	0.084845
9.836	0.12273	9.836	0.058869	9.836	0.055524	9.836	0.083403
9.8497	0.13839	9.8497	0.063098	9.8497	0.056597	9.8497	0.088471
9.864	0.18769	9.864	0.07067	9.864	0.060264	9.864	0.097331
9.8783	0.21391	9.8783	0.079197	9.8783	0.06442	9.8783	0.11733
9.8927	0.24568	9.8927	0.087464	9.8927	0.072145	9.8927	0.11393
9.9063	0.25157	9.9063	0.099181	9.9063	0.075823	9.9063	0.13482
9.9206	0.3231	9.9206	0.12108	9.9206	0.087577	9.9206	0.14069
9.935	0.33974	9.935	0.14226	9.935	0.099341	9.935	0.16073
9.9493	0.39922	9.9493	0.1674	9.9493	0.11943	9.9493	0.18451
9.9636	0.50223	9.9636	0.20136	9.9636	0.14425	9.9636	0.21722
9.9779	0.59247	9.9779	0.24461	9.9779	0.17609	9.9779	0.26263
9.9923	0.64403	9.9923	0.29377	9.9923	0.21448	9.9923	0.30842
10.007	0.71502	10.007	0.35029	10.007	0.26343	10.007	0.36618
10.022	0.82814	10.022	0.41914	10.022	0.3226	10.022	0.43354
10.036	0.90821	10.036	0.49627	10.036	0.3902	10.036	0.50858
10.05	0.9679	10.05	0.58371	10.05	0.45667	10.05	0.58424
10.065	1.0485	10.065	0.67296	10.065	0.5253	10.065	0.66382
10.08	1.161	10.08	0.75672	10.08	0.59736	10.08	0.74635
10.095	1.2689	10.095	0.84198	10.095	0.6596	10.095	0.8136
10.109	1.3664	10.109	0.91947	10.109	0.72399	10.109	0.86489
10.124	1.4374	10.124	0.99313	10.124	0.78767	10.124	0.89888
10.138	1.5128	10.138	1.057	10.138	0.84779	10.138	0.90434
10.153	1.5705	10.153	1.1109	10.153	0.90598	10.153	0.89158
10.168	1.6259	10.168	1.1522	10.168	0.95171	10.168	0.85164
10.183	1.649	10.183	1.1875	10.183	0.98568	10.183	0.82452
10.198	1.6923	10.198	1.2124	10.198	1.0141	10.198	0.76887
10.213	1.6773	10.213	1.2228	10.213	1.0269	10.213	0.70868
10.228	1.666	10.228	1.2371	10.228	1.048	10.228	0.66088
10.243	1.5122	10.243	1.2346	10.243	1.0426	10.243	0.57954
10.258	1.4375	10.258	1.2254	10.258	1.0342	10.258	0.52594
10.273	1.3721	10.273	1.2071	10.273	1.007	10.273	0.45719
10.288	1.3042	10.288	1.1822	10.288	0.9691	10.288	0.40593
10.303	1.2856	10.303	1.1534	10.303	0.93488	10.303	0.36346
10.318	1.2447	10.318	1.1074	10.318	0.88759	10.318	0.30096
10.333	1.1631	10.333	1.0434	10.333	0.82718	10.333	0.25203
10.348	1.1172	10.348	0.97061	10.348	0.76846	10.348	0.21265
10.364	1.0559	10.364	0.88863	10.364	0.69469	10.364	0.18097
10.379	1.0112	10.379	0.80401	10.379	0.61266	10.379	0.1647
10.395	0.95435	10.395	0.71499	10.395	0.53493	10.395	0.1426
10.41	0.83348	10.41	0.62322	10.41	0.45887	10.41	0.11867
10.425	0.7355	10.425	0.53902	10.425	0.38194	10.425	0.10099
10.441	0.67502	10.441	0.4618	10.441	0.31846	10.441	0.091318
10.456	0.59415	10.456	0.38796	10.456	0.25785	10.456	0.087618
10.472	0.52535	10.472	0.32454	10.472	0.20342	10.472	0.088005
10.488	0.47875	10.488	0.27053	10.488	0.16111	10.488	0.077457
10.503	0.42389	10.503	0.22405	10.503	0.12408	10.503	0.083059
10.519	0.37254	10.519	0.18405	10.519	0.10226	10.519	0.092294
10.535	0.33819	10.535	0.15185	10.535	0.088338	10.535	0.080317
10.55	0.30663	10.55	0.12731	10.55	0.076748	10.55	0.083532
10.566	0.2578	10.566	0.10648	10.566	0.070308	10.566	0.082519
10.582	0.24726	10.582	0.092815	10.582	0.068396	10.582	0.079899
10.597	0.21819	10.597	0.08016	10.597	0.061019	10.597	0.074531
10.613	0.19485	10.613	0.073421	10.613	0.058724	10.613	0.063824
10.629	0.16893	10.629	0.062516	10.629	0.054085	10.629	0.059142
10.645	0.19708	10.645	0.060408	10.645	0.052738	10.645	0.064947
10.661	0.21401	10.661	0.057128	10.661	0.049929	10.661	0.064885
10.677	0.17175	10.677	0.052737	10.677	0.042673	10.677	0.060416
10.694	0.19162	10.694	0.054064	10.694	0.041966	10.694	0.060412
10.709	0.15707	10.709	0.048397	10.709	0.039322	10.709	0.059998
10.726	0.17893	10.726	0.046045	10.726	0.036522	10.726	0.065309
10.742	0.12426	10.742	0.040739	10.742	0.035994	10.742	0.062413
10.758	0.16873	10.758	0.040242	10.758	0.034118	10.758	0.069794
10.774	0.12152	10.774	0.035971	10.774	0.032839	10.774	0.070444
10.79	0.11182	10.79	0.034753	10.79	0.028674	10.79	0.073328
10.807	0.094424	10.807	0.033866	10.807	0.02874	10.807	0.072856
10.823	0.080007	10.823	0.034257	10.823	0.028934	10.823	0.073972
10.839	0.085258	10.839	0.028551	10.839	0.027816	10.839	0.065523
10.856	0.089209	10.856	0.027898	10.856	0.029632	10.856	0.059883
10.872	0.092904	10.872	0.025591	10.872	0.025689	10.872	0.05371
10.889	0.071976	10.889	0.02408	10.889	0.025755	10.889	0.049476
10.906	0.10771	10.906	0.024063	10.906	0.025558	10.906	0.047719
10.922	0.087487	10.922	0.021943	10.922	0.023545	10.922	0.039978
10.939	0.11779	10.939	0.022463	10.939	0.023131	10.939	0.046715
10.955	0.074913	10.955	0.023942	10.955	0.022167	10.955	0.036283
10.973	0.099536	10.973	0.021986	10.973	0.021902	10.973	0.038738
10.989	0.058643	10.989	0.019981	10.989	0.021442	10.989	0.037506
11.006	0.096813	11.006	0.023708	11.006	0.02227	11.006	0.044062
11.023	0.08646	11.023	0.022388	11.023	0.02074	11.023	0.047864
11.039	0.08645	11.039	0.022872	11.039	0.022898	11.039	0.050961
11.056	0.066248	11.056	0.021812	11.056	0.01829	11.056	0.039187
11.073	0.083526	11.073	0.022506	11.073	0.018779	11.073	0.04451
11.091	0.063045	11.091	0.022175	11.091	0.018061	11.091	0.04045
11.108	0.065234	11.108	0.023238	11.108	0.017192	11.108	0.030571
11.125	0.091113	11.125	0.021733	11.125	0.017298	11.125	0.030684
11.142	0.060336	11.142	0.02538	11.142	0.016864	11.142	0.030274
11.159	0.083281	11.159	0.027637	11.159	0.017619	11.159	0.032826
11.176	0.074725	11.176	0.027939	11.176	0.019045	11.176	0.027945
11.194	0.10962	11.194	0.028887	11.194	0.021033	11.194	0.037344
11.211	0.11546	11.211	0.032737	11.211	0.020035	11.211	0.034551
11.228	0.13911	11.228	0.038589	11.228	0.023948	11.228	0.038957
11.246	0.12372	11.246	0.042617	11.246	0.023079	11.246	0.032106
11.263	0.13542	11.263	0.046884	11.263	0.025174	11.263	0.036511
11.281	0.16881	11.281	0.053114	11.281	0.03038	11.281	0.035923
11.299	0.18859	11.299	0.062924	11.299	0.037206	11.299	0.049199
11.316	0.17883	11.316	0.069974	11.316	0.041667	11.316	0.056423
11.333	0.22576	11.333	0.090496	11.333	0.054243	11.333	0.069291
11.351	0.26684	11.351	0.10956	11.351	0.064551	11.351	0.0916
11.369	0.27309	11.369	0.13095	11.369	0.076805	11.369	0.11309
11.387	0.32578	11.387	0.15936	11.387	0.094478	11.387	0.13746
11.404	0.33899	11.404	0.18697	11.404	0.11304	11.404	0.15651
11.422	0.38898	11.422	0.21994	11.422	0.13571	11.422	0.18235
11.44	0.43266	11.44	0.2482	11.44	0.15922	11.44	0.19744
11.458	0.46254	11.458	0.27891	11.458	0.18654	11.458	0.21935
11.476	0.51944	11.476	0.31251	11.476	0.21464	11.476	0.22079
11.494	0.58192	11.494	0.34574	11.494	0.2419	11.494	0.23619
11.512	0.63685	11.512	0.3856	11.512	0.27107	11.512	0.25457
11.531	0.68635	11.531	0.4256	11.531	0.29811	11.531	0.24817
11.548	0.74614	11.548	0.46185	11.548	0.3296	11.548	0.24787
11.567	0.80858	11.567	0.5018	11.567	0.35737	11.567	0.23745
11.585	0.89307	11.585	0.53346	11.585	0.38549	11.585	0.2409
11.604	0.98052	11.604	0.56072	11.604	0.41417	11.604	0.23589
11.621	1.037	11.621	0.59826	11.621	0.43389	11.621	0.22549
11.64	1.0442	11.64	0.62513	11.64	0.45279	11.64	0.20806
11.658	1.0988	11.658	0.64662	11.658	0.46139	11.658	0.2028
11.677	1.065	11.677	0.64771	11.677	0.45807	11.677	0.16508
11.696	1.002	11.696	0.6306	11.696	0.44453	11.696	0.13212
11.714	0.94968	11.714	0.60067	11.714	0.42168	11.714	0.098828
11.732	0.91838	11.732	0.55654	11.732	0.3918	11.732	0.084513
11.752	0.78397	11.752	0.49458	11.752	0.3442	11.752	0.065217
11.77	0.72673	11.77	0.43181	11.77	0.29024	11.77	0.065763
11.789	0.58429	11.789	0.36437	11.789	0.23179	11.789	0.046879
11.807	0.56365	11.807	0.30852	11.807	0.18095	11.807	0.044375
11.827	0.46371	11.827	0.25061	11.827	0.13552	11.827	0.034566
11.846	0.43119	11.846	0.20177	11.846	0.099618	11.846	0.035179
11.864	0.36727	11.864	0.15565	11.864	0.072459	11.864	0.028343
11.883	0.34661	11.883	0.1228	11.883	0.055444	11.883	0.029068
11.902	0.29298	11.902	0.093767	11.902	0.039711	11.902	0.027482
11.921	0.28914	11.921	0.074555	11.921	0.035257	11.921	0.025056
11.941	0.25864	11.941	0.058779	11.941	0.031712	11.941	0.02673
11.96	0.20478	11.96	0.048297	11.96	0.029339	11.96	0.032331
11.979	0.20613	11.979	0.04108	11.979	0.027281	11.979	0.034227
11.998	0.21478	11.998	0.035441	11.998	0.025183	11.998	0.033263
12.018	0.16617	12.018	0.030554	12.018	0.024213	12.018	0.031123
12.037	0.18401	12.037	0.029888	12.037	0.025396	12.037	0.028704
12.056	0.15145	12.056	0.027449	12.056	0.023049	12.056	0.031997
12.076	0.15868	12.076	0.02719	12.076	0.021808	12.076	0.031424
12.096	0.11228	12.096	0.02239	12.096	0.01911	12.096	0.022014
12.115	0.11765	12.115	0.024232	12.115	0.019416	12.115	0.022565
12.135	0.099017	12.135	0.025465	12.135	0.021888	12.135	0.03357
12.155	0.09783	12.155	0.025214	12.155	0.020544	12.155	0.032148
12.174	0.087266	12.174	0.023365	12.174	0.019088	12.174	0.029753
12.194	0.088871	12.194	0.021431	12.194	0.017779	12.194	0.022702
12.214	0.1175	12.214	0.023872	12.214	0.020457	12.214	0.029287
12.234	0.08717	12.234	0.020505	12.234	0.017249	12.234	0.031105
12.254	0.080608	12.254	0.017709	12.254	0.015465	12.254	0.026328
12.274	0.085697	12.274	0.01941	12.274	0.016842	12.274	0.030968
12.294	0.10545	12.294	0.018866	12.294	0.016547	12.294	0.039368
12.314	0.079344	12.314	0.01738	12.314	0.012909	12.314	0.02624
12.334	0.087918	12.334	0.017726	12.334	0.015543	12.334	0.035574
12.355	0.079971	12.355	0.017319	12.355	0.01329	12.355	0.033457
12.375	0.064932	12.375	0.016079	12.375	0.012763	12.375	0.024937
12.395	0.088994	12.395	0.017755	12.395	0.016803	12.395	0.026082
12.415	0.080623	12.415	0.014105	12.415	0.014476	12.415	0.025961
12.436	0.05373	12.436	0.012048	12.436	0.013607	12.436	0.023417
12.456	0.064578	12.456	0.012791	12.456	0.015816	12.456	0.025332
12.477	0.10335	12.477	0.015491	12.477	0.014547	12.477	0.037179
12.498	0.057988	12.498	0.014176	12.498	0.011441	12.498	0.027644
12.518	0.099577	12.518	0.016601	12.518	0.015267	12.518	0.042119
12.539	0.1124	12.539	0.017368	12.539	0.01585	12.539	0.04177
12.56	0.12796	12.56	0.018178	12.56	0.014682	12.56	0.044097
12.58	0.16772	12.58	0.02125	12.58	0.016532	12.58	0.049538
12.602	0.22235	12.602	0.029172	12.602	0.020197	12.602	0.053324
12.622	0.26344	12.622	0.033786	12.622	0.022378	12.622	0.069021
12.643	0.35159	12.643	0.041917	12.643	0.026807	12.643	0.087097
12.664	0.37517	12.664	0.048802	12.664	0.032306	12.664	0.10494
12.685	0.45243	12.685	0.059273	12.685	0.038062	12.685	0.12558
12.707	0.4917	12.707	0.073387	12.707	0.047758	12.707	0.15196
12.728	0.54233	12.728	0.092416	12.728	0.061813	12.728	0.16588
12.749	0.57921	12.749	0.1085	12.749	0.073893	12.749	0.18428
12.77	0.62586	12.77	0.12559	12.77	0.088604	12.77	0.20771
12.792	0.65603	12.792	0.14449	12.792	0.10043	12.792	0.21133
12.813	0.63755	12.813	0.15506	12.813	0.10315	12.813	0.20985
12.835	0.64983	12.835	0.16383	12.835	0.11064	12.835	0.21161
12.856	0.72694	12.856	0.17632	12.856	0.12139	12.856	0.19602
12.878	0.69468	12.878	0.17805	12.878	0.12804	12.878	0.18409
12.9	0.69832	12.9	0.17965	12.9	0.13079	12.9	0.15463
12.921	0.76373	12.921	0.18122	12.921	0.13956	12.921	0.1481
12.943	0.73489	12.943	0.18204	12.943	0.14435	12.943	0.12685
12.964	0.74366	12.964	0.18008	12.964	0.1437	12.964	0.11087
12.987	0.72923	12.987	0.18136	12.987	0.14545	12.987	0.10042
13.009	0.60078	13.009	0.17813	13.009	0.14414	13.009	0.074574
13.031	0.5294	13.031	0.17818	13.031	0.14542	13.031	0.067922
13.052	0.44678	13.052	0.16898	13.052	0.14091	13.052	0.06084
13.075	0.39071	13.075	0.16114	13.075	0.13472	13.075	0.051212
13.097	0.31389	13.097	0.14919	13.097	0.12463	13.097	0.042767
13.119	0.2685	13.119	0.13409	13.119	0.11049	13.119	0.039015
13.142	0.25087	13.142	0.11602	13.142	0.092534	13.142	0.034416
13.164	0.20637	13.164	0.096251	13.164	0.075496	13.164	0.026669
13.186	0.19578	13.186	0.076617	13.186	0.056986	13.186	0.022159
13.209	0.18743	13.209	0.061769	13.209	0.043915	13.209	0.018237
13.231	0.17496	13.231	0.045397	13.231	0.029742	13.231	0.016134
13.254	0.16222	13.254	0.035038	13.254	0.02154	13.254	0.019964
13.277	0.14198	13.277	0.027265	13.277	0.015271	13.277	0.016163
13.299	0.11802	13.299	0.019606	13.299	0.010833	13.299	0.015784
13.322	0.10225	13.322	0.015315	13.322	0.0076542	13.322	0.012727
13.345	0.067316	13.345	0.012474	13.345	0.009976	13.345	0.018226
13.368	0.082698	13.368	0.008588	13.368	0.0068609	13.368	0.016063
13.391	0.051351	13.391	0.0076931	13.391	0.006133	13.391	0.018303
13.414	0.087854	13.414	0.01051	13.414	0.010051	13.414	0.024832
13.437	0.084486	13.437	0.0093097	13.437	0.00704	13.437	0.020419
13.46	0.05837	13.46	0.0073267	13.46	0.0054845	13.46	0.014156
13.484	0.066214	13.484	0.0090161	13.484	0.0058105	13.484	0.019461
13.507	0.067257	13.507	0.005766	13.507	0.0055922	13.507	0.016217
13.53	0.064712	13.53	0.0083983	13.53	0.0061218	13.53	0.0084115
13.554	0.062483	13.554	0.0074707	13.554	0.0062519	13.554	0.0089741
13.577	0.07048	13.577	0.0081116	13.577	0.007847	13.577	0.0079323
13.601	0.053906	13.601	0.0070562	13.601	0.0055483	13.601	0.010147
13.624	0.046479	13.624	0.0091886	13.624	0.0045043	13.624	0.01525
13.648	0.050778	13.648	0.0062843	13.648	0.004289	13.648	0.020601
13.672	0.044017	13.672	0.0058492	13.672	0.0066292	13.672	0.021047
13.696	0.022281	13.696	0.0032614	13.696	0.0062661	13.696	0.012766
13.72	0.017295	13.72	0.0022308	13.72	0.0030636	13.72	0.0073119
13.743	0.060215	13.743	0.0030987	13.743	0.008531	13.743	0.018541
13.767	0.041192	13.767	0.0032955	13.767	0.0057144	13.767	0.0050953
13.791	0.049986	13.791	0.0039331	13.791	0.0068739	13.791	0.01139
13.816	0.049294	13.816	0.0037305	13.816	0.0055515	13.816	0.0045233
13.84	0.059567	13.84	0.0035423	13.84	0.0037359	13.84	0.0051325
13.864	0.053715	13.864	0.0030137	13.864	0.0053319	13.864	0.006915
13.889	0.053018	13.889	0.0035357	13.889	0.0020171	13.889	0.0076739
13.913	0.0717	13.913	0.0061709	13.913	0.0055966	13.913	0.011825
13.937	0.076417	13.937	0.0049837	13.937	0.0069055	13.937	0.018845
13.962	0.085913	13.962	0.006553	13.962	0.0088967	13.962	0.021051
13.986	0.099636	13.986	0.0076138	13.986	0.0116	13.986	0.027748
14.012	0.10485	14.012	0.0082797	14.012	0.015369	14.012	0.039578
14.036	0.12234	14.036	0.0087901	14.036	0.017666	14.036	0.046092
14.061	0.12921	14.061	0.011693	14.061	0.020596	14.061	0.049269
14.086	0.13309	14.086	0.014311	14.086	0.022994	14.086	0.052741
14.11	0.16086	14.11	0.016224	14.11	0.026793	14.11	0.052738
14.136	0.15177	14.136	0.01753	14.136	0.026588	14.136	0.04828
14.161	0.17245	14.161	0.018722	14.161	0.031972	14.161	0.046379
14.186	0.14662	14.186	0.019246	14.186	0.033095	14.186	0.04528
14.211	0.15907	14.211	0.017948	14.211	0.034999	14.211	0.039038
14.237	0.144	14.237	0.018886	14.237	0.035241	14.237	0.037849
14.262	0.19857	14.262	0.022663	14.262	0.038622	14.262	0.043392
14.288	0.21595	14.288	0.026335	14.288	0.040457	14.288	0.04962
14.313	0.19939	14.313	0.026349	14.313	0.040635	14.313	0.036533
14.339	0.19207	14.339	0.025958	14.339	0.040377	14.339	0.037027
14.364	0.19671	14.364	0.02502	14.364	0.04061	14.364	0.035195
14.39	0.16603	14.39	0.02187	14.39	0.041118	14.39	0.030968
14.416	0.13934	14.416	0.01804	14.416	0.035953	14.416	0.013852
14.442	0.12926	14.442	0.017008	14.442	0.033969	14.442	0.011132
14.468	0.12374	14.468	0.012756	14.468	0.026661	14.468	0.010285
14.494	0.089353	14.494	0.0077639	14.494	0.021527	14.494	0.010911
14.52	0.091518	14.52	0.0086267	14.52	0.018397	14.52	0.017072
14.546	0.056829	14.546	0.0045482	14.546	0.013923	14.546	0.014213
14.572	0.068983	14.572	0.0035991	14.572	0.010117	14.572	0.013538
14.599	0.05373	14.599	0.0016299	14.599	0.0056346	14.599	0.01167
14.625	0.044043	14.625	0.001249	14.625	0.0057368	14.625	0.0082483
14.652	0.044399	14.652	0.0019369	14.652	0.0039169	14.652	0.0066824
14.679	0.039646	14.679	0.0017726	14.679	0.0048175	14.679	0.0085201
14.705	0.045924	14.705	0.0025392	14.705	0.0032382	14.705	0.0060353
14.732	0.034049	14.732	0.0020107	14.732	0.0027104	14.732	0.005398
14.759	0.058383	14.759	0.0019461	14.759	0.0046537	14.759	0.0096092
14.786	0.025723	14.786	0.0018901	14.786	0.0011491	14.786	0.0071426
14.812	0.015356	14.812	0.00023043	14.812	8.13E-07	14.812	0.002419
14.84	0.036906	14.84	0.0018025	14.84	0.0020557	14.84	0.0053875
14.867	0.020552	14.867	0.0001367	14.867	0.0022493	14.867	0.0025087
14.894	0.054703	14.894	0.00040232	14.894	0.0045812	14.894	0.0043699
14.922	0.042585	14.922	0.002552	14.922	0.0028665	14.922	0.0045075
14.949	0.018467	14.949	0.00058687	14.949	0.00058743	14.949	-0.00079108
14.976	0.053289	14.976	0.0022673	14.976	0.0033917	14.976	0.0078292
15.003	0.032619	15.003	0.00090262	15.003	0.00044405	15.003	0.0062492
15.031	0.018963	15.031	0.00057042	15.031	0.0017156	15.031	0.0045241
15.059	0.052992	15.059	0.00059599	15.059	0.00014204	15.059	0.0048494
15.087	0.029652	15.087	0.0015418	15.087	0.00060024	15.087	0.0094772
15.115	0.037556	15.115	0.0022354	15.115	0.0025185	15.115	0.011117
15.143	0.044843	15.143	0.0014457	15.143	0.0034468	15.143	0.0073764
15.171	0.038046	15.171	0.0029755	15.171	0.0037757	15.171	0.0088729
15.198	0.024939	15.198	0.00050038	15.198	0.0019294	15.198	0.0082961
15.226	0.049194	15.226	2.96E-05	15.226	0.0032789	15.226	0.009233
15.255	0.042381	15.255	0.00065175	15.255	0.0039125	15.255	0.011911
15.283	0.04193	15.283	-0.00038485	15.283	0.004723	15.283	0.012918
15.312	0.045976	15.312	0.0012575	15.312	0.0049764	15.312	0.021038
15.34	0.052159	15.34	0.00019715	15.34	0.005627	15.34	0.016968
15.369	0.049157	15.369	0.0040125	15.369	0.0099231	15.369	0.027005
15.398	0.062522	15.398	0.0038134	15.398	0.011341	15.398	0.031919
15.426	0.070596	15.426	0.0039749	15.426	0.013703	15.426	0.033629
15.455	0.064666	15.455	0.0046364	15.455	0.016781	15.455	0.033856
15.484	0.060411	15.484	0.0043028	15.484	0.018224	15.484	0.032513
15.513	0.055874	15.513	0.0061489	15.513	0.017751	15.513	0.030948
15.542	0.070456	15.542	0.0070071	15.542	0.020581	15.542	0.02489
15.571	0.017167	15.571	0.0033535	15.571	0.021284	15.571	0.019995
15.6	0.02272	15.6	0.0043657	15.6	0.02236	15.6	0.016808
15.63	0.040165	15.63	0.0046763	15.63	0.024778	15.63	0.017878
15.66	0.043171	15.66	0.0047198	15.66	0.027221	15.66	0.016254
15.689	0.026251	15.689	0.0048136	15.689	0.027043	15.689	0.013678
15.718	0.051568	15.718	0.0058847	15.718	0.028317	15.718	0.017814
15.748	0.060395	15.748	0.005664	15.748	0.029406	15.748	0.01433
15.778	0.044755	15.778	0.0041888	15.778	0.02635	15.778	0.009935
15.808	0.060204	15.808	0.0046576	15.808	0.02255	15.808	0.015094
15.838	0.0077646	15.838	0.0046625	15.838	0.01769	15.838	0.012644
15.868	0.00096042	15.868	0.0029339	15.868	0.012359	15.868	0.0076887
15.898	0.0096225	15.898	0.0026054	15.898	0.0096843	15.898	0.0088858
15.928	0.027095	15.928	0.0011593	15.928	0.0064015	15.928	0.012
15.958	0.0035788	15.958	0.00096996	15.958	0.0043215	15.958	0.015085
15.989	0.017422	15.989	-0.00063995	15.989	0.0032027	15.989	0.0090962
16.02	0.023185	16.02	0.00017627	16.02	0.0038931	16.02	0.004061
16.051	0.040867	16.051	0.00074315	16.051	0.0056556	16.051	0.0064493
16.081	0.022548	16.081	-0.00020588	16.081	0.0015854	16.081	0.0013021
16.112	0.024182	16.112	0.00037197	16.112	0.0010554	16.112	0.0086814
16.143	-0.0087046	16.143	-0.0014932	16.143	0.00074099	16.143	0.0056217
16.174	-0.0040531	16.174	-0.00052252	16.174	-0.00040926	16.174	0.0075844
16.205	-0.0029381	16.205	-0.00077798	16.205	-6.47E-05	16.205	0.0068683
16.236	0.0061004	16.236	0.00010082	16.236	0.00089958	16.236	0.0066812
16.267	0.0091833	16.267	-0.00025119	16.267	0.0012034	16.267	0.0033308
16.299	0.036436	16.299	0.00077754	16.299	0.0039754	16.299	0.0044128
16.33	0.026687	16.33	-0.000202	16.33	0.0016849	16.33	0.0048827
16.362	0.014422	16.362	-0.001853	16.362	0.0015526	16.362	0.0013619
16.394	0.015833	16.394	-0.00080188	16.394	4.91E-05	16.394	0.0036055
16.425	0.0089082	16.425	-0.0025518	16.425	0.0010463	16.425	0.0057133
16.457	0.011065	16.457	-0.002631	16.457	-0.0010911	16.457	-0.0020066
16.489	0.012311	16.489	-0.0027814	16.489	0.00046553	16.489	0.0052624
16.521	0.0095809	16.521	-0.0013567	16.521	0.00041667	16.521	0.0020344
16.553	0.051534	16.553	0.0010154	16.553	0.0028909	16.553	0.010811
16.585	0.012781	16.585	0.00063313	16.585	0.00060637	16.585	0.0043353
16.617	0.01509	16.617	0.0003591	16.617	0.0011779	16.617	0.0040283
16.65	0.019516	16.65	0.0012094	16.65	0.0029028	16.65	0.0085673
16.683	0.02662	16.683	0.00082944	16.683	0.0043378	16.683	0.012033
16.716	0.0035804	16.716	3.86E-05	16.716	0.0062567	16.716	0.0098908
16.748	0.018514	16.748	0.0015082	16.748	0.0064022	16.748	0.011521
16.781	-0.001049	16.781	0.00075422	16.781	0.0065473	16.781	0.0054624
16.814	0.023671	16.814	-0.00024188	16.814	0.0049771	16.814	0.0061873
16.847	0.025739	16.847	0.00099313	16.847	0.0035461	16.847	0.0086888
16.88	0.02759	16.88	0.001141	16.88	0.0057148	16.88	0.0077016
16.913	0.012987	16.913	0.00038554	16.913	0.0026112	16.913	0.0077697
16.947	0.021709	16.947	0.0010324	16.947	0.0009467	16.947	0.0080869
16.98	0.01119	16.98	0.0015958	16.98	0.0020591	16.98	0.0099804
17.014	0.015872	17.014	0.0015235	17.014	0.0022867	17.014	0.0094214
17.047	0.024881	17.047	0.00023302	17.047	0.002914	17.047	0.00688
17.081	0.029863	17.081	0.00041607	17.081	0.002785	17.081	0.0060822
17.115	0.0017456	17.115	-0.00067154	17.115	0.0061806	17.115	0.0010451
17.149	0.0076113	17.149	-0.00048757	17.149	0.0045457	17.149	0.0021512
17.184	0.015175	17.184	-0.00080541	17.184	0.0045057	17.184	0.0027612
17.218	0.0096426	17.218	-0.00084918	17.218	0.0029419	17.218	0.0045131
17.252	0.001388	17.252	4.85E-05	17.252	0.00044169	17.252	0.00079169
17.286	0.0039527	17.286	0.00036519	17.286	-0.00050009	17.286	0.0029473
17.321	-0.0116	17.321	0.00072575	17.321	-0.0014076	17.321	-0.004898
17.355	0.013808	17.355	0.0024907	17.355	-0.00039178	17.355	0.0015147
17.39	0.01644	17.39	0.0020962	17.39	-0.00073481	17.39	0.0035595
17.425	0.00069122	17.425	0.0022369	17.425	-0.0021262	17.425	0.0017038
17.46	-0.010438	17.46	0.00089462	17.46	-0.00073165	17.46	-0.0014669
17.495	0.010277	17.495	0.0026942	17.495	-0.00092394	17.495	0.0031765
17.53	0.007569	17.53	0.001723	17.53	0.0010274	17.53	0.0013335
17.566	0.0020231	17.566	-0.00010759	17.566	0.00014901	17.566	-0.0006999
17.601	-0.010503	17.601	0.00037825	17.601	0.0012883	17.601	-0.00093656
17.637	0.022838	17.637	0.00042146	17.637	0.0015808	17.637	0.0033039
17.672	0.012481	17.672	-6.29E-05	17.672	-8.77E-05	17.672	0.00092521
17.708	0.026052	17.708	-0.0009398	17.708	-0.0016606	17.708	-0.0019161
17.744	0.0089503	17.744	-0.0013533	17.744	-0.002845	17.744	0.00040953
17.78	0.016854	17.78	-0.00078275	17.78	-0.00037984	17.78	0.00056562
17.816	0.014332	17.816	-0.001248	17.816	-0.0012101	17.816	0.00075948
17.852	0.027598	17.852	0.0013379	17.852	0.00051006	17.852	0.0046226
17.888	0.021309	17.888	0.0016596	17.888	0.00010231	17.888	0.0046119
17.925	0.017011	17.925	0.00045667	17.925	-0.00041946	17.925	0.010857
17.961	0.015178	17.961	0.00087592	17.961	0.00073776	17.961	0.0074592
17.998	0.016227	17.998	-0.00074726	17.998	-0.00014306	17.998	0.0040249
18.035	0.0071313	18.035	-6.12E-05	18.035	0.00043078	18.035	0.0032078
18.072	0.012267	18.072	0.00056774	18.072	0.001587	18.072	0.0056892
18.109	-0.002398	18.109	0.00073651	18.109	0.0018542	18.109	0.0084673
18.146	0.0046678	18.146	-0.00031531	18.146	-8.47E-05	18.146	0.0027244
18.184	0.0092986	18.184	0.00099751	18.184	-0.0018298	18.184	-0.00013667
18.221	0.010873	18.221	0.0013857	18.221	-0.0010327	18.221	0.0032429
18.259	0.02359	18.259	0.00059255	18.259	0.00076318	18.259	0.0025533
18.296	-0.009671	18.296	-7.06E-05	18.296	-0.0017447	18.296	-0.0023253
18.334	-0.0039455	18.334	0.00010756	18.334	-0.001235	18.334	-0.0012275
18.372	0.0045963	18.372	-0.00065515	18.372	-0.00133	18.372	-0.0035161
18.409	0.0045849	18.409	8.62E-05	18.409	0.0019846	18.409	0.0010647
18.448	-0.0065889	18.448	-0.0003609	18.448	0.0020912	18.448	0.0038658
18.486	-0.010493	18.486	-0.0011168	18.486	0.001085	18.486	0.0026255
18.525	0.014551	18.525	0.00032314	18.525	0.0014002	18.525	0.0030258
18.563	0.013267	18.563	0.00055937	18.563	0.0011202	18.563	0.0036114
18.602	0.020543	18.602	0.00031122	18.602	0.0020686	18.602	0.0032694
18.641	0.031252	18.641	0.00041168	18.641	0.0010699	18.641	-0.0027427
18.68	0.014668	18.68	0.0002067	18.68	-0.00084715	18.68	-0.0011587
18.718	-0.0066016	18.718	-0.0011465	18.718	-0.0026453	18.718	-0.0024726
18.757	-0.0041264	18.757	-0.00024051	18.757	-0.0012092	18.757	-0.0021363
18.797	-0.011763	18.797	-0.0012712	18.797	-0.0027519	18.797	-0.0010034
18.836	0.007794	18.836	0.0010112	18.836	-0.00017519	18.836	0.0013207
18.876	-0.0008991	18.876	8.32E-05	18.876	-0.0010245	18.876	0.0018599
18.916	0.0044146	18.916	-0.00020793	18.916	-0.0019769	18.916	-0.0042071
18.955	-0.0054349	18.955	0.00046296	18.955	-0.00045558	18.955	-0.0017847
18.995	0.0004666	18.995	-0.00028665	18.995	-0.00058818	18.995	0.0029221
19.036	0.00212	19.036	0.0003707	19.036	0.00013398	19.036	-0.0010586
19.076	0.014869	19.076	0.0012029	19.076	0.00063908	19.076	0.0027618
19.116	-0.0085162	19.116	0.00034893	19.116	-0.00053003	19.116	-0.0064971
19.156	0.017923	19.156	0.001591	19.156	-0.00019785	19.156	-0.0007307
19.197	0.0068601	19.197	-7.60E-05	19.197	-0.00098895	19.197	-0.00051638
19.238	0.011146	19.238	0.0021319	19.238	0.0004085	19.238	0.0028027
19.278	-0.0020576	19.278	0.0011077	19.278	-0.0014944	19.278	-0.0016741
19.319	0.0096029	19.319	0.0018361	19.319	0.0001183	19.319	4.94E-05
19.361	0.013362	19.361	0.0023492	19.361	0.00058574	19.361	0.0016187
19.402	-0.0010107	19.402	0.001134	19.402	0.00038961	19.402	0.0027968
19.444	0.031814	19.444	0.0027604	19.444	0.00067303	19.444	0.0077488
19.485	0.025761	19.485	0.0021085	19.485	0.0010064	19.485	0.0090766
19.527	0.01654	19.527	0.00061595	19.527	-0.0005135	19.527	0.0035647
19.569	0.0042056	19.569	0.00084358	19.569	-0.0020756	19.569	0.0030047
19.611	0.014573	19.611	0.00027896	19.611	-0.00060005	19.611	0.0021393
19.653	0.031208	19.653	0.00097184	19.653	0.0002427	19.653	0.0041841
19.695	0.0048866	19.695	0.00020157	19.695	-0.0003552	19.695	0.000866
19.738	0.02744	19.738	0.0019951	19.738	0.00068442	19.738	0.0026634
19.781	0.014115	19.781	0.00047336	19.781	0.0005183	19.781	-0.00035871
19.823	-0.0042482	19.823	-0.00033544	19.823	-0.00027642	19.823	0.0017362
19.866	0.0022788	19.866	-4.43E-05	19.866	-0.00061458	19.866	0.001226
19.909	0.0069321	19.909	-7.21E-05	19.909	0.0010145	19.909	-0.00082568
19.952	0.010995	19.952	0.00013283	19.952	0.00039997	19.952	-0.00095717
19.995	-0.015141	19.995	0.0013845	19.995	0.00051055	19.995	-1.97E-05
20.039	-0.0092207	20.039	0.0013989	20.039	0.00060824	20.039	-0.00058516
