# Supplementary material for: High-harmonic spectroscopy of low-energy electron-scattering dynamics in liquids
Source: Nat Phys. 2023 Sep 28;19(12):1813–20. doi: 10.1038/s41567-023-02214-0 (PMC10709138; doi:10.1038/s41567-023-02214-0)
Supplement: Supplementary file 6 — Numerical data for the results shown in Fig. 5. [file 41567_2023_2214_MOESM6_ESM.xlsx]

## Sheet: Fig_ED5_source
ED5(A)				ED5(A,inset)			ED5(B)				ED5(B,inset)
1.001	-0.486947	-0.401315		-0.487672	3.06106		1.00751	-0.472399	-4.70782		-0.473683	-1.74577
1.001	-0.486947	-0.401315		-0.315488	3.49097		1.00751	-0.472399	-4.70782		-0.301496	-1.93716
1.001	-0.486947	-0.401315		-0.143303	3.93705		1.00751	-0.300199	-4.69303		-0.12931	-1.87115
1.001	-0.314744	-0.427189		0.0288818	3.6205		1.00751	-0.300199	-4.69303		0.0428766	-1.94087
1.001	-0.314744	-0.427189		0.201067	3.1487		1.00751	-0.300199	-4.69303		0.215063	-2.19675
1.001	-0.14254	-0.454493		0.373251	2.22827		1.00751	-0.300199	-4.69303		0.38725	-2.35209
1.001	-0.14254	-0.454493		0.545436	2.41024		1.00751	-0.127999	-4.67894		0.559436	-2.24804
1.001	-0.14254	-0.454493		0.717621	1.88272		1.00751	-0.127999	-4.67894		0.731622	-1.79522
1.001	0.0296641	-0.483193		0.889805	1.75578		1.00751	-0.127999	-4.67894		0.903809	-1.68036
1.001	0.0296641	-0.483193		1.06199	1.84502		1.00751	0.0442017	-4.66556		1.076	-1.57076
1.001	0.0296641	-0.483193		1.23417	2.42499		1.00751	0.0442017	-4.66556		1.24818	-1.18352
1.001	0.201868	-0.513251		1.40636	2.39601		1.00751	0.0442017	-4.66556		1.42037	-0.876548
1.001	0.201868	-0.513251		1.57854	2.09816		1.00751	0.216402	-4.65286		1.59255	-0.828756
1.001	0.374072	-0.544629		1.75073	2.4766		1.00751	0.216402	-4.65286		1.76474	-1.0377
1.001	0.374072	-0.544629		1.92291	2.85681		1.00751	0.216402	-4.65286		1.93693	-1.44022
1.001	0.374072	-0.544629		2.0951	2.85289		1.00751	0.216402	-4.65286		2.10911	-2.06535
1.001	0.546275	-0.577291		2.26728	3.20088		1.00751	0.388602	-4.64082		2.2813	-3.30765
1.001	0.546275	-0.577291		2.43947	3.2977		1.00751	0.388602	-4.64082		2.45349	-2.70124
1.001	0.546275	-0.577291		2.61165	3.51015		1.00751	0.388602	-4.64082		2.62567	-2.64365
1.001	0.718479	-0.611197		2.78384	3.51773		1.00751	0.560803	-4.62943		2.79786	-3.1869
1.001	0.718479	-0.611197		2.95602	2.9858		1.00751	0.560803	-4.62943		2.97005	-2.96874
1.001	0.718479	-0.611197		3.12821	2.27531		1.00751	0.560803	-4.62943		3.14223	-2.68939
1.001	0.890683	-0.646306		3.30039	1.9436		1.00751	0.560803	-4.62943		3.31442	-2.60669
1.001	0.890683	-0.646306		3.47258	1.72982		1.00751	0.733003	-4.61867		3.48661	-2.46614
1.001	1.06289	-0.68258		3.64476	1.01034		1.00751	0.733003	-4.61867		3.65879	-2.2011
1.001	1.06289	-0.68258		3.81695	0.480857		1.00751	0.733003	-4.61867		3.83098	-2.39809
1.001	1.06289	-0.68258		3.98913	1.72424		1.00751	0.905203	-4.60851		4.00317	-1.94719
1.001	1.23509	-0.719974		4.16132	1.74635		1.00751	0.905203	-4.60851		4.17535	-1.18392
1.001	1.23509	-0.719974		4.3335	1.98918		1.00751	0.905203	-4.60851		4.34754	-1.20462
1.001	1.23509	-0.719974		4.50568	1.79605		1.00751	1.0774	-4.59894		4.51972	-2.02214
1.001	1.40729	-0.758448		4.67787	1.85204		1.00751	1.0774	-4.59894		4.69191	-2.28914
1.001	1.40729	-0.758448		4.85005	1.54255		1.00751	1.0774	-4.59894		4.8641	-2.52172
1.001	1.5795	-0.797958		5.02224	1.79877		1.00751	1.0774	-4.59894		5.03628	-2.65454
1.001	1.5795	-0.797958		5.19442	2.69702		1.00751	1.2496	-4.58995		5.20847	-2.1619
1.001	1.5795	-0.797958		5.36661	2.58938		1.00751	1.2496	-4.58995		5.38066	-2.427
1.001	1.7517	-0.838458		5.53879	1.84524		1.00751	1.2496	-4.58995		5.55284	-2.34692
1.001	1.7517	-0.838458		5.71098	2.18606		1.00751	1.4218	-4.58151		5.72503	-2.27126
1.001	1.7517	-0.838458		5.88316	0.998848		1.00751	1.4218	-4.58151		5.89722	-2.49288
1.001	1.92391	-0.879903		6.05535	0.194142		1.00751	1.4218	-4.58151		6.0694	-2.61981
1.001	1.92391	-0.879903		6.22753	-0.707692		1.00751	1.4218	-4.58151		6.24159	-2.64147
1.001	2.09611	-0.922246		6.39972	1.04922		1.00751	1.594	-4.57361		6.41378	-2.58149
1.001	2.09611	-0.922246		6.5719	0.331235		1.00751	1.594	-4.57361		6.58596	-3.8864
1.001	2.09611	-0.922246		6.74409	0.545245		1.00751	1.594	-4.57361		6.75815	-2.04829
1.001	2.26831	-0.96544		6.91627	0.574767		1.00751	1.76621	-4.56624		6.93034	-1.42153
1.001	2.26831	-0.96544		7.08846	0.909727		1.00751	1.76621	-4.56624		7.10252	-1.22998
1.001	2.26831	-0.96544		7.26064	0.202341		1.00751	1.76621	-4.56624		7.27471	-1.4734
1.001	2.44052	-1.00944		7.43283	0.422242		1.00751	1.93841	-4.55939		7.44689	-2.55464
1.001	2.44052	-1.00944		7.60501	0.935425		1.00751	1.93841	-4.55939		7.61908	-2.76463
1.001	2.44052	-1.00944		7.77719	1.15353		1.00751	1.93841	-4.55939		7.79127	-2.54309
1.001	2.61272	-1.05419		7.94938	2.01711		1.00751	1.93841	-4.55939		7.96345	-2.34087
1.001	2.61272	-1.05419		8.12156	2.73109		1.00751	2.11061	-4.55304		8.13564	-2.37549
1.001	2.78492	-1.09964		8.29375	1.9666		1.00751	2.11061	-4.55304		8.30783	-2.40436
1.001	2.78492	-1.09964		8.46593	0.538067		1.00751	2.11061	-4.55304		8.48001	-2.02688
1.001	2.78492	-1.09964		8.63812	0.748148		1.00751	2.28281	-4.54719		8.6522	-2.02634
1.001	2.95713	-1.14576		8.8103	0.429153		1.00751	2.28281	-4.54719		8.82439	-1.92609
1.001	2.95713	-1.14576		8.98249	0.562634		1.00751	2.28281	-4.54719		8.99657	-1.73141
1.001	2.95713	-1.14576		9.15467	1.30501		1.00751	2.28281	-4.54719		9.16876	-1.68235
1.001	3.12933	-1.19247		9.32686	0.296083		1.00751	2.45501	-4.54184		9.34095	-1.58042
1.001	3.12933	-1.19247		9.49904	0.809159		1.00751	2.45501	-4.54184		9.51313	-1.22161
1.001	3.30154	-1.23974		9.67123	1.01707		1.00751	2.45501	-4.54184		9.68532	-0.998314
1.001	3.30154	-1.23974		9.84341	0.483463		1.00751	2.62721	-4.53699		9.8575	-1.10365
1.001	3.30154	-1.23974		10.0156	0.00529789		1.00751	2.62721	-4.53699		10.0297	-1.47785
1.001	3.47374	-1.28753		10.1878	1.58767		1.00751	2.62721	-4.53699		10.2019	-1.6617
1.001	3.47374	-1.28753		10.36	1.24574		1.00751	2.79941	-4.53262		10.3741	-2.13422
1.001	3.47374	-1.28753		10.5322	1.72382		1.00751	2.79941	-4.53262		10.5463	-3.43856
1.001	3.64594	-1.33577		10.7043	2.01215		1.00751	2.79941	-4.53262		10.7184	-2.28178
1.001	3.64594	-1.33577		10.8765	2.57599		1.00751	2.79941	-4.53262		10.8906	-2.61001
1.001	3.81815	-1.38442		11.0487	1.91071		1.00751	2.97161	-4.52874		11.0628	-2.76227
1.001	3.81815	-1.38442		11.2209	1.16919		1.00751	2.97161	-4.52874		11.235	-2.15677
1.001	3.81815	-1.38442		11.3931	1.20416		1.00751	2.97161	-4.52874		11.4072	-2.04715
1.001	3.99035	-1.43345		11.5653	-0.0335751		1.00751	3.14381	-4.52536		11.5794	-1.89788
1.001	3.99035	-1.43345		11.7374	-0.688501		1.00751	3.14381	-4.52536		11.7516	-1.75381
1.001	3.99035	-1.43345		11.9096	0.860425		1.00751	3.14381	-4.52536		11.9237	-1.68643
1.001	4.16256	-1.4828		12.0818	0.412306		1.00751	3.31601	-4.52247		12.0959	-1.41128
1.001	4.16256	-1.4828		12.254	0.182571		1.00751	3.31601	-4.52247		12.2681	-1.11738
1.001	4.33476	-1.53243		12.4262	1.12696		1.00751	3.31601	-4.52247		12.4403	-0.99156
1.001	4.33476	-1.53243		12.5984	0.587123		1.00751	3.31601	-4.52247		12.6125	-1.01383
1.001	4.33476	-1.53243		12.7706	0.280594		1.00751	3.48821	-4.52008		12.7847	-1.14288
1.001	4.50696	-1.58232		12.9427	0.174622		1.00751	3.48821	-4.52008		12.9569	-1.46446
1.001	4.50696	-1.58232		13.1149	1.07625		1.00751	3.48821	-4.52008		13.129	-2.3027
1.001	4.50696	-1.58232		13.2871	-1.02116		1.00751	3.66041	-4.5182		13.3012	-2.7019
1.001	4.67917	-1.63242		13.4593	0.393586		1.00751	3.66041	-4.5182		13.4734	-2.41382
1.001	4.67917	-1.63242		13.6315	1.82697		1.00751	3.66041	-4.5182		13.6456	-3.09046
1.001	4.67917	-1.63242		13.8037	1.40641		1.00751	3.66041	-4.5182		13.8178	-2.95461
1.001	4.85137	-1.68271		13.9758	0.161131		1.00751	3.83261	-4.51683		13.99	-2.51356
1.001	4.85137	-1.68271		14.148	-0.38601		1.00751	3.83261	-4.51683		14.1622	-2.44166
1.001	5.02357	-1.73316		14.3202	-0.267366		1.00751	3.83261	-4.51683		14.3344	-2.33433
1.001	5.02357	-1.73316		14.4924	0.439209		1.00751	4.00481	-4.51599		14.5065	-2.23444
1.001	5.02357	-1.73316		14.6646	0.439501		1.00751	4.00481	-4.51599		14.6787	-2.08107
1.001	5.19578	-1.75		14.8368	-0.733476		1.00751	4.00481	-4.51599		14.8509	-1.77678
1.001	5.19578	-1.75		15.009	-0.268267		1.00751	4.17701	-4.51567		15.0231	-1.55111
1.001	5.19578	-1.75		15.1811	-0.345337		1.00751	4.17701	-4.51567		15.1953	-1.44195
1.001	5.36798	-1.75		15.3533	0.0620556		1.00751	4.17701	-4.51567		15.3675	-1.41401
1.001	5.36798	-1.75		15.5255	-0.866778		1.00751	4.17701	-4.51567		15.5397	-1.52938
1.001	5.54019	-1.75		15.6977	0.0427917		1.00751	4.34921	-4.51589		15.7118	-1.93409
1.001	5.54019	-1.75		15.8699	0.483249		1.00751	4.34921	-4.51589		15.884	-2.88731
1.001	5.54019	-1.75		16.0421	0.812797		1.00751	4.34921	-4.51589		16.0562	-2.81496
1.001	5.71239	-1.75		16.2142	0.22444		1.00751	4.52141	-4.51666		16.2284	-2.77802
1.001	5.71239	-1.75		16.3864	1.14029		1.00751	4.52141	-4.51666		16.4006	-3.39737
1.001	5.71239	-1.75		16.5586	0.761202		1.00751	4.52141	-4.51666		16.5728	-3.14868
1.001	5.88459	-1.75		16.7308	-0.0409786		1.00751	4.52141	-4.51666		16.745	-2.89317
1.001	5.88459	-1.75		16.903	-0.759119		1.00751	4.69361	-4.51799		16.9171	-2.88428
1.001	6.0568	-1.75		17.0752	-1.19253		1.00751	4.69361	-4.51799		17.0893	-2.85448
1.001	6.0568	-1.75		17.2474	-0.729319		1.00751	4.69361	-4.51799		17.2615	-2.78415
1.001	6.0568	-1.75		17.4195	0.0570993		1.00751	4.86581	-4.51989		17.4337	-2.59607
1.001	6.229	-1.75		17.5917	-0.355107		1.00751	4.86581	-4.51989		17.6059	-2.36605
1.001	6.229	-1.75		17.7639	-2.04465		1.00751	4.86581	-4.51989		17.7781	-2.24501
1.001	6.229	-1.75		17.9361	-1.42098		1.00751	5.03801	-4.52236		17.9503	-2.19118
1.001	6.4012	-1.75		18.1083	0.0218997		1.00751	5.03801	-4.52236		18.1225	-2.15121
1.001	6.4012	-1.75		18.2805	-0.530057		1.00751	5.03801	-4.52236		18.2946	-2.22465
1.001	6.4012	-1.75		18.4526	-0.779952		1.00751	5.03801	-4.52236		18.4668	-2.6019
1.001	6.57341	-1.75		18.6248	-0.67194		1.00751	5.21021	-4.52543		18.639	-3.77391
1.001	6.57341	-1.75		18.797	0.518217		1.00751	5.21021	-4.52543		18.8112	-3.24503
1.001	6.74561	-1.75		18.9692	-1.04893		1.00751	5.21021	-4.52543		18.9834	-3.04173
1.001	6.74561	-1.75		19.1414	-0.449161		1.00751	5.38241	-4.5291		19.1556	-3.42894
1.001	6.74561	-1.75		19.3136	-0.295377		1.00751	5.38241	-4.5291		19.3278	-3.3024
1.001	6.91782	-1.75		19.4858	-0.378219		1.00751	5.38241	-4.5291		19.4999	-3.05067
1.001	6.91782	-1.75		19.6579	-0.329456		1.00751	5.38241	-4.5291		19.6721	-3.05303
1.001	6.91782	-1.75		19.8301	-1.89246		1.00751	5.55461	-4.53337		19.8443	-3.07826
1.001	7.09002	-1.75		20.0023	-1.06243		1.00751	5.55461	-4.53337		20.0165	-3.06488
1.001	7.09002	-1.75		20.1745	-0.132791		1.00751	5.55461	-4.53337		20.1887	-2.98002
1.001	7.26222	-1.75		20.3467	-0.702889		1.00751	5.72681	-4.53827		20.3609	-2.83822
1.001	7.26222	-1.75		20.5189	-0.514798		1.00751	5.72681	-4.53827		20.5331	-2.74552
1.001	7.26222	-1.75		20.691	-0.7995		1.00751	5.72681	-4.53827		20.7053	-2.70649
1.001	7.43443	-1.75		20.8632	-0.559074		1.00751	5.89901	-4.54379		20.8774	-2.66164
1.001	7.43443	-1.75		21.0354	-0.160752		1.00751	5.89901	-4.54379		21.0496	-2.6643
1.001	7.43443	-1.75		21.2076	-0.482921		1.00751	5.89901	-4.54379		21.2218	-2.88592
1.001	7.60663	-1.75		21.3798	-0.25603		1.00751	5.89901	-4.54379		21.394	-3.73846
1.001	7.60663	-1.75		21.552	-0.145966		1.00751	6.07121	-4.54995		21.5662	-3.81293
1.001	7.77884	-1.75		21.7242	-0.275141		1.00751	6.07121	-4.54995		21.7384	-3.32044
1.001	7.77884	-1.75		21.8963	-0.34826		1.00751	6.07121	-4.54995		21.9106	-3.58071
1.001	7.77884	-1.75		22.0685	-0.970002		1.00751	6.24341	-4.55676		22.0827	-3.47211
1.001	7.95104	-1.75		22.2407	0.301997		1.00751	6.24341	-4.55676		22.2549	-3.17697
1.001	7.95104	-1.75		22.4129	-0.849993		1.00751	6.24341	-4.55676		22.4271	-3.12422
1.001	7.95104	-1.75		22.5851	-2.38082		1.00751	6.24341	-4.55676		22.5993	-3.12487
1.001	8.12324	-1.75		22.7573	-0.569038		1.00751	6.41561	-4.56423		22.7715	-3.1163
1.001	8.12324	-1.75		22.9295	-0.281971		1.00751	6.41561	-4.56423		22.9437	-3.02376
1.001	8.12324	-1.75		23.1016	-1.10981		1.00751	6.41561	-4.56423		23.1159	-2.9208
1.001	8.29545	-1.75		23.2738	-0.815048		1.00751	6.58781	-4.57236		23.288	-2.89727
1.001	8.29545	-1.75		23.446	-0.836545		1.00751	6.58781	-4.57236		23.4602	-2.90658
1.001	8.46765	-1.75		23.6182	-0.186013		1.00751	6.58781	-4.57236		23.6324	-2.8762
1.001	8.46765	-1.75		23.7904	-0.729048		1.00751	6.76001	-4.58116		23.8046	-2.84143
1.001	8.46765	-1.75		23.9626	-0.623979		1.00751	6.76001	-4.58116		23.9768	-2.99552
1.001	8.63985	-1.75		24.1347	-0.672435		1.00751	6.76001	-4.58116		24.149	-3.61443
1.001	8.63985	-1.75		24.3069	-0.389507		1.00751	6.76001	-4.58116		24.3212	-4.3735
1.001	8.63985	-1.75		24.4791	0.0399273		1.00751	6.93222	-4.59064		24.4934	-3.72516
1.001	8.81206	-1.75		24.6513	0.398544		1.00751	6.93222	-4.59064		24.6655	-3.94204
1.001	8.81206	-1.75		24.8235	0.183299		1.00751	6.93222	-4.59064		24.8377	-3.80835
1.001	8.98426	-1.75		24.9957	-0.436644		1.00751	7.10442	-4.60081
1.001	8.98426	-1.75					1.00751	7.10442	-4.60081
1.001	8.98426	-1.75					1.00751	7.10442	-4.60081
1.001	9.15647	-1.75					1.00751	7.10442	-4.60081
1.001	9.15647	-1.75					1.00751	7.27662	-4.61168
1.001	9.15647	-1.75					1.00751	7.27662	-4.61168
1.001	9.32867	-1.75					1.00751	7.27662	-4.61168
1.001	9.32867	-1.75					1.00751	7.44882	-4.62324
1.001	9.50087	-1.75					1.00751	7.44882	-4.62324
1.001	9.50087	-1.75					1.00751	7.44882	-4.62324
1.001	9.50087	-1.75					1.00751	7.62102	-4.63551
1.001	9.67308	-1.75					1.00751	7.62102	-4.63551
1.001	9.67308	-1.75					1.00751	7.62102	-4.63551
1.001	9.67308	-1.75					1.00751	7.62102	-4.63551
1.001	9.84528	-1.75					1.00751	7.79322	-4.64849
1.001	9.84528	-1.75					1.00751	7.79322	-4.64849
1.001	10.0175	-1.75					1.00751	7.79322	-4.64849
1.001	10.0175	-1.75					1.00751	7.96542	-4.66219
1.001	10.0175	-1.75					1.00751	7.96542	-4.66219
1.001	10.1897	-1.75					1.00751	7.96542	-4.66219
1.001	10.1897	-1.75					1.00751	7.96542	-4.66219
1.001	10.1897	-1.75					1.00751	8.13762	-4.67661
1.001	10.3619	-1.75					1.00751	8.13762	-4.67661
1.001	10.3619	-1.75					1.00751	8.13762	-4.67661
1.001	10.3619	-1.75					1.00751	8.30982	-4.69177
1.001	10.5341	-1.75					1.00751	8.30982	-4.69177
1.001	10.5341	-1.75					1.00751	8.30982	-4.69177
1.001	10.7063	-1.75					1.00751	8.48202	-4.70765
1.001	10.7063	-1.75					1.00751	8.48202	-4.70765
1.001	10.7063	-1.75					1.00751	8.48202	-4.70765
1.001	10.8785	-1.75					1.00751	8.48202	-4.70765
1.001	10.8785	-1.75					1.00751	8.65422	-4.72427
1.001	10.8785	-1.75					1.00751	8.65422	-4.72427
1.001	11.0507	-1.75					1.00751	8.65422	-4.72427
1.001	11.0507	-1.75					1.00751	8.82642	-4.74163
1.001	11.2229	-1.75					1.00751	8.82642	-4.74163
1.001	11.2229	-1.75					1.00751	8.82642	-4.74163
1.001	11.2229	-1.75					1.00751	8.82642	-4.74163
1.001	11.3951	-1.75					1.00751	8.99862	-4.75973
1.001	11.3951	-1.75					1.00751	8.99862	-4.75973
1.001	11.3951	-1.75					1.00751	8.99862	-4.75973
1.001	11.5673	-1.75					1.00751	9.17082	-4.77858
1.001	11.5673	-1.75					1.00751	9.17082	-4.77858
1.001	11.7395	-1.75					1.00751	9.17082	-4.77858
1.001	11.7395	-1.75					1.00751	9.34302	-4.79819
1.001	11.7395	-1.75					1.00751	9.34302	-4.79819
1.001	11.9117	-1.75					1.00751	9.34302	-4.79819
1.001	11.9117	-1.75					1.00751	9.34302	-4.79819
1.001	11.9117	-1.75					1.00751	9.51522	-4.81854
1.001	12.0839	-1.75					1.00751	9.51522	-4.81854
1.001	12.0839	-1.75					1.00751	9.51522	-4.81854
1.001	12.0839	-1.75					1.00751	9.68742	-4.83965
1.001	12.2561	-1.75					1.00751	9.68742	-4.83965
1.001	12.2561	-1.75					1.00751	9.68742	-4.83965
1.001	12.4283	-1.75					1.00751	9.85962	-4.86152
1.001	12.4283	-1.75					1.00751	9.85962	-4.86152
1.001	12.4283	-1.75					1.00751	9.85962	-4.86152
1.001	12.6005	-1.75					1.00751	9.85962	-4.86152
1.001	12.6005	-1.75					1.00751	10.0318	-4.88415
1.001	12.6005	-1.75					1.00751	10.0318	-4.88415
1.001	12.7727	-1.75					1.00751	10.0318	-4.88415
1.001	12.7727	-1.75					1.00751	10.204	-4.90754
1.001	12.9449	-1.75					1.00751	10.204	-4.90754
1.001	12.9449	-1.75					1.00751	10.204	-4.90754
1.001	12.9449	-1.75					1.00751	10.204	-4.90754
1.001	13.1172	-1.75					1.00751	10.3762	-4.93169
1.001	13.1172	-1.75					1.00751	10.3762	-4.93169
1.001	13.1172	-1.75					1.00751	10.3762	-4.93169
1.001	13.2894	-1.75					1.00751	10.5484	-4.95661
1.001	13.2894	-1.75					1.00751	10.5484	-4.95661
1.001	13.4616	-1.75					1.00751	10.5484	-4.95661
1.001	13.4616	-1.75					1.00751	10.7206	-4.98228
1.001	13.4616	-1.75					1.00751	10.7206	-4.98228
1.001	13.6338	-1.75					1.00751	10.7206	-4.98228
1.001	13.6338	-1.75					1.00751	10.7206	-4.98228
1.001	13.6338	-1.75					1.00751	10.8928	-5.00872
1.001	13.806	-1.75					1.00751	10.8928	-5.00872
1.001	13.806	-1.75					1.00751	10.8928	-5.00872
1.001	13.806	-1.75					1.00751	11.065	-5.03592
1.001	13.9782	-1.75					1.00751	11.065	-5.03592
1.001	13.9782	-1.75					1.00751	11.065	-5.03592
1.001	14.1504	-1.75					1.00751	11.065	-5.03592
1.001	14.1504	-1.75					1.00751	11.2372	-5.06388
1.001	14.1504	-1.75					1.00751	11.2372	-5.06388
1.001	14.3226	-1.75					1.00751	11.2372	-5.06388
1.001	14.3226	-1.75					1.00751	11.4094	-5.0926
1.001	14.3226	-1.75					1.00751	11.4094	-5.0926
1.001	14.4948	-1.75					1.00751	11.4094	-5.0926
1.001	14.4948	-1.75					1.00751	11.5816	-5.12208
1.001	14.667	-1.75					1.00751	11.5816	-5.12208
1.001	14.667	-1.75					1.00751	11.5816	-5.12208
1.001	14.667	-1.75					1.00751	11.5816	-5.12208
1.001	14.8392	-1.75					1.00751	11.7538	-5.15231
1.001	14.8392	-1.75					1.00751	11.7538	-5.15231
1.001	14.8392	-1.75					1.00751	11.7538	-5.15231
1.001	15.0114	-1.75					1.00751	11.926	-5.1833
1.001	15.0114	-1.75					1.00751	11.926	-5.1833
1.001	15.1836	-1.75					1.00751	11.926	-5.1833
1.001	15.1836	-1.75					1.00751	11.926	-5.1833
1.001	15.1836	-1.75					1.00751	12.0982	-5.21503
1.001	15.3558	-1.75					1.00751	12.0982	-5.21503
1.001	15.3558	-1.75					1.00751	12.0982	-5.21503
1.001	15.3558	-1.75					1.00751	12.2704	-5.24752
1.001	15.528	-1.75					1.00751	12.2704	-5.24752
1.001	15.528	-1.75					1.00751	12.2704	-5.24752
1.001	15.7002	-1.75					1.00751	12.4426	-5.28074
1.001	15.7002	-1.75					1.00751	12.4426	-5.28074
1.001	15.7002	-1.75					1.00751	12.4426	-5.28074
1.001	15.8724	-1.75					1.00751	12.4426	-5.28074
1.001	15.8724	-1.75					1.00751	12.6148	-5.3147
1.001	15.8724	-1.75					1.00751	12.6148	-5.3147
1.001	16.0446	-1.75					1.00751	12.6148	-5.3147
1.001	16.0446	-1.75					1.00751	12.787	-5.3494
1.001	16.0446	-1.75					1.00751	12.787	-5.3494
1.001	16.2168	-1.75					1.00751	12.787	-5.3494
1.001	16.2168	-1.75					1.00751	12.787	-5.3494
1.001	16.389	-1.75					1.00751	12.9592	-5.38483
1.001	16.389	-1.75					1.00751	12.9592	-5.38483
1.001	16.389	-1.75					1.00751	12.9592	-5.38483
1.001	16.5612	-1.75					1.00751	13.1314	-5.42099
1.001	16.5612	-1.75					1.00751	13.1314	-5.42099
1.001	16.5612	-1.75					1.00751	13.1314	-5.42099
1.001	16.7334	-1.75					1.00751	13.3036	-5.45786
1.001	16.7334	-1.75					1.00751	13.3036	-5.45786
1.001	16.9056	-1.75					1.00751	13.3036	-5.45786
1.001	16.9056	-1.75					1.00751	13.3036	-5.45786
1.001	16.9056	-1.75					1.00751	13.4758	-5.49546
1.001	17.0778	-1.75					1.00751	13.4758	-5.49546
1.001	17.0778	-1.75					1.00751	13.4758	-5.49546
1.001	17.0778	-1.75					1.00751	13.648	-5.53376
1.001	17.25	-1.75					1.00751	13.648	-5.53376
1.001	17.25	-1.75					1.00751	13.648	-5.53376
1.001	17.4222	-1.75					1.00751	13.648	-5.53376
1.001	17.4222	-1.75					1.00751	13.8202	-5.57276
1.001	17.4222	-1.75					1.00751	13.8202	-5.57276
1.001	17.5945	-1.75					1.00751	13.8202	-5.57276
1.001	17.5945	-1.75					1.00751	13.9924	-5.61246
1.001	17.5945	-1.75					1.00751	13.9924	-5.61246
1.001	17.7667	-1.75					1.00751	13.9924	-5.61246
1.001	17.7667	-1.75					1.00751	14.1646	-5.65285
1.001	17.7667	-1.75					1.00751	14.1646	-5.65285
1.001	17.9389	-1.75					1.00751	14.1646	-5.65285
1.001	17.9389	-1.75					1.00751	14.1646	-5.65285
1.001	18.1111	-1.75					1.00751	14.3368	-5.69393
1.001	18.1111	-1.75					1.00751	14.3368	-5.69393
1.001	18.1111	-1.75					1.00751	14.3368	-5.69393
1.001	18.2833	-1.75					1.00751	14.509	-5.73567
1.001	18.2833	-1.75					1.00751	14.509	-5.73567
1.001	18.2833	-1.75					1.00751	14.509	-5.73567
1.001	18.4555	-1.75					1.00751	14.509	-5.73567
1.001	18.4555	-1.75					1.00751	14.6812	-5.77809
1.001	18.6277	-1.75					1.00751	14.6812	-5.77809
1.001	18.6277	-1.75					1.00751	14.6812	-5.77809
1.001	18.6277	-1.75					1.00751	14.8534	-5.82116
1.001	18.7999	-1.75					1.00751	14.8534	-5.82116
1.001	18.7999	-1.75					1.00751	14.8534	-5.82116
1.001	18.7999	-1.75					1.00751	15.0256	-5.86487
1.001	18.9721	-1.75					1.00751	15.0256	-5.86487
1.001	18.9721	-1.75					1.00751	15.0256	-5.86487
1.001	19.1443	-1.75					1.00751	15.0256	-5.86487
1.001	19.1443	-1.75					1.00751	15.1978	-5.90921
1.001	19.1443	-1.75					1.00751	15.1978	-5.90921
1.001	19.3165	-1.75					1.00751	15.1978	-5.90921
1.001	19.3165	-1.75					1.00751	15.37	-5.95418
1.001	19.3165	-1.75					1.00751	15.37	-5.95418
1.001	19.4887	-1.75					1.00751	15.37	-5.95418
1.001	19.4887	-1.75					1.00751	15.5422	-5.99974
1.001	19.4887	-1.75					1.00751	15.5422	-5.99974
1.001	19.6609	-1.75					1.00751	15.5422	-5.99974
1.001	19.6609	-1.75					1.00751	15.5422	-5.99974
1.001	19.8331	-1.75					1.00751	15.7144	-6
1.001	19.8331	-1.75					1.00751	15.7144	-6
1.001	19.8331	-1.75					1.00751	15.7144	-6
1.001	20.0053	-1.75					1.00751	15.8866	-6
1.001	20.0053	-1.75					1.00751	15.8866	-6
1.001	20.0053	-1.75					1.00751	15.8866	-6
1.001	20.1775	-1.75					1.00751	15.8866	-6
1.001	20.1775	-1.75					1.00751	16.0588	-6
1.001	20.3497	-1.75					1.00751	16.0588	-6
1.001	20.3497	-1.75					1.00751	16.0588	-6
1.001	20.3497	-1.75					1.00751	16.231	-6
1.001	20.5219	-1.75					1.00751	16.231	-6
1.001	20.5219	-1.75					1.00751	16.231	-6
1.001	20.5219	-1.75					1.00751	16.4032	-6
1.001	20.6941	-1.75					1.00751	16.4032	-6
1.001	20.6941	-1.75					1.00751	16.4032	-6
1.001	20.8663	-1.75					1.00751	16.4032	-6
1.001	20.8663	-1.75					1.00751	16.5754	-6
1.001	20.8663	-1.75					1.00751	16.5754	-6
1.001	21.0385	-1.75					1.00751	16.5754	-6
1.001	21.0385	-1.75					1.00751	16.7476	-6
1.001	21.0385	-1.75					1.00751	16.7476	-6
1.001	21.2107	-1.75					1.00751	16.7476	-6
1.001	21.2107	-1.75					1.00751	16.7476	-6
1.001	21.2107	-1.75					1.00751	16.9198	-6
1.001	21.3829	-1.75					1.00751	16.9198	-6
1.001	21.3829	-1.75					1.00751	16.9198	-6
1.001	21.5551	-1.75					1.00751	17.092	-6
1.001	21.5551	-1.75					1.00751	17.092	-6
1.001	21.5551	-1.75					1.00751	17.092	-6
1.001	21.7273	-1.75					1.00751	17.2642	-6
1.001	21.7273	-1.75					1.00751	17.2642	-6
1.001	21.7273	-1.75					1.00751	17.2642	-6
1.001	21.8995	-1.75					1.00751	17.2642	-6
1.001	21.8995	-1.75					1.00751	17.4364	-6
1.001	22.0718	-1.75					1.00751	17.4364	-6
1.001	22.0718	-1.75					1.00751	17.4364	-6
1.001	22.0718	-1.75					1.00751	17.6086	-6
1.001	22.244	-1.75					1.00751	17.6086	-6
1.001	22.244	-1.75					1.00751	17.6086	-6
1.001	22.244	-1.75					1.00751	17.6086	-6
1.001	22.4162	-1.75					1.00751	17.7808	-6
1.001	22.4162	-1.75					1.00751	17.7808	-6
1.001	22.5884	-1.75					1.00751	17.7808	-6
1.001	22.5884	-1.75					1.00751	17.953	-6
1.001	22.5884	-1.75					1.00751	17.953	-6
1.001	22.7606	-1.75					1.00751	17.953	-6
1.001	22.7606	-1.75					1.00751	18.1252	-6
1.001	22.7606	-1.75					1.00751	18.1252	-6
1.001	22.9328	-1.75					1.00751	18.1252	-6
1.001	22.9328	-1.75					1.00751	18.1252	-6
1.001	23.105	-1.75					1.00751	18.2974	-6
1.001	23.105	-1.75					1.00751	18.2974	-6
1.001	23.105	-1.75					1.00751	18.2974	-6
1.001	23.2772	-1.75					1.00751	18.4696	-6
1.001	23.2772	-1.75					1.00751	18.4696	-6
1.001	23.2772	-1.75					1.00751	18.4696	-6
1.001	23.4494	-1.75					1.00751	18.4696	-6
1.001	23.4494	-1.75					1.00751	18.6418	-6
1.001	23.4494	-1.75					1.00751	18.6418	-6
1.001	23.6216	-1.75					1.00751	18.6418	-6
1.001	23.6216	-1.75					1.00751	18.814	-6
1.001	23.7938	-1.75					1.00751	18.814	-6
1.001	23.7938	-1.75					1.00751	18.814	-6
1.001	23.7938	-1.75					1.00751	18.9862	-6
1.001	23.966	-1.75					1.00751	18.9862	-6
1.001	23.966	-1.75					1.00751	18.9862	-6
1.001	23.966	-1.75					1.00751	18.9862	-6
1.001	24.1382	-1.75					1.00751	19.1584	-6
1.001	24.1382	-1.75					1.00751	19.1584	-6
1.001	24.3104	-1.75					1.00751	19.1584	-6
1.001	24.3104	-1.75					1.00751	19.3306	-6
1.001	24.3104	-1.75					1.00751	19.3306	-6
1.001	24.4826	-1.75					1.00751	19.3306	-6
1.001	24.4826	-1.75					1.00751	19.3306	-6
1.001	24.4826	-1.75					1.00751	19.5028	-6
1.001	24.6548	-1.75					1.00751	19.5028	-6
1.001	24.6548	-1.75					1.00751	19.5028	-6
1.001	24.827	-1.75					1.00751	19.675	-6
1.001	24.827	-1.75					1.00751	19.675	-6
1.001	24.827	-1.75					1.00751	19.675	-6
1.001	24.9992	-1.75					1.00751	19.8472	-6
1.001	24.9992	-1.75					1.00751	19.8472	-6
1.00901	-0.486947	-0.439558					1.00751	19.8472	-6
1.00901	-0.486947	-0.439558					1.00751	19.8472	-6
1.00901	-0.486947	-0.439558					1.00751	20.0194	-6
1.00901	-0.314744	-0.468168					1.00751	20.0194	-6
1.00901	-0.314744	-0.468168					1.00751	20.0194	-6
1.00901	-0.14254	-0.498187					1.00751	20.1916	-6
1.00901	-0.14254	-0.498187					1.00751	20.1916	-6
1.00901	-0.14254	-0.498187					1.00751	20.1916	-6
1.00901	0.0296641	-0.529583					1.00751	20.1916	-6
1.00901	0.0296641	-0.529583					1.00751	20.3638	-6
1.00901	0.0296641	-0.529583					1.00751	20.3638	-6
1.00901	0.201868	-0.562325					1.00751	20.3638	-6
1.00901	0.201868	-0.562325					1.00751	20.536	-6
1.00901	0.374072	-0.596379					1.00751	20.536	-6
1.00901	0.374072	-0.596379					1.00751	20.536	-6
1.00901	0.374072	-0.596379					1.00751	20.7082	-6
1.00901	0.546275	-0.631711					1.00751	20.7082	-6
1.00901	0.546275	-0.631711					1.00751	20.7082	-6
1.00901	0.546275	-0.631711					1.00751	20.7082	-6
1.00901	0.718479	-0.668283					1.00751	20.8804	-6
1.00901	0.718479	-0.668283					1.00751	20.8804	-6
1.00901	0.718479	-0.668283					1.00751	20.8804	-6
1.00901	0.890683	-0.706059					1.00751	21.0526	-6
1.00901	0.890683	-0.706059					1.00751	21.0526	-6
1.00901	1.06289	-0.744997					1.00751	21.0526	-6
1.00901	1.06289	-0.744997					1.00751	21.0526	-6
1.00901	1.06289	-0.744997					1.00751	21.2248	-6
1.00901	1.23509	-0.785056					1.00751	21.2248	-6
1.00901	1.23509	-0.785056					1.00751	21.2248	-6
1.00901	1.23509	-0.785056					1.00751	21.397	-6
1.00901	1.40729	-0.826192					1.00751	21.397	-6
1.00901	1.40729	-0.826192					1.00751	21.397	-6
1.00901	1.5795	-0.868358					1.00751	21.5692	-6
1.00901	1.5795	-0.868358					1.00751	21.5692	-6
1.00901	1.5795	-0.868358					1.00751	21.5692	-6
1.00901	1.7517	-0.911508					1.00751	21.5692	-6
1.00901	1.7517	-0.911508					1.00751	21.7414	-6
1.00901	1.7517	-0.911508					1.00751	21.7414	-6
1.00901	1.92391	-0.955591					1.00751	21.7414	-6
1.00901	1.92391	-0.955591					1.00751	21.9136	-6
1.00901	2.09611	-1.00056					1.00751	21.9136	-6
1.00901	2.09611	-1.00056					1.00751	21.9136	-6
1.00901	2.09611	-1.00056					1.00751	22.0858	-6
1.00901	2.26831	-1.04635					1.00751	22.0858	-6
1.00901	2.26831	-1.04635					1.00751	22.0858	-6
1.00901	2.26831	-1.04635					1.00751	22.0858	-6
1.00901	2.44052	-1.09291					1.00751	22.258	-6
1.00901	2.44052	-1.09291					1.00751	22.258	-6
1.00901	2.44052	-1.09291					1.00751	22.258	-6
1.00901	2.61272	-1.14019					1.00751	22.4302	-6
1.00901	2.61272	-1.14019					1.00751	22.4302	-6
1.00901	2.78492	-1.18812					1.00751	22.4302	-6
1.00901	2.78492	-1.18812					1.00751	22.4302	-6
1.00901	2.78492	-1.18812					1.00751	22.6024	-6
1.00901	2.95713	-1.23664					1.00751	22.6024	-6
1.00901	2.95713	-1.23664					1.00751	22.6024	-6
1.00901	2.95713	-1.23664					1.00751	22.7746	-6
1.00901	3.12933	-1.2857					1.00751	22.7746	-6
1.00901	3.12933	-1.2857					1.00751	22.7746	-6
1.00901	3.30154	-1.33523					1.00751	22.9468	-6
1.00901	3.30154	-1.33523					1.00751	22.9468	-6
1.00901	3.30154	-1.33523					1.00751	22.9468	-6
1.00901	3.47374	-1.38516					1.00751	22.9468	-6
1.00901	3.47374	-1.38516					1.00751	23.119	-6
1.00901	3.47374	-1.38516					1.00751	23.119	-6
1.00901	3.64594	-1.43545					1.00751	23.119	-6
1.00901	3.64594	-1.43545					1.00751	23.2912	-6
1.00901	3.81815	-1.48602					1.00751	23.2912	-6
1.00901	3.81815	-1.48602					1.00751	23.2912	-6
1.00901	3.81815	-1.48602					1.00751	23.2912	-6
1.00901	3.99035	-1.53681					1.00751	23.4634	-6
1.00901	3.99035	-1.53681					1.00751	23.4634	-6
1.00901	3.99035	-1.53681					1.00751	23.4634	-6
1.00901	4.16256	-1.58778					1.00751	23.6356	-6
1.00901	4.16256	-1.58778					1.00751	23.6356	-6
1.00901	4.33476	-1.63886					1.00751	23.6356	-6
1.00901	4.33476	-1.63886					1.00751	23.8078	-6
1.00901	4.33476	-1.63886					1.00751	23.8078	-6
1.00901	4.50696	-1.69					1.00751	23.8078	-6
1.00901	4.50696	-1.69					1.00751	23.8078	-6
1.00901	4.50696	-1.69					1.00751	23.98	-6
1.00901	4.67917	-1.74117					1.00751	23.98	-6
1.00901	4.67917	-1.74117					1.00751	23.98	-6
1.00901	4.67917	-1.74117					1.00751	24.1522	-6
1.00901	4.85137	-1.75					1.00751	24.1522	-6
1.00901	4.85137	-1.75					1.00751	24.1522	-6
1.00901	5.02357	-1.75					1.00751	24.1522	-6
1.00901	5.02357	-1.75					1.00751	24.3244	-6
1.00901	5.02357	-1.75					1.00751	24.3244	-6
1.00901	5.19578	-1.75					1.00751	24.3244	-6
1.00901	5.19578	-1.75					1.00751	24.4966	-6
1.00901	5.19578	-1.75					1.00751	24.4966	-6
1.00901	5.36798	-1.75					1.00751	24.4966	-6
1.00901	5.36798	-1.75					1.00751	24.6688	-6
1.00901	5.54019	-1.75					1.00751	24.6688	-6
1.00901	5.54019	-1.75					1.00751	24.6688	-6
1.00901	5.54019	-1.75					1.00751	24.6688	-6
1.00901	5.71239	-1.75					1.00751	24.841	-6
1.00901	5.71239	-1.75					1.00751	24.841	-6
1.00901	5.71239	-1.75					1.01552	-0.472399	-4.78647
1.00901	5.88459	-1.75					1.01552	-0.472399	-4.78647
1.00901	5.88459	-1.75					1.01552	-0.300199	-4.76948
1.00901	6.0568	-1.75					1.01552	-0.300199	-4.76948
1.00901	6.0568	-1.75					1.01552	-0.300199	-4.76948
1.00901	6.0568	-1.75					1.01552	-0.300199	-4.76948
1.00901	6.229	-1.75					1.01552	-0.127999	-4.75339
1.00901	6.229	-1.75					1.01552	-0.127999	-4.75339
1.00901	6.229	-1.75					1.01552	-0.127999	-4.75339
1.00901	6.4012	-1.75					1.01552	0.0442017	-4.73815
1.00901	6.4012	-1.75					1.01552	0.0442017	-4.73815
1.00901	6.4012	-1.75					1.01552	0.0442017	-4.73815
1.00901	6.57341	-1.75					1.01552	0.216402	-4.7237
1.00901	6.57341	-1.75					1.01552	0.216402	-4.7237
1.00901	6.74561	-1.75					1.01552	0.216402	-4.7237
1.00901	6.74561	-1.75					1.01552	0.216402	-4.7237
1.00901	6.74561	-1.75					1.01552	0.388602	-4.70999
1.00901	6.91782	-1.75					1.01552	0.388602	-4.70999
1.00901	6.91782	-1.75					1.01552	0.388602	-4.70999
1.00901	6.91782	-1.75					1.01552	0.560803	-4.69697
1.00901	7.09002	-1.75					1.01552	0.560803	-4.69697
1.00901	7.09002	-1.75					1.01552	0.560803	-4.69697
1.00901	7.26222	-1.75					1.01552	0.560803	-4.69697
1.00901	7.26222	-1.75					1.01552	0.733003	-4.68461
1.00901	7.26222	-1.75					1.01552	0.733003	-4.68461
1.00901	7.43443	-1.75					1.01552	0.733003	-4.68461
1.00901	7.43443	-1.75					1.01552	0.905203	-4.67286
1.00901	7.43443	-1.75					1.01552	0.905203	-4.67286
1.00901	7.60663	-1.75					1.01552	0.905203	-4.67286
1.00901	7.60663	-1.75					1.01552	1.0774	-4.66168
1.00901	7.77884	-1.75					1.01552	1.0774	-4.66168
1.00901	7.77884	-1.75					1.01552	1.0774	-4.66168
1.00901	7.77884	-1.75					1.01552	1.0774	-4.66168
1.00901	7.95104	-1.75					1.01552	1.2496	-4.65103
1.00901	7.95104	-1.75					1.01552	1.2496	-4.65103
1.00901	7.95104	-1.75					1.01552	1.2496	-4.65103
1.00901	8.12324	-1.75					1.01552	1.4218	-4.6409
1.00901	8.12324	-1.75					1.01552	1.4218	-4.6409
1.00901	8.12324	-1.75					1.01552	1.4218	-4.6409
1.00901	8.29545	-1.75					1.01552	1.4218	-4.6409
1.00901	8.29545	-1.75					1.01552	1.594	-4.63124
1.00901	8.46765	-1.75					1.01552	1.594	-4.63124
1.00901	8.46765	-1.75					1.01552	1.594	-4.63124
1.00901	8.46765	-1.75					1.01552	1.76621	-4.62205
1.00901	8.63985	-1.75					1.01552	1.76621	-4.62205
1.00901	8.63985	-1.75					1.01552	1.76621	-4.62205
1.00901	8.63985	-1.75					1.01552	1.93841	-4.6133
1.00901	8.81206	-1.75					1.01552	1.93841	-4.6133
1.00901	8.81206	-1.75					1.01552	1.93841	-4.6133
1.00901	8.98426	-1.75					1.01552	1.93841	-4.6133
1.00901	8.98426	-1.75					1.01552	2.11061	-4.60497
1.00901	8.98426	-1.75					1.01552	2.11061	-4.60497
1.00901	9.15647	-1.75					1.01552	2.11061	-4.60497
1.00901	9.15647	-1.75					1.01552	2.28281	-4.59706
1.00901	9.15647	-1.75					1.01552	2.28281	-4.59706
1.00901	9.32867	-1.75					1.01552	2.28281	-4.59706
1.00901	9.32867	-1.75					1.01552	2.28281	-4.59706
1.00901	9.50087	-1.75					1.01552	2.45501	-4.58955
1.00901	9.50087	-1.75					1.01552	2.45501	-4.58955
1.00901	9.50087	-1.75					1.01552	2.45501	-4.58955
1.00901	9.67308	-1.75					1.01552	2.62721	-4.58245
1.00901	9.67308	-1.75					1.01552	2.62721	-4.58245
1.00901	9.67308	-1.75					1.01552	2.62721	-4.58245
1.00901	9.84528	-1.75					1.01552	2.79941	-4.57575
1.00901	9.84528	-1.75					1.01552	2.79941	-4.57575
1.00901	10.0175	-1.75					1.01552	2.79941	-4.57575
1.00901	10.0175	-1.75					1.01552	2.79941	-4.57575
1.00901	10.0175	-1.75					1.01552	2.97161	-4.56946
1.00901	10.1897	-1.75					1.01552	2.97161	-4.56946
1.00901	10.1897	-1.75					1.01552	2.97161	-4.56946
1.00901	10.1897	-1.75					1.01552	3.14381	-4.56358
1.00901	10.3619	-1.75					1.01552	3.14381	-4.56358
1.00901	10.3619	-1.75					1.01552	3.14381	-4.56358
1.00901	10.3619	-1.75					1.01552	3.31601	-4.55811
1.00901	10.5341	-1.75					1.01552	3.31601	-4.55811
1.00901	10.5341	-1.75					1.01552	3.31601	-4.55811
1.00901	10.7063	-1.75					1.01552	3.31601	-4.55811
1.00901	10.7063	-1.75					1.01552	3.48821	-4.55307
1.00901	10.7063	-1.75					1.01552	3.48821	-4.55307
1.00901	10.8785	-1.75					1.01552	3.48821	-4.55307
1.00901	10.8785	-1.75					1.01552	3.66041	-4.54847
1.00901	10.8785	-1.75					1.01552	3.66041	-4.54847
1.00901	11.0507	-1.75					1.01552	3.66041	-4.54847
1.00901	11.0507	-1.75					1.01552	3.66041	-4.54847
1.00901	11.2229	-1.75					1.01552	3.83261	-4.54432
1.00901	11.2229	-1.75					1.01552	3.83261	-4.54432
1.00901	11.2229	-1.75					1.01552	3.83261	-4.54432
1.00901	11.3951	-1.75					1.01552	4.00481	-4.54063
1.00901	11.3951	-1.75					1.01552	4.00481	-4.54063
1.00901	11.3951	-1.75					1.01552	4.00481	-4.54063
1.00901	11.5673	-1.75					1.01552	4.17701	-4.53741
1.00901	11.5673	-1.75					1.01552	4.17701	-4.53741
1.00901	11.7395	-1.75					1.01552	4.17701	-4.53741
1.00901	11.7395	-1.75					1.01552	4.17701	-4.53741
1.00901	11.7395	-1.75					1.01552	4.34921	-4.53469
1.00901	11.9117	-1.75					1.01552	4.34921	-4.53469
1.00901	11.9117	-1.75					1.01552	4.34921	-4.53469
1.00901	11.9117	-1.75					1.01552	4.52141	-4.53247
1.00901	12.0839	-1.75					1.01552	4.52141	-4.53247
1.00901	12.0839	-1.75					1.01552	4.52141	-4.53247
1.00901	12.0839	-1.75					1.01552	4.52141	-4.53247
1.00901	12.2561	-1.75					1.01552	4.69361	-4.53078
1.00901	12.2561	-1.75					1.01552	4.69361	-4.53078
1.00901	12.4283	-1.75					1.01552	4.69361	-4.53078
1.00901	12.4283	-1.75					1.01552	4.86581	-4.52963
1.00901	12.4283	-1.75					1.01552	4.86581	-4.52963
1.00901	12.6005	-1.75					1.01552	4.86581	-4.52963
1.00901	12.6005	-1.75					1.01552	5.03801	-4.52903
1.00901	12.6005	-1.75					1.01552	5.03801	-4.52903
1.00901	12.7727	-1.75					1.01552	5.03801	-4.52903
1.00901	12.7727	-1.75					1.01552	5.03801	-4.52903
1.00901	12.9449	-1.75					1.01552	5.21021	-4.52901
1.00901	12.9449	-1.75					1.01552	5.21021	-4.52901
1.00901	12.9449	-1.75					1.01552	5.21021	-4.52901
1.00901	13.1172	-1.75					1.01552	5.38241	-4.52956
1.00901	13.1172	-1.75					1.01552	5.38241	-4.52956
1.00901	13.1172	-1.75					1.01552	5.38241	-4.52956
1.00901	13.2894	-1.75					1.01552	5.38241	-4.52956
1.00901	13.2894	-1.75					1.01552	5.55461	-4.53072
1.00901	13.4616	-1.75					1.01552	5.55461	-4.53072
1.00901	13.4616	-1.75					1.01552	5.55461	-4.53072
1.00901	13.4616	-1.75					1.01552	5.72681	-4.5325
1.00901	13.6338	-1.75					1.01552	5.72681	-4.5325
1.00901	13.6338	-1.75					1.01552	5.72681	-4.5325
1.00901	13.6338	-1.75					1.01552	5.89901	-4.5349
1.00901	13.806	-1.75					1.01552	5.89901	-4.5349
1.00901	13.806	-1.75					1.01552	5.89901	-4.5349
1.00901	13.806	-1.75					1.01552	5.89901	-4.5349
1.00901	13.9782	-1.75					1.01552	6.07121	-4.53794
1.00901	13.9782	-1.75					1.01552	6.07121	-4.53794
1.00901	14.1504	-1.75					1.01552	6.07121	-4.53794
1.00901	14.1504	-1.75					1.01552	6.24341	-4.54164
1.00901	14.1504	-1.75					1.01552	6.24341	-4.54164
1.00901	14.3226	-1.75					1.01552	6.24341	-4.54164
1.00901	14.3226	-1.75					1.01552	6.24341	-4.54164
1.00901	14.3226	-1.75					1.01552	6.41561	-4.546
1.00901	14.4948	-1.75					1.01552	6.41561	-4.546
1.00901	14.4948	-1.75					1.01552	6.41561	-4.546
1.00901	14.667	-1.75					1.01552	6.58781	-4.55104
1.00901	14.667	-1.75					1.01552	6.58781	-4.55104
1.00901	14.667	-1.75					1.01552	6.58781	-4.55104
1.00901	14.8392	-1.75					1.01552	6.76001	-4.55677
1.00901	14.8392	-1.75					1.01552	6.76001	-4.55677
1.00901	14.8392	-1.75					1.01552	6.76001	-4.55677
1.00901	15.0114	-1.75					1.01552	6.76001	-4.55677
1.00901	15.0114	-1.75					1.01552	6.93222	-4.5632
1.00901	15.1836	-1.75					1.01552	6.93222	-4.5632
1.00901	15.1836	-1.75					1.01552	6.93222	-4.5632
1.00901	15.1836	-1.75					1.01552	7.10442	-4.57033
1.00901	15.3558	-1.75					1.01552	7.10442	-4.57033
1.00901	15.3558	-1.75					1.01552	7.10442	-4.57033
1.00901	15.3558	-1.75					1.01552	7.10442	-4.57033
1.00901	15.528	-1.75					1.01552	7.27662	-4.57817
1.00901	15.528	-1.75					1.01552	7.27662	-4.57817
1.00901	15.7002	-1.75					1.01552	7.27662	-4.57817
1.00901	15.7002	-1.75					1.01552	7.44882	-4.58674
1.00901	15.7002	-1.75					1.01552	7.44882	-4.58674
1.00901	15.8724	-1.75					1.01552	7.44882	-4.58674
1.00901	15.8724	-1.75					1.01552	7.62102	-4.59603
1.00901	15.8724	-1.75					1.01552	7.62102	-4.59603
1.00901	16.0446	-1.75					1.01552	7.62102	-4.59603
1.00901	16.0446	-1.75					1.01552	7.62102	-4.59603
1.00901	16.0446	-1.75					1.01552	7.79322	-4.60607
1.00901	16.2168	-1.75					1.01552	7.79322	-4.60607
1.00901	16.2168	-1.75					1.01552	7.79322	-4.60607
1.00901	16.389	-1.75					1.01552	7.96542	-4.61684
1.00901	16.389	-1.75					1.01552	7.96542	-4.61684
1.00901	16.389	-1.75					1.01552	7.96542	-4.61684
1.00901	16.5612	-1.75					1.01552	7.96542	-4.61684
1.00901	16.5612	-1.75					1.01552	8.13762	-4.62836
1.00901	16.5612	-1.75					1.01552	8.13762	-4.62836
1.00901	16.7334	-1.75					1.01552	8.13762	-4.62836
1.00901	16.7334	-1.75					1.01552	8.30982	-4.64064
1.00901	16.9056	-1.75					1.01552	8.30982	-4.64064
1.00901	16.9056	-1.75					1.01552	8.30982	-4.64064
1.00901	16.9056	-1.75					1.01552	8.48202	-4.65367
1.00901	17.0778	-1.75					1.01552	8.48202	-4.65367
1.00901	17.0778	-1.75					1.01552	8.48202	-4.65367
1.00901	17.0778	-1.75					1.01552	8.48202	-4.65367
1.00901	17.25	-1.75					1.01552	8.65422	-4.66747
1.00901	17.25	-1.75					1.01552	8.65422	-4.66747
1.00901	17.4222	-1.75					1.01552	8.65422	-4.66747
1.00901	17.4222	-1.75					1.01552	8.82642	-4.68203
1.00901	17.4222	-1.75					1.01552	8.82642	-4.68203
1.00901	17.5945	-1.75					1.01552	8.82642	-4.68203
1.00901	17.5945	-1.75					1.01552	8.82642	-4.68203
1.00901	17.5945	-1.75					1.01552	8.99862	-4.69736
1.00901	17.7667	-1.75					1.01552	8.99862	-4.69736
1.00901	17.7667	-1.75					1.01552	8.99862	-4.69736
1.00901	17.7667	-1.75					1.01552	9.17082	-4.71346
1.00901	17.9389	-1.75					1.01552	9.17082	-4.71346
1.00901	17.9389	-1.75					1.01552	9.17082	-4.71346
1.00901	18.1111	-1.75					1.01552	9.34302	-4.73033
1.00901	18.1111	-1.75					1.01552	9.34302	-4.73033
1.00901	18.1111	-1.75					1.01552	9.34302	-4.73033
1.00901	18.2833	-1.75					1.01552	9.34302	-4.73033
1.00901	18.2833	-1.75					1.01552	9.51522	-4.74799
1.00901	18.2833	-1.75					1.01552	9.51522	-4.74799
1.00901	18.4555	-1.75					1.01552	9.51522	-4.74799
1.00901	18.4555	-1.75					1.01552	9.68742	-4.76642
1.00901	18.6277	-1.75					1.01552	9.68742	-4.76642
1.00901	18.6277	-1.75					1.01552	9.68742	-4.76642
1.00901	18.6277	-1.75					1.01552	9.85962	-4.78563
1.00901	18.7999	-1.75					1.01552	9.85962	-4.78563
1.00901	18.7999	-1.75					1.01552	9.85962	-4.78563
1.00901	18.7999	-1.75					1.01552	9.85962	-4.78563
1.00901	18.9721	-1.75					1.01552	10.0318	-4.80563
1.00901	18.9721	-1.75					1.01552	10.0318	-4.80563
1.00901	19.1443	-1.75					1.01552	10.0318	-4.80563
1.00901	19.1443	-1.75					1.01552	10.204	-4.8264
1.00901	19.1443	-1.75					1.01552	10.204	-4.8264
1.00901	19.3165	-1.75					1.01552	10.204	-4.8264
1.00901	19.3165	-1.75					1.01552	10.204	-4.8264
1.00901	19.3165	-1.75					1.01552	10.3762	-4.84796
1.00901	19.4887	-1.75					1.01552	10.3762	-4.84796
1.00901	19.4887	-1.75					1.01552	10.3762	-4.84796
1.00901	19.4887	-1.75					1.01552	10.5484	-4.8703
1.00901	19.6609	-1.75					1.01552	10.5484	-4.8703
1.00901	19.6609	-1.75					1.01552	10.5484	-4.8703
1.00901	19.8331	-1.75					1.01552	10.7206	-4.89342
1.00901	19.8331	-1.75					1.01552	10.7206	-4.89342
1.00901	19.8331	-1.75					1.01552	10.7206	-4.89342
1.00901	20.0053	-1.75					1.01552	10.7206	-4.89342
1.00901	20.0053	-1.75					1.01552	10.8928	-4.91733
1.00901	20.0053	-1.75					1.01552	10.8928	-4.91733
1.00901	20.1775	-1.75					1.01552	10.8928	-4.91733
1.00901	20.1775	-1.75					1.01552	11.065	-4.94201
1.00901	20.3497	-1.75					1.01552	11.065	-4.94201
1.00901	20.3497	-1.75					1.01552	11.065	-4.94201
1.00901	20.3497	-1.75					1.01552	11.065	-4.94201
1.00901	20.5219	-1.75					1.01552	11.2372	-4.96748
1.00901	20.5219	-1.75					1.01552	11.2372	-4.96748
1.00901	20.5219	-1.75					1.01552	11.2372	-4.96748
1.00901	20.6941	-1.75					1.01552	11.4094	-4.99372
1.00901	20.6941	-1.75					1.01552	11.4094	-4.99372
1.00901	20.8663	-1.75					1.01552	11.4094	-4.99372
1.00901	20.8663	-1.75					1.01552	11.5816	-5.02074
1.00901	20.8663	-1.75					1.01552	11.5816	-5.02074
1.00901	21.0385	-1.75					1.01552	11.5816	-5.02074
1.00901	21.0385	-1.75					1.01552	11.5816	-5.02074
1.00901	21.0385	-1.75					1.01552	11.7538	-5.04853
1.00901	21.2107	-1.75					1.01552	11.7538	-5.04853
1.00901	21.2107	-1.75					1.01552	11.7538	-5.04853
1.00901	21.2107	-1.75					1.01552	11.926	-5.0771
1.00901	21.3829	-1.75					1.01552	11.926	-5.0771
1.00901	21.3829	-1.75					1.01552	11.926	-5.0771
1.00901	21.5551	-1.75					1.01552	11.926	-5.0771
1.00901	21.5551	-1.75					1.01552	12.0982	-5.10643
1.00901	21.5551	-1.75					1.01552	12.0982	-5.10643
1.00901	21.7273	-1.75					1.01552	12.0982	-5.10643
1.00901	21.7273	-1.75					1.01552	12.2704	-5.13653
1.00901	21.7273	-1.75					1.01552	12.2704	-5.13653
1.00901	21.8995	-1.75					1.01552	12.2704	-5.13653
1.00901	21.8995	-1.75					1.01552	12.4426	-5.16738
1.00901	22.0718	-1.75					1.01552	12.4426	-5.16738
1.00901	22.0718	-1.75					1.01552	12.4426	-5.16738
1.00901	22.0718	-1.75					1.01552	12.4426	-5.16738
1.00901	22.244	-1.75					1.01552	12.6148	-5.199
1.00901	22.244	-1.75					1.01552	12.6148	-5.199
1.00901	22.244	-1.75					1.01552	12.6148	-5.199
1.00901	22.4162	-1.75					1.01552	12.787	-5.23137
1.00901	22.4162	-1.75					1.01552	12.787	-5.23137
1.00901	22.5884	-1.75					1.01552	12.787	-5.23137
1.00901	22.5884	-1.75					1.01552	12.787	-5.23137
1.00901	22.5884	-1.75					1.01552	12.9592	-5.26449
1.00901	22.7606	-1.75					1.01552	12.9592	-5.26449
1.00901	22.7606	-1.75					1.01552	12.9592	-5.26449
1.00901	22.7606	-1.75					1.01552	13.1314	-5.29835
1.00901	22.9328	-1.75					1.01552	13.1314	-5.29835
1.00901	22.9328	-1.75					1.01552	13.1314	-5.29835
1.00901	23.105	-1.75					1.01552	13.3036	-5.33295
1.00901	23.105	-1.75					1.01552	13.3036	-5.33295
1.00901	23.105	-1.75					1.01552	13.3036	-5.33295
1.00901	23.2772	-1.75					1.01552	13.3036	-5.33295
1.00901	23.2772	-1.75					1.01552	13.4758	-5.36829
1.00901	23.2772	-1.75					1.01552	13.4758	-5.36829
1.00901	23.4494	-1.75					1.01552	13.4758	-5.36829
1.00901	23.4494	-1.75					1.01552	13.648	-5.40435
1.00901	23.4494	-1.75					1.01552	13.648	-5.40435
1.00901	23.6216	-1.75					1.01552	13.648	-5.40435
1.00901	23.6216	-1.75					1.01552	13.648	-5.40435
1.00901	23.7938	-1.75					1.01552	13.8202	-5.44114
1.00901	23.7938	-1.75					1.01552	13.8202	-5.44114
1.00901	23.7938	-1.75					1.01552	13.8202	-5.44114
1.00901	23.966	-1.75					1.01552	13.9924	-5.47865
1.00901	23.966	-1.75					1.01552	13.9924	-5.47865
1.00901	23.966	-1.75					1.01552	13.9924	-5.47865
1.00901	24.1382	-1.75					1.01552	14.1646	-5.51686
1.00901	24.1382	-1.75					1.01552	14.1646	-5.51686
1.00901	24.3104	-1.75					1.01552	14.1646	-5.51686
1.00901	24.3104	-1.75					1.01552	14.1646	-5.51686
1.00901	24.3104	-1.75					1.01552	14.3368	-5.55578
1.00901	24.4826	-1.75					1.01552	14.3368	-5.55578
1.00901	24.4826	-1.75					1.01552	14.3368	-5.55578
1.00901	24.4826	-1.75					1.01552	14.509	-5.5954
1.00901	24.6548	-1.75					1.01552	14.509	-5.5954
1.00901	24.6548	-1.75					1.01552	14.509	-5.5954
1.00901	24.827	-1.75					1.01552	14.509	-5.5954
1.00901	24.827	-1.75					1.01552	14.6812	-5.63569
1.00901	24.827	-1.75					1.01552	14.6812	-5.63569
1.00901	24.9992	-1.75					1.01552	14.6812	-5.63569
1.00901	24.9992	-1.75					1.01552	14.8534	-5.67667
1.01702	-0.486947	-0.478708					1.01552	14.8534	-5.67667
1.01702	-0.486947	-0.478708					1.01552	14.8534	-5.67667
1.01702	-0.486947	-0.478708					1.01552	15.0256	-5.71832
1.01702	-0.314744	-0.510436					1.01552	15.0256	-5.71832
1.01702	-0.314744	-0.510436					1.01552	15.0256	-5.71832
1.01702	-0.14254	-0.543566					1.01552	15.0256	-5.71832
1.01702	-0.14254	-0.543566					1.01552	15.1978	-5.76062
1.01702	-0.14254	-0.543566					1.01552	15.1978	-5.76062
1.01702	0.0296641	-0.578075					1.01552	15.1978	-5.76062
1.01702	0.0296641	-0.578075					1.01552	15.37	-5.80357
1.01702	0.0296641	-0.578075					1.01552	15.37	-5.80357
1.01702	0.201868	-0.613937					1.01552	15.37	-5.80357
1.01702	0.201868	-0.613937					1.01552	15.5422	-5.84716
1.01702	0.374072	-0.651124					1.01552	15.5422	-5.84716
1.01702	0.374072	-0.651124					1.01552	15.5422	-5.84716
1.01702	0.374072	-0.651124					1.01552	15.5422	-5.84716
1.01702	0.546275	-0.689604					1.01552	15.7144	-5.89137
1.01702	0.546275	-0.689604					1.01552	15.7144	-5.89137
1.01702	0.546275	-0.689604					1.01552	15.7144	-5.89137
1.01702	0.718479	-0.729345					1.01552	15.8866	-5.93618
1.01702	0.718479	-0.729345					1.01552	15.8866	-5.93618
1.01702	0.718479	-0.729345					1.01552	15.8866	-5.93618
1.01702	0.890683	-0.770311					1.01552	15.8866	-5.93618
1.01702	0.890683	-0.770311					1.01552	16.0588	-5.98159
1.01702	1.06289	-0.812463					1.01552	16.0588	-5.98159
1.01702	1.06289	-0.812463					1.01552	16.0588	-5.98159
1.01702	1.06289	-0.812463					1.01552	16.231	-6
1.01702	1.23509	-0.855761					1.01552	16.231	-6
1.01702	1.23509	-0.855761					1.01552	16.231	-6
1.01702	1.23509	-0.855761					1.01552	16.4032	-6
1.01702	1.40729	-0.90016					1.01552	16.4032	-6
1.01702	1.40729	-0.90016					1.01552	16.4032	-6
1.01702	1.5795	-0.945613					1.01552	16.4032	-6
1.01702	1.5795	-0.945613					1.01552	16.5754	-6
1.01702	1.5795	-0.945613					1.01552	16.5754	-6
1.01702	1.7517	-0.992069					1.01552	16.5754	-6
1.01702	1.7517	-0.992069					1.01552	16.7476	-6
1.01702	1.7517	-0.992069					1.01552	16.7476	-6
1.01702	1.92391	-1.03947					1.01552	16.7476	-6
1.01702	1.92391	-1.03947					1.01552	16.7476	-6
1.01702	2.09611	-1.08777					1.01552	16.9198	-6
1.01702	2.09611	-1.08777					1.01552	16.9198	-6
1.01702	2.09611	-1.08777					1.01552	16.9198	-6
1.01702	2.26831	-1.13689					1.01552	17.092	-6
1.01702	2.26831	-1.13689					1.01552	17.092	-6
1.01702	2.26831	-1.13689					1.01552	17.092	-6
1.01702	2.44052	-1.18678					1.01552	17.2642	-6
1.01702	2.44052	-1.18678					1.01552	17.2642	-6
1.01702	2.44052	-1.18678					1.01552	17.2642	-6
1.01702	2.61272	-1.23736					1.01552	17.2642	-6
1.01702	2.61272	-1.23736					1.01552	17.4364	-6
1.01702	2.78492	-1.28857					1.01552	17.4364	-6
1.01702	2.78492	-1.28857					1.01552	17.4364	-6
1.01702	2.78492	-1.28857					1.01552	17.6086	-6
1.01702	2.95713	-1.34032					1.01552	17.6086	-6
1.01702	2.95713	-1.34032					1.01552	17.6086	-6
1.01702	2.95713	-1.34032					1.01552	17.6086	-6
1.01702	3.12933	-1.39254					1.01552	17.7808	-6
1.01702	3.12933	-1.39254					1.01552	17.7808	-6
1.01702	3.30154	-1.44514					1.01552	17.7808	-6
1.01702	3.30154	-1.44514					1.01552	17.953	-6
1.01702	3.30154	-1.44514					1.01552	17.953	-6
1.01702	3.47374	-1.49806					1.01552	17.953	-6
1.01702	3.47374	-1.49806					1.01552	18.1252	-6
1.01702	3.47374	-1.49806					1.01552	18.1252	-6
1.01702	3.64594	-1.55119					1.01552	18.1252	-6
1.01702	3.64594	-1.55119					1.01552	18.1252	-6
1.01702	3.81815	-1.60446					1.01552	18.2974	-6
1.01702	3.81815	-1.60446					1.01552	18.2974	-6
1.01702	3.81815	-1.60446					1.01552	18.2974	-6
1.01702	3.99035	-1.65779					1.01552	18.4696	-6
1.01702	3.99035	-1.65779					1.01552	18.4696	-6
1.01702	3.99035	-1.65779					1.01552	18.4696	-6
1.01702	4.16256	-1.71109					1.01552	18.4696	-6
1.01702	4.16256	-1.71109					1.01552	18.6418	-6
1.01702	4.33476	-1.75					1.01552	18.6418	-6
1.01702	4.33476	-1.75					1.01552	18.6418	-6
1.01702	4.33476	-1.75					1.01552	18.814	-6
1.01702	4.50696	-1.75					1.01552	18.814	-6
1.01702	4.50696	-1.75					1.01552	18.814	-6
1.01702	4.50696	-1.75					1.01552	18.9862	-6
1.01702	4.67917	-1.75					1.01552	18.9862	-6
1.01702	4.67917	-1.75					1.01552	18.9862	-6
1.01702	4.67917	-1.75					1.01552	18.9862	-6
1.01702	4.85137	-1.75					1.01552	19.1584	-6
1.01702	4.85137	-1.75					1.01552	19.1584	-6
1.01702	5.02357	-1.75					1.01552	19.1584	-6
1.01702	5.02357	-1.75					1.01552	19.3306	-6
1.01702	5.02357	-1.75					1.01552	19.3306	-6
1.01702	5.19578	-1.75					1.01552	19.3306	-6
1.01702	5.19578	-1.75					1.01552	19.3306	-6
1.01702	5.19578	-1.75					1.01552	19.5028	-6
1.01702	5.36798	-1.75					1.01552	19.5028	-6
1.01702	5.36798	-1.75					1.01552	19.5028	-6
1.01702	5.54019	-1.75					1.01552	19.675	-6
1.01702	5.54019	-1.75					1.01552	19.675	-6
1.01702	5.54019	-1.75					1.01552	19.675	-6
1.01702	5.71239	-1.75					1.01552	19.8472	-6
1.01702	5.71239	-1.75					1.01552	19.8472	-6
1.01702	5.71239	-1.75					1.01552	19.8472	-6
1.01702	5.88459	-1.75					1.01552	19.8472	-6
1.01702	5.88459	-1.75					1.01552	20.0194	-6
1.01702	6.0568	-1.75					1.01552	20.0194	-6
1.01702	6.0568	-1.75					1.01552	20.0194	-6
1.01702	6.0568	-1.75					1.01552	20.1916	-6
1.01702	6.229	-1.75					1.01552	20.1916	-6
1.01702	6.229	-1.75					1.01552	20.1916	-6
1.01702	6.229	-1.75					1.01552	20.1916	-6
1.01702	6.4012	-1.75					1.01552	20.3638	-6
1.01702	6.4012	-1.75					1.01552	20.3638	-6
1.01702	6.4012	-1.75					1.01552	20.3638	-6
1.01702	6.57341	-1.75					1.01552	20.536	-6
1.01702	6.57341	-1.75					1.01552	20.536	-6
1.01702	6.74561	-1.75					1.01552	20.536	-6
1.01702	6.74561	-1.75					1.01552	20.7082	-6
1.01702	6.74561	-1.75					1.01552	20.7082	-6
1.01702	6.91782	-1.75					1.01552	20.7082	-6
1.01702	6.91782	-1.75					1.01552	20.7082	-6
1.01702	6.91782	-1.75					1.01552	20.8804	-6
1.01702	7.09002	-1.75					1.01552	20.8804	-6
1.01702	7.09002	-1.75					1.01552	20.8804	-6
1.01702	7.26222	-1.75					1.01552	21.0526	-6
1.01702	7.26222	-1.75					1.01552	21.0526	-6
1.01702	7.26222	-1.75					1.01552	21.0526	-6
1.01702	7.43443	-1.75					1.01552	21.0526	-6
1.01702	7.43443	-1.75					1.01552	21.2248	-6
1.01702	7.43443	-1.75					1.01552	21.2248	-6
1.01702	7.60663	-1.75					1.01552	21.2248	-6
1.01702	7.60663	-1.75					1.01552	21.397	-6
1.01702	7.77884	-1.75					1.01552	21.397	-6
1.01702	7.77884	-1.75					1.01552	21.397	-6
1.01702	7.77884	-1.75					1.01552	21.5692	-6
1.01702	7.95104	-1.75					1.01552	21.5692	-6
1.01702	7.95104	-1.75					1.01552	21.5692	-6
1.01702	7.95104	-1.75					1.01552	21.5692	-6
1.01702	8.12324	-1.75					1.01552	21.7414	-6
1.01702	8.12324	-1.75					1.01552	21.7414	-6
1.01702	8.12324	-1.75					1.01552	21.7414	-6
1.01702	8.29545	-1.75					1.01552	21.9136	-6
1.01702	8.29545	-1.75					1.01552	21.9136	-6
1.01702	8.46765	-1.75					1.01552	21.9136	-6
1.01702	8.46765	-1.75					1.01552	22.0858	-6
1.01702	8.46765	-1.75					1.01552	22.0858	-6
1.01702	8.63985	-1.75					1.01552	22.0858	-6
1.01702	8.63985	-1.75					1.01552	22.0858	-6
1.01702	8.63985	-1.75					1.01552	22.258	-6
1.01702	8.81206	-1.75					1.01552	22.258	-6
1.01702	8.81206	-1.75					1.01552	22.258	-6
1.01702	8.98426	-1.75					1.01552	22.4302	-6
1.01702	8.98426	-1.75					1.01552	22.4302	-6
1.01702	8.98426	-1.75					1.01552	22.4302	-6
1.01702	9.15647	-1.75					1.01552	22.4302	-6
1.01702	9.15647	-1.75					1.01552	22.6024	-6
1.01702	9.15647	-1.75					1.01552	22.6024	-6
1.01702	9.32867	-1.75					1.01552	22.6024	-6
1.01702	9.32867	-1.75					1.01552	22.7746	-6
1.01702	9.50087	-1.75					1.01552	22.7746	-6
1.01702	9.50087	-1.75					1.01552	22.7746	-6
1.01702	9.50087	-1.75					1.01552	22.9468	-6
1.01702	9.67308	-1.75					1.01552	22.9468	-6
1.01702	9.67308	-1.75					1.01552	22.9468	-6
1.01702	9.67308	-1.75					1.01552	22.9468	-6
1.01702	9.84528	-1.75					1.01552	23.119	-6
1.01702	9.84528	-1.75					1.01552	23.119	-6
1.01702	10.0175	-1.75					1.01552	23.119	-6
1.01702	10.0175	-1.75					1.01552	23.2912	-6
1.01702	10.0175	-1.75					1.01552	23.2912	-6
1.01702	10.1897	-1.75					1.01552	23.2912	-6
1.01702	10.1897	-1.75					1.01552	23.2912	-6
1.01702	10.1897	-1.75					1.01552	23.4634	-6
1.01702	10.3619	-1.75					1.01552	23.4634	-6
1.01702	10.3619	-1.75					1.01552	23.4634	-6
1.01702	10.3619	-1.75					1.01552	23.6356	-6
1.01702	10.5341	-1.75					1.01552	23.6356	-6
1.01702	10.5341	-1.75					1.01552	23.6356	-6
1.01702	10.7063	-1.75					1.01552	23.8078	-6
1.01702	10.7063	-1.75					1.01552	23.8078	-6
1.01702	10.7063	-1.75					1.01552	23.8078	-6
1.01702	10.8785	-1.75					1.01552	23.8078	-6
1.01702	10.8785	-1.75					1.01552	23.98	-6
1.01702	10.8785	-1.75					1.01552	23.98	-6
1.01702	11.0507	-1.75					1.01552	23.98	-6
1.01702	11.0507	-1.75					1.01552	24.1522	-6
1.01702	11.2229	-1.75					1.01552	24.1522	-6
1.01702	11.2229	-1.75					1.01552	24.1522	-6
1.01702	11.2229	-1.75					1.01552	24.1522	-6
1.01702	11.3951	-1.75					1.01552	24.3244	-6
1.01702	11.3951	-1.75					1.01552	24.3244	-6
1.01702	11.3951	-1.75					1.01552	24.3244	-6
1.01702	11.5673	-1.75					1.01552	24.4966	-6
1.01702	11.5673	-1.75					1.01552	24.4966	-6
1.01702	11.7395	-1.75					1.01552	24.4966	-6
1.01702	11.7395	-1.75					1.01552	24.6688	-6
1.01702	11.7395	-1.75					1.01552	24.6688	-6
1.01702	11.9117	-1.75					1.01552	24.6688	-6
1.01702	11.9117	-1.75					1.01552	24.6688	-6
1.01702	11.9117	-1.75					1.01552	24.841	-6
1.01702	12.0839	-1.75					1.01552	24.841	-6
1.01702	12.0839	-1.75					1.02352	-0.472399	-4.8724
1.01702	12.0839	-1.75					1.02352	-0.472399	-4.8724
1.01702	12.2561	-1.75					1.02352	-0.300199	-4.85394
1.01702	12.2561	-1.75					1.02352	-0.300199	-4.85394
1.01702	12.4283	-1.75					1.02352	-0.300199	-4.85394
1.01702	12.4283	-1.75					1.02352	-0.300199	-4.85394
1.01702	12.4283	-1.75					1.02352	-0.127999	-4.83656
1.01702	12.6005	-1.75					1.02352	-0.127999	-4.83656
1.01702	12.6005	-1.75					1.02352	-0.127999	-4.83656
1.01702	12.6005	-1.75					1.02352	0.0442017	-4.82015
1.01702	12.7727	-1.75					1.02352	0.0442017	-4.82015
1.01702	12.7727	-1.75					1.02352	0.0442017	-4.82015
1.01702	12.9449	-1.75					1.02352	0.216402	-4.80462
1.01702	12.9449	-1.75					1.02352	0.216402	-4.80462
1.01702	12.9449	-1.75					1.02352	0.216402	-4.80462
1.01702	13.1172	-1.75					1.02352	0.216402	-4.80462
1.01702	13.1172	-1.75					1.02352	0.388602	-4.78987
1.01702	13.1172	-1.75					1.02352	0.388602	-4.78987
1.01702	13.2894	-1.75					1.02352	0.388602	-4.78987
1.01702	13.2894	-1.75					1.02352	0.560803	-4.77582
1.01702	13.4616	-1.75					1.02352	0.560803	-4.77582
1.01702	13.4616	-1.75					1.02352	0.560803	-4.77582
1.01702	13.4616	-1.75					1.02352	0.560803	-4.77582
1.01702	13.6338	-1.75					1.02352	0.733003	-4.7624
1.01702	13.6338	-1.75					1.02352	0.733003	-4.7624
1.01702	13.6338	-1.75					1.02352	0.733003	-4.7624
1.01702	13.806	-1.75					1.02352	0.905203	-4.74955
1.01702	13.806	-1.75					1.02352	0.905203	-4.74955
1.01702	13.806	-1.75					1.02352	0.905203	-4.74955
1.01702	13.9782	-1.75					1.02352	1.0774	-4.7372
1.01702	13.9782	-1.75					1.02352	1.0774	-4.7372
1.01702	14.1504	-1.75					1.02352	1.0774	-4.7372
1.01702	14.1504	-1.75					1.02352	1.0774	-4.7372
1.01702	14.1504	-1.75					1.02352	1.2496	-4.72531
1.01702	14.3226	-1.75					1.02352	1.2496	-4.72531
1.01702	14.3226	-1.75					1.02352	1.2496	-4.72531
1.01702	14.3226	-1.75					1.02352	1.4218	-4.71382
1.01702	14.4948	-1.75					1.02352	1.4218	-4.71382
1.01702	14.4948	-1.75					1.02352	1.4218	-4.71382
1.01702	14.667	-1.75					1.02352	1.4218	-4.71382
1.01702	14.667	-1.75					1.02352	1.594	-4.7027
1.01702	14.667	-1.75					1.02352	1.594	-4.7027
1.01702	14.8392	-1.75					1.02352	1.594	-4.7027
1.01702	14.8392	-1.75					1.02352	1.76621	-4.69193
1.01702	14.8392	-1.75					1.02352	1.76621	-4.69193
1.01702	15.0114	-1.75					1.02352	1.76621	-4.69193
1.01702	15.0114	-1.75					1.02352	1.93841	-4.68146
1.01702	15.1836	-1.75					1.02352	1.93841	-4.68146
1.01702	15.1836	-1.75					1.02352	1.93841	-4.68146
1.01702	15.1836	-1.75					1.02352	1.93841	-4.68146
1.01702	15.3558	-1.75					1.02352	2.11061	-4.67129
1.01702	15.3558	-1.75					1.02352	2.11061	-4.67129
1.01702	15.3558	-1.75					1.02352	2.11061	-4.67129
1.01702	15.528	-1.75					1.02352	2.28281	-4.6614
1.01702	15.528	-1.75					1.02352	2.28281	-4.6614
1.01702	15.7002	-1.75					1.02352	2.28281	-4.6614
1.01702	15.7002	-1.75					1.02352	2.28281	-4.6614
1.01702	15.7002	-1.75					1.02352	2.45501	-4.65179
1.01702	15.8724	-1.75					1.02352	2.45501	-4.65179
1.01702	15.8724	-1.75					1.02352	2.45501	-4.65179
1.01702	15.8724	-1.75					1.02352	2.62721	-4.64246
1.01702	16.0446	-1.75					1.02352	2.62721	-4.64246
1.01702	16.0446	-1.75					1.02352	2.62721	-4.64246
1.01702	16.0446	-1.75					1.02352	2.79941	-4.6334
1.01702	16.2168	-1.75					1.02352	2.79941	-4.6334
1.01702	16.2168	-1.75					1.02352	2.79941	-4.6334
1.01702	16.389	-1.75					1.02352	2.79941	-4.6334
1.01702	16.389	-1.75					1.02352	2.97161	-4.62462
1.01702	16.389	-1.75					1.02352	2.97161	-4.62462
1.01702	16.5612	-1.75					1.02352	2.97161	-4.62462
1.01702	16.5612	-1.75					1.02352	3.14381	-4.61615
1.01702	16.5612	-1.75					1.02352	3.14381	-4.61615
1.01702	16.7334	-1.75					1.02352	3.14381	-4.61615
1.01702	16.7334	-1.75					1.02352	3.31601	-4.60798
1.01702	16.9056	-1.75					1.02352	3.31601	-4.60798
1.01702	16.9056	-1.75					1.02352	3.31601	-4.60798
1.01702	16.9056	-1.75					1.02352	3.31601	-4.60798
1.01702	17.0778	-1.75					1.02352	3.48821	-4.60015
1.01702	17.0778	-1.75					1.02352	3.48821	-4.60015
1.01702	17.0778	-1.75					1.02352	3.48821	-4.60015
1.01702	17.25	-1.75					1.02352	3.66041	-4.59266
1.01702	17.25	-1.75					1.02352	3.66041	-4.59266
1.01702	17.4222	-1.75					1.02352	3.66041	-4.59266
1.01702	17.4222	-1.75					1.02352	3.66041	-4.59266
1.01702	17.4222	-1.75					1.02352	3.83261	-4.58554
1.01702	17.5945	-1.75					1.02352	3.83261	-4.58554
1.01702	17.5945	-1.75					1.02352	3.83261	-4.58554
1.01702	17.5945	-1.75					1.02352	4.00481	-4.57881
1.01702	17.7667	-1.75					1.02352	4.00481	-4.57881
1.01702	17.7667	-1.75					1.02352	4.00481	-4.57881
1.01702	17.7667	-1.75					1.02352	4.17701	-4.5725
1.01702	17.9389	-1.75					1.02352	4.17701	-4.5725
1.01702	17.9389	-1.75					1.02352	4.17701	-4.5725
1.01702	18.1111	-1.75					1.02352	4.17701	-4.5725
1.01702	18.1111	-1.75					1.02352	4.34921	-4.56662
1.01702	18.1111	-1.75					1.02352	4.34921	-4.56662
1.01702	18.2833	-1.75					1.02352	4.34921	-4.56662
1.01702	18.2833	-1.75					1.02352	4.52141	-4.56121
1.01702	18.2833	-1.75					1.02352	4.52141	-4.56121
1.01702	18.4555	-1.75					1.02352	4.52141	-4.56121
1.01702	18.4555	-1.75					1.02352	4.52141	-4.56121
1.01702	18.6277	-1.75					1.02352	4.69361	-4.55629
1.01702	18.6277	-1.75					1.02352	4.69361	-4.55629
1.01702	18.6277	-1.75					1.02352	4.69361	-4.55629
1.01702	18.7999	-1.75					1.02352	4.86581	-4.55188
1.01702	18.7999	-1.75					1.02352	4.86581	-4.55188
1.01702	18.7999	-1.75					1.02352	4.86581	-4.55188
1.01702	18.9721	-1.75					1.02352	5.03801	-4.548
1.01702	18.9721	-1.75					1.02352	5.03801	-4.548
1.01702	19.1443	-1.75					1.02352	5.03801	-4.548
1.01702	19.1443	-1.75					1.02352	5.03801	-4.548
1.01702	19.1443	-1.75					1.02352	5.21021	-4.54468
1.01702	19.3165	-1.75					1.02352	5.21021	-4.54468
1.01702	19.3165	-1.75					1.02352	5.21021	-4.54468
1.01702	19.3165	-1.75					1.02352	5.38241	-4.54193
1.01702	19.4887	-1.75					1.02352	5.38241	-4.54193
1.01702	19.4887	-1.75					1.02352	5.38241	-4.54193
1.01702	19.4887	-1.75					1.02352	5.38241	-4.54193
1.01702	19.6609	-1.75					1.02352	5.55461	-4.53979
1.01702	19.6609	-1.75					1.02352	5.55461	-4.53979
1.01702	19.8331	-1.75					1.02352	5.55461	-4.53979
1.01702	19.8331	-1.75					1.02352	5.72681	-4.53826
1.01702	19.8331	-1.75					1.02352	5.72681	-4.53826
1.01702	20.0053	-1.75					1.02352	5.72681	-4.53826
1.01702	20.0053	-1.75					1.02352	5.89901	-4.53737
1.01702	20.0053	-1.75					1.02352	5.89901	-4.53737
1.01702	20.1775	-1.75					1.02352	5.89901	-4.53737
1.01702	20.1775	-1.75					1.02352	5.89901	-4.53737
1.01702	20.3497	-1.75					1.02352	6.07121	-4.53713
1.01702	20.3497	-1.75					1.02352	6.07121	-4.53713
1.01702	20.3497	-1.75					1.02352	6.07121	-4.53713
1.01702	20.5219	-1.75					1.02352	6.24341	-4.53756
1.01702	20.5219	-1.75					1.02352	6.24341	-4.53756
1.01702	20.5219	-1.75					1.02352	6.24341	-4.53756
1.01702	20.6941	-1.75					1.02352	6.24341	-4.53756
1.01702	20.6941	-1.75					1.02352	6.41561	-4.53868
1.01702	20.8663	-1.75					1.02352	6.41561	-4.53868
1.01702	20.8663	-1.75					1.02352	6.41561	-4.53868
1.01702	20.8663	-1.75					1.02352	6.58781	-4.54049
1.01702	21.0385	-1.75					1.02352	6.58781	-4.54049
1.01702	21.0385	-1.75					1.02352	6.58781	-4.54049
1.01702	21.0385	-1.75					1.02352	6.76001	-4.54302
1.01702	21.2107	-1.75					1.02352	6.76001	-4.54302
1.01702	21.2107	-1.75					1.02352	6.76001	-4.54302
1.01702	21.2107	-1.75					1.02352	6.76001	-4.54302
1.01702	21.3829	-1.75					1.02352	6.93222	-4.54626
1.01702	21.3829	-1.75					1.02352	6.93222	-4.54626
1.01702	21.5551	-1.75					1.02352	6.93222	-4.54626
1.01702	21.5551	-1.75					1.02352	7.10442	-4.55024
1.01702	21.5551	-1.75					1.02352	7.10442	-4.55024
1.01702	21.7273	-1.75					1.02352	7.10442	-4.55024
1.01702	21.7273	-1.75					1.02352	7.10442	-4.55024
1.01702	21.7273	-1.75					1.02352	7.27662	-4.55497
1.01702	21.8995	-1.75					1.02352	7.27662	-4.55497
1.01702	21.8995	-1.75					1.02352	7.27662	-4.55497
1.01702	22.0718	-1.75					1.02352	7.44882	-4.56044
1.01702	22.0718	-1.75					1.02352	7.44882	-4.56044
1.01702	22.0718	-1.75					1.02352	7.44882	-4.56044
1.01702	22.244	-1.75					1.02352	7.62102	-4.56668
1.01702	22.244	-1.75					1.02352	7.62102	-4.56668
1.01702	22.244	-1.75					1.02352	7.62102	-4.56668
1.01702	22.4162	-1.75					1.02352	7.62102	-4.56668
1.01702	22.4162	-1.75					1.02352	7.79322	-4.57368
1.01702	22.5884	-1.75					1.02352	7.79322	-4.57368
1.01702	22.5884	-1.75					1.02352	7.79322	-4.57368
1.01702	22.5884	-1.75					1.02352	7.96542	-4.58146
1.01702	22.7606	-1.75					1.02352	7.96542	-4.58146
1.01702	22.7606	-1.75					1.02352	7.96542	-4.58146
1.01702	22.7606	-1.75					1.02352	7.96542	-4.58146
1.01702	22.9328	-1.75					1.02352	8.13762	-4.59001
1.01702	22.9328	-1.75					1.02352	8.13762	-4.59001
1.01702	23.105	-1.75					1.02352	8.13762	-4.59001
1.01702	23.105	-1.75					1.02352	8.30982	-4.59935
1.01702	23.105	-1.75					1.02352	8.30982	-4.59935
1.01702	23.2772	-1.75					1.02352	8.30982	-4.59935
1.01702	23.2772	-1.75					1.02352	8.48202	-4.60948
1.01702	23.2772	-1.75					1.02352	8.48202	-4.60948
1.01702	23.4494	-1.75					1.02352	8.48202	-4.60948
1.01702	23.4494	-1.75					1.02352	8.48202	-4.60948
1.01702	23.4494	-1.75					1.02352	8.65422	-4.6204
1.01702	23.6216	-1.75					1.02352	8.65422	-4.6204
1.01702	23.6216	-1.75					1.02352	8.65422	-4.6204
1.01702	23.7938	-1.75					1.02352	8.82642	-4.63211
1.01702	23.7938	-1.75					1.02352	8.82642	-4.63211
1.01702	23.7938	-1.75					1.02352	8.82642	-4.63211
1.01702	23.966	-1.75					1.02352	8.82642	-4.63211
1.01702	23.966	-1.75					1.02352	8.99862	-4.64463
1.01702	23.966	-1.75					1.02352	8.99862	-4.64463
1.01702	24.1382	-1.75					1.02352	8.99862	-4.64463
1.01702	24.1382	-1.75					1.02352	9.17082	-4.65795
1.01702	24.3104	-1.75					1.02352	9.17082	-4.65795
1.01702	24.3104	-1.75					1.02352	9.17082	-4.65795
1.01702	24.3104	-1.75					1.02352	9.34302	-4.67207
1.01702	24.4826	-1.75					1.02352	9.34302	-4.67207
1.01702	24.4826	-1.75					1.02352	9.34302	-4.67207
1.01702	24.4826	-1.75					1.02352	9.34302	-4.67207
1.01702	24.6548	-1.75					1.02352	9.51522	-4.687
1.01702	24.6548	-1.75					1.02352	9.51522	-4.687
1.01702	24.827	-1.75					1.02352	9.51522	-4.687
1.01702	24.827	-1.75					1.02352	9.68742	-4.70273
1.01702	24.827	-1.75					1.02352	9.68742	-4.70273
1.01702	24.9992	-1.75					1.02352	9.68742	-4.70273
1.01702	24.9992	-1.75					1.02352	9.85962	-4.71927
1.02503	-0.486947	-0.518914					1.02352	9.85962	-4.71927
1.02503	-0.486947	-0.518914					1.02352	9.85962	-4.71927
1.02503	-0.486947	-0.518914					1.02352	9.85962	-4.71927
1.02503	-0.314744	-0.554047					1.02352	10.0318	-4.73662
1.02503	-0.314744	-0.554047					1.02352	10.0318	-4.73662
1.02503	-0.14254	-0.590603					1.02352	10.0318	-4.73662
1.02503	-0.14254	-0.590603					1.02352	10.204	-4.75477
1.02503	-0.14254	-0.590603					1.02352	10.204	-4.75477
1.02503	0.0296641	-0.628567					1.02352	10.204	-4.75477
1.02503	0.0296641	-0.628567					1.02352	10.204	-4.75477
1.02503	0.0296641	-0.628567					1.02352	10.3762	-4.77374
1.02503	0.201868	-0.66792					1.02352	10.3762	-4.77374
1.02503	0.201868	-0.66792					1.02352	10.3762	-4.77374
1.02503	0.374072	-0.708639					1.02352	10.5484	-4.79351
1.02503	0.374072	-0.708639					1.02352	10.5484	-4.79351
1.02503	0.374072	-0.708639					1.02352	10.5484	-4.79351
1.02503	0.546275	-0.750699					1.02352	10.7206	-4.81409
1.02503	0.546275	-0.750699					1.02352	10.7206	-4.81409
1.02503	0.546275	-0.750699					1.02352	10.7206	-4.81409
1.02503	0.718479	-0.794074					1.02352	10.7206	-4.81409
1.02503	0.718479	-0.794074					1.02352	10.8928	-4.83547
1.02503	0.718479	-0.794074					1.02352	10.8928	-4.83547
1.02503	0.890683	-0.838731					1.02352	10.8928	-4.83547
1.02503	0.890683	-0.838731					1.02352	11.065	-4.85766
1.02503	1.06289	-0.884637					1.02352	11.065	-4.85766
1.02503	1.06289	-0.884637					1.02352	11.065	-4.85766
1.02503	1.06289	-0.884637					1.02352	11.065	-4.85766
1.02503	1.23509	-0.931753					1.02352	11.2372	-4.88065
1.02503	1.23509	-0.931753					1.02352	11.2372	-4.88065
1.02503	1.23509	-0.931753					1.02352	11.2372	-4.88065
1.02503	1.40729	-0.980037					1.02352	11.4094	-4.90444
1.02503	1.40729	-0.980037					1.02352	11.4094	-4.90444
1.02503	1.5795	-1.02944					1.02352	11.4094	-4.90444
1.02503	1.5795	-1.02944					1.02352	11.5816	-4.92903
1.02503	1.5795	-1.02944					1.02352	11.5816	-4.92903
1.02503	1.7517	-1.07991					1.02352	11.5816	-4.92903
1.02503	1.7517	-1.07991					1.02352	11.5816	-4.92903
1.02503	1.7517	-1.07991					1.02352	11.7538	-4.95442
1.02503	1.92391	-1.1314					1.02352	11.7538	-4.95442
1.02503	1.92391	-1.1314					1.02352	11.7538	-4.95442
1.02503	2.09611	-1.18383					1.02352	11.926	-4.9806
1.02503	2.09611	-1.18383					1.02352	11.926	-4.9806
1.02503	2.09611	-1.18383					1.02352	11.926	-4.9806
1.02503	2.26831	-1.23714					1.02352	11.926	-4.9806
1.02503	2.26831	-1.23714					1.02352	12.0982	-5.00757
1.02503	2.26831	-1.23714					1.02352	12.0982	-5.00757
1.02503	2.44052	-1.29126					1.02352	12.0982	-5.00757
1.02503	2.44052	-1.29126					1.02352	12.2704	-5.03533
1.02503	2.44052	-1.29126					1.02352	12.2704	-5.03533
1.02503	2.61272	-1.3461					1.02352	12.2704	-5.03533
1.02503	2.61272	-1.3461					1.02352	12.4426	-5.06387
1.02503	2.78492	-1.40158					1.02352	12.4426	-5.06387
1.02503	2.78492	-1.40158					1.02352	12.4426	-5.06387
1.02503	2.78492	-1.40158					1.02352	12.4426	-5.06387
1.02503	2.95713	-1.45759					1.02352	12.6148	-5.09319
1.02503	2.95713	-1.45759					1.02352	12.6148	-5.09319
1.02503	2.95713	-1.45759					1.02352	12.6148	-5.09319
1.02503	3.12933	-1.51405					1.02352	12.787	-5.12328
1.02503	3.12933	-1.51405					1.02352	12.787	-5.12328
1.02503	3.30154	-1.57083					1.02352	12.787	-5.12328
1.02503	3.30154	-1.57083					1.02352	12.787	-5.12328
1.02503	3.30154	-1.57083					1.02352	12.9592	-5.15415
1.02503	3.47374	-1.62783					1.02352	12.9592	-5.15415
1.02503	3.47374	-1.62783					1.02352	12.9592	-5.15415
1.02503	3.47374	-1.62783					1.02352	13.1314	-5.18579
1.02503	3.64594	-1.68494					1.02352	13.1314	-5.18579
1.02503	3.64594	-1.68494					1.02352	13.1314	-5.18579
1.02503	3.81815	-1.74202					1.02352	13.3036	-5.21818
1.02503	3.81815	-1.74202					1.02352	13.3036	-5.21818
1.02503	3.81815	-1.74202					1.02352	13.3036	-5.21818
1.02503	3.99035	-1.75					1.02352	13.3036	-5.21818
1.02503	3.99035	-1.75					1.02352	13.4758	-5.25134
1.02503	3.99035	-1.75					1.02352	13.4758	-5.25134
1.02503	4.16256	-1.75					1.02352	13.4758	-5.25134
1.02503	4.16256	-1.75					1.02352	13.648	-5.28525
1.02503	4.33476	-1.75					1.02352	13.648	-5.28525
1.02503	4.33476	-1.75					1.02352	13.648	-5.28525
1.02503	4.33476	-1.75					1.02352	13.648	-5.28525
1.02503	4.50696	-1.75					1.02352	13.8202	-5.3199
1.02503	4.50696	-1.75					1.02352	13.8202	-5.3199
1.02503	4.50696	-1.75					1.02352	13.8202	-5.3199
1.02503	4.67917	-1.75					1.02352	13.9924	-5.3553
1.02503	4.67917	-1.75					1.02352	13.9924	-5.3553
1.02503	4.67917	-1.75					1.02352	13.9924	-5.3553
1.02503	4.85137	-1.75					1.02352	14.1646	-5.39143
1.02503	4.85137	-1.75					1.02352	14.1646	-5.39143
1.02503	5.02357	-1.75					1.02352	14.1646	-5.39143
1.02503	5.02357	-1.75					1.02352	14.1646	-5.39143
1.02503	5.02357	-1.75					1.02352	14.3368	-5.4283
1.02503	5.19578	-1.75					1.02352	14.3368	-5.4283
1.02503	5.19578	-1.75					1.02352	14.3368	-5.4283
1.02503	5.19578	-1.75					1.02352	14.509	-5.46588
1.02503	5.36798	-1.75					1.02352	14.509	-5.46588
1.02503	5.36798	-1.75					1.02352	14.509	-5.46588
1.02503	5.54019	-1.75					1.02352	14.509	-5.46588
1.02503	5.54019	-1.75					1.02352	14.6812	-5.50418
1.02503	5.54019	-1.75					1.02352	14.6812	-5.50418
1.02503	5.71239	-1.75					1.02352	14.6812	-5.50418
1.02503	5.71239	-1.75					1.02352	14.8534	-5.5432
1.02503	5.71239	-1.75					1.02352	14.8534	-5.5432
1.02503	5.88459	-1.75					1.02352	14.8534	-5.5432
1.02503	5.88459	-1.75					1.02352	15.0256	-5.58291
1.02503	6.0568	-1.75					1.02352	15.0256	-5.58291
1.02503	6.0568	-1.75					1.02352	15.0256	-5.58291
1.02503	6.0568	-1.75					1.02352	15.0256	-5.58291
1.02503	6.229	-1.75					1.02352	15.1978	-5.62332
1.02503	6.229	-1.75					1.02352	15.1978	-5.62332
1.02503	6.229	-1.75					1.02352	15.1978	-5.62332
1.02503	6.4012	-1.75					1.02352	15.37	-5.66441
1.02503	6.4012	-1.75					1.02352	15.37	-5.66441
1.02503	6.4012	-1.75					1.02352	15.37	-5.66441
1.02503	6.57341	-1.75					1.02352	15.5422	-5.70619
1.02503	6.57341	-1.75					1.02352	15.5422	-5.70619
1.02503	6.74561	-1.75					1.02352	15.5422	-5.70619
1.02503	6.74561	-1.75					1.02352	15.5422	-5.70619
1.02503	6.74561	-1.75					1.02352	15.7144	-5.74864
1.02503	6.91782	-1.75					1.02352	15.7144	-5.74864
1.02503	6.91782	-1.75					1.02352	15.7144	-5.74864
1.02503	6.91782	-1.75					1.02352	15.8866	-5.79175
1.02503	7.09002	-1.75					1.02352	15.8866	-5.79175
1.02503	7.09002	-1.75					1.02352	15.8866	-5.79175
1.02503	7.26222	-1.75					1.02352	15.8866	-5.79175
1.02503	7.26222	-1.75					1.02352	16.0588	-5.83551
1.02503	7.26222	-1.75					1.02352	16.0588	-5.83551
1.02503	7.43443	-1.75					1.02352	16.0588	-5.83551
1.02503	7.43443	-1.75					1.02352	16.231	-5.87993
1.02503	7.43443	-1.75					1.02352	16.231	-5.87993
1.02503	7.60663	-1.75					1.02352	16.231	-5.87993
1.02503	7.60663	-1.75					1.02352	16.4032	-5.92498
1.02503	7.77884	-1.75					1.02352	16.4032	-5.92498
1.02503	7.77884	-1.75					1.02352	16.4032	-5.92498
1.02503	7.77884	-1.75					1.02352	16.4032	-5.92498
1.02503	7.95104	-1.75					1.02352	16.5754	-5.97067
1.02503	7.95104	-1.75					1.02352	16.5754	-5.97067
1.02503	7.95104	-1.75					1.02352	16.5754	-5.97067
1.02503	8.12324	-1.75					1.02352	16.7476	-6
1.02503	8.12324	-1.75					1.02352	16.7476	-6
1.02503	8.12324	-1.75					1.02352	16.7476	-6
1.02503	8.29545	-1.75					1.02352	16.7476	-6
1.02503	8.29545	-1.75					1.02352	16.9198	-6
1.02503	8.46765	-1.75					1.02352	16.9198	-6
1.02503	8.46765	-1.75					1.02352	16.9198	-6
1.02503	8.46765	-1.75					1.02352	17.092	-6
1.02503	8.63985	-1.75					1.02352	17.092	-6
1.02503	8.63985	-1.75					1.02352	17.092	-6
1.02503	8.63985	-1.75					1.02352	17.2642	-6
1.02503	8.81206	-1.75					1.02352	17.2642	-6
1.02503	8.81206	-1.75					1.02352	17.2642	-6
1.02503	8.98426	-1.75					1.02352	17.2642	-6
1.02503	8.98426	-1.75					1.02352	17.4364	-6
1.02503	8.98426	-1.75					1.02352	17.4364	-6
1.02503	9.15647	-1.75					1.02352	17.4364	-6
1.02503	9.15647	-1.75					1.02352	17.6086	-6
1.02503	9.15647	-1.75					1.02352	17.6086	-6
1.02503	9.32867	-1.75					1.02352	17.6086	-6
1.02503	9.32867	-1.75					1.02352	17.6086	-6
1.02503	9.50087	-1.75					1.02352	17.7808	-6
1.02503	9.50087	-1.75					1.02352	17.7808	-6
1.02503	9.50087	-1.75					1.02352	17.7808	-6
1.02503	9.67308	-1.75					1.02352	17.953	-6
1.02503	9.67308	-1.75					1.02352	17.953	-6
1.02503	9.67308	-1.75					1.02352	17.953	-6
1.02503	9.84528	-1.75					1.02352	18.1252	-6
1.02503	9.84528	-1.75					1.02352	18.1252	-6
1.02503	10.0175	-1.75					1.02352	18.1252	-6
1.02503	10.0175	-1.75					1.02352	18.1252	-6
1.02503	10.0175	-1.75					1.02352	18.2974	-6
1.02503	10.1897	-1.75					1.02352	18.2974	-6
1.02503	10.1897	-1.75					1.02352	18.2974	-6
1.02503	10.1897	-1.75					1.02352	18.4696	-6
1.02503	10.3619	-1.75					1.02352	18.4696	-6
1.02503	10.3619	-1.75					1.02352	18.4696	-6
1.02503	10.3619	-1.75					1.02352	18.4696	-6
1.02503	10.5341	-1.75					1.02352	18.6418	-6
1.02503	10.5341	-1.75					1.02352	18.6418	-6
1.02503	10.7063	-1.75					1.02352	18.6418	-6
1.02503	10.7063	-1.75					1.02352	18.814	-6
1.02503	10.7063	-1.75					1.02352	18.814	-6
1.02503	10.8785	-1.75					1.02352	18.814	-6
1.02503	10.8785	-1.75					1.02352	18.9862	-6
1.02503	10.8785	-1.75					1.02352	18.9862	-6
1.02503	11.0507	-1.75					1.02352	18.9862	-6
1.02503	11.0507	-1.75					1.02352	18.9862	-6
1.02503	11.2229	-1.75					1.02352	19.1584	-6
1.02503	11.2229	-1.75					1.02352	19.1584	-6
1.02503	11.2229	-1.75					1.02352	19.1584	-6
1.02503	11.3951	-1.75					1.02352	19.3306	-6
1.02503	11.3951	-1.75					1.02352	19.3306	-6
1.02503	11.3951	-1.75					1.02352	19.3306	-6
1.02503	11.5673	-1.75					1.02352	19.3306	-6
1.02503	11.5673	-1.75					1.02352	19.5028	-6
1.02503	11.7395	-1.75					1.02352	19.5028	-6
1.02503	11.7395	-1.75					1.02352	19.5028	-6
1.02503	11.7395	-1.75					1.02352	19.675	-6
1.02503	11.9117	-1.75					1.02352	19.675	-6
1.02503	11.9117	-1.75					1.02352	19.675	-6
1.02503	11.9117	-1.75					1.02352	19.8472	-6
1.02503	12.0839	-1.75					1.02352	19.8472	-6
1.02503	12.0839	-1.75					1.02352	19.8472	-6
1.02503	12.0839	-1.75					1.02352	19.8472	-6
1.02503	12.2561	-1.75					1.02352	20.0194	-6
1.02503	12.2561	-1.75					1.02352	20.0194	-6
1.02503	12.4283	-1.75					1.02352	20.0194	-6
1.02503	12.4283	-1.75					1.02352	20.1916	-6
1.02503	12.4283	-1.75					1.02352	20.1916	-6
1.02503	12.6005	-1.75					1.02352	20.1916	-6
1.02503	12.6005	-1.75					1.02352	20.1916	-6
1.02503	12.6005	-1.75					1.02352	20.3638	-6
1.02503	12.7727	-1.75					1.02352	20.3638	-6
1.02503	12.7727	-1.75					1.02352	20.3638	-6
1.02503	12.9449	-1.75					1.02352	20.536	-6
1.02503	12.9449	-1.75					1.02352	20.536	-6
1.02503	12.9449	-1.75					1.02352	20.536	-6
1.02503	13.1172	-1.75					1.02352	20.7082	-6
1.02503	13.1172	-1.75					1.02352	20.7082	-6
1.02503	13.1172	-1.75					1.02352	20.7082	-6
1.02503	13.2894	-1.75					1.02352	20.7082	-6
1.02503	13.2894	-1.75					1.02352	20.8804	-6
1.02503	13.4616	-1.75					1.02352	20.8804	-6
1.02503	13.4616	-1.75					1.02352	20.8804	-6
1.02503	13.4616	-1.75					1.02352	21.0526	-6
1.02503	13.6338	-1.75					1.02352	21.0526	-6
1.02503	13.6338	-1.75					1.02352	21.0526	-6
1.02503	13.6338	-1.75					1.02352	21.0526	-6
1.02503	13.806	-1.75					1.02352	21.2248	-6
1.02503	13.806	-1.75					1.02352	21.2248	-6
1.02503	13.806	-1.75					1.02352	21.2248	-6
1.02503	13.9782	-1.75					1.02352	21.397	-6
1.02503	13.9782	-1.75					1.02352	21.397	-6
1.02503	14.1504	-1.75					1.02352	21.397	-6
1.02503	14.1504	-1.75					1.02352	21.5692	-6
1.02503	14.1504	-1.75					1.02352	21.5692	-6
1.02503	14.3226	-1.75					1.02352	21.5692	-6
1.02503	14.3226	-1.75					1.02352	21.5692	-6
1.02503	14.3226	-1.75					1.02352	21.7414	-6
1.02503	14.4948	-1.75					1.02352	21.7414	-6
1.02503	14.4948	-1.75					1.02352	21.7414	-6
1.02503	14.667	-1.75					1.02352	21.9136	-6
1.02503	14.667	-1.75					1.02352	21.9136	-6
1.02503	14.667	-1.75					1.02352	21.9136	-6
1.02503	14.8392	-1.75					1.02352	22.0858	-6
1.02503	14.8392	-1.75					1.02352	22.0858	-6
1.02503	14.8392	-1.75					1.02352	22.0858	-6
1.02503	15.0114	-1.75					1.02352	22.0858	-6
1.02503	15.0114	-1.75					1.02352	22.258	-6
1.02503	15.1836	-1.75					1.02352	22.258	-6
1.02503	15.1836	-1.75					1.02352	22.258	-6
1.02503	15.1836	-1.75					1.02352	22.4302	-6
1.02503	15.3558	-1.75					1.02352	22.4302	-6
1.02503	15.3558	-1.75					1.02352	22.4302	-6
1.02503	15.3558	-1.75					1.02352	22.4302	-6
1.02503	15.528	-1.75					1.02352	22.6024	-6
1.02503	15.528	-1.75					1.02352	22.6024	-6
1.02503	15.7002	-1.75					1.02352	22.6024	-6
1.02503	15.7002	-1.75					1.02352	22.7746	-6
1.02503	15.7002	-1.75					1.02352	22.7746	-6
1.02503	15.8724	-1.75					1.02352	22.7746	-6
1.02503	15.8724	-1.75					1.02352	22.9468	-6
1.02503	15.8724	-1.75					1.02352	22.9468	-6
1.02503	16.0446	-1.75					1.02352	22.9468	-6
1.02503	16.0446	-1.75					1.02352	22.9468	-6
1.02503	16.0446	-1.75					1.02352	23.119	-6
1.02503	16.2168	-1.75					1.02352	23.119	-6
1.02503	16.2168	-1.75					1.02352	23.119	-6
1.02503	16.389	-1.75					1.02352	23.2912	-6
1.02503	16.389	-1.75					1.02352	23.2912	-6
1.02503	16.389	-1.75					1.02352	23.2912	-6
1.02503	16.5612	-1.75					1.02352	23.2912	-6
1.02503	16.5612	-1.75					1.02352	23.4634	-6
1.02503	16.5612	-1.75					1.02352	23.4634	-6
1.02503	16.7334	-1.75					1.02352	23.4634	-6
1.02503	16.7334	-1.75					1.02352	23.6356	-6
1.02503	16.9056	-1.75					1.02352	23.6356	-6
1.02503	16.9056	-1.75					1.02352	23.6356	-6
1.02503	16.9056	-1.75					1.02352	23.8078	-6
1.02503	17.0778	-1.75					1.02352	23.8078	-6
1.02503	17.0778	-1.75					1.02352	23.8078	-6
1.02503	17.0778	-1.75					1.02352	23.8078	-6
1.02503	17.25	-1.75					1.02352	23.98	-6
1.02503	17.25	-1.75					1.02352	23.98	-6
1.02503	17.4222	-1.75					1.02352	23.98	-6
1.02503	17.4222	-1.75					1.02352	24.1522	-6
1.02503	17.4222	-1.75					1.02352	24.1522	-6
1.02503	17.5945	-1.75					1.02352	24.1522	-6
1.02503	17.5945	-1.75					1.02352	24.1522	-6
1.02503	17.5945	-1.75					1.02352	24.3244	-6
1.02503	17.7667	-1.75					1.02352	24.3244	-6
1.02503	17.7667	-1.75					1.02352	24.3244	-6
1.02503	17.7667	-1.75					1.02352	24.4966	-6
1.02503	17.9389	-1.75					1.02352	24.4966	-6
1.02503	17.9389	-1.75					1.02352	24.4966	-6
1.02503	18.1111	-1.75					1.02352	24.6688	-6
1.02503	18.1111	-1.75					1.02352	24.6688	-6
1.02503	18.1111	-1.75					1.02352	24.6688	-6
1.02503	18.2833	-1.75					1.02352	24.6688	-6
1.02503	18.2833	-1.75					1.02352	24.841	-6
1.02503	18.2833	-1.75					1.02352	24.841	-6
1.02503	18.4555	-1.75					1.03153	-0.472399	-4.96266
1.02503	18.4555	-1.75					1.03153	-0.472399	-4.96266
1.02503	18.6277	-1.75					1.03153	-0.300199	-4.94421
1.02503	18.6277	-1.75					1.03153	-0.300199	-4.94421
1.02503	18.6277	-1.75					1.03153	-0.300199	-4.94421
1.02503	18.7999	-1.75					1.03153	-0.300199	-4.94421
1.02503	18.7999	-1.75					1.03153	-0.127999	-4.92691
1.02503	18.7999	-1.75					1.03153	-0.127999	-4.92691
1.02503	18.9721	-1.75					1.03153	-0.127999	-4.92691
1.02503	18.9721	-1.75					1.03153	0.0442017	-4.9106
1.02503	19.1443	-1.75					1.03153	0.0442017	-4.9106
1.02503	19.1443	-1.75					1.03153	0.0442017	-4.9106
1.02503	19.1443	-1.75					1.03153	0.216402	-4.89514
1.02503	19.3165	-1.75					1.03153	0.216402	-4.89514
1.02503	19.3165	-1.75					1.03153	0.216402	-4.89514
1.02503	19.3165	-1.75					1.03153	0.216402	-4.89514
1.02503	19.4887	-1.75					1.03153	0.388602	-4.88041
1.02503	19.4887	-1.75					1.03153	0.388602	-4.88041
1.02503	19.4887	-1.75					1.03153	0.388602	-4.88041
1.02503	19.6609	-1.75					1.03153	0.560803	-4.8663
1.02503	19.6609	-1.75					1.03153	0.560803	-4.8663
1.02503	19.8331	-1.75					1.03153	0.560803	-4.8663
1.02503	19.8331	-1.75					1.03153	0.560803	-4.8663
1.02503	19.8331	-1.75					1.03153	0.733003	-4.8527
1.02503	20.0053	-1.75					1.03153	0.733003	-4.8527
1.02503	20.0053	-1.75					1.03153	0.733003	-4.8527
1.02503	20.0053	-1.75					1.03153	0.905203	-4.83952
1.02503	20.1775	-1.75					1.03153	0.905203	-4.83952
1.02503	20.1775	-1.75					1.03153	0.905203	-4.83952
1.02503	20.3497	-1.75					1.03153	1.0774	-4.82669
1.02503	20.3497	-1.75					1.03153	1.0774	-4.82669
1.02503	20.3497	-1.75					1.03153	1.0774	-4.82669
1.02503	20.5219	-1.75					1.03153	1.0774	-4.82669
1.02503	20.5219	-1.75					1.03153	1.2496	-4.81413
1.02503	20.5219	-1.75					1.03153	1.2496	-4.81413
1.02503	20.6941	-1.75					1.03153	1.2496	-4.81413
1.02503	20.6941	-1.75					1.03153	1.4218	-4.80179
1.02503	20.8663	-1.75					1.03153	1.4218	-4.80179
1.02503	20.8663	-1.75					1.03153	1.4218	-4.80179
1.02503	20.8663	-1.75					1.03153	1.4218	-4.80179
1.02503	21.0385	-1.75					1.03153	1.594	-4.78961
1.02503	21.0385	-1.75					1.03153	1.594	-4.78961
1.02503	21.0385	-1.75					1.03153	1.594	-4.78961
1.02503	21.2107	-1.75					1.03153	1.76621	-4.77757
1.02503	21.2107	-1.75					1.03153	1.76621	-4.77757
1.02503	21.2107	-1.75					1.03153	1.76621	-4.77757
1.02503	21.3829	-1.75					1.03153	1.93841	-4.76563
1.02503	21.3829	-1.75					1.03153	1.93841	-4.76563
1.02503	21.5551	-1.75					1.03153	1.93841	-4.76563
1.02503	21.5551	-1.75					1.03153	1.93841	-4.76563
1.02503	21.5551	-1.75					1.03153	2.11061	-4.75377
1.02503	21.7273	-1.75					1.03153	2.11061	-4.75377
1.02503	21.7273	-1.75					1.03153	2.11061	-4.75377
1.02503	21.7273	-1.75					1.03153	2.28281	-4.74199
1.02503	21.8995	-1.75					1.03153	2.28281	-4.74199
1.02503	21.8995	-1.75					1.03153	2.28281	-4.74199
1.02503	22.0718	-1.75					1.03153	2.28281	-4.74199
1.02503	22.0718	-1.75					1.03153	2.45501	-4.73029
1.02503	22.0718	-1.75					1.03153	2.45501	-4.73029
1.02503	22.244	-1.75					1.03153	2.45501	-4.73029
1.02503	22.244	-1.75					1.03153	2.62721	-4.71867
1.02503	22.244	-1.75					1.03153	2.62721	-4.71867
1.02503	22.4162	-1.75					1.03153	2.62721	-4.71867
1.02503	22.4162	-1.75					1.03153	2.79941	-4.70715
1.02503	22.5884	-1.75					1.03153	2.79941	-4.70715
1.02503	22.5884	-1.75					1.03153	2.79941	-4.70715
1.02503	22.5884	-1.75					1.03153	2.79941	-4.70715
1.02503	22.7606	-1.75					1.03153	2.97161	-4.69574
1.02503	22.7606	-1.75					1.03153	2.97161	-4.69574
1.02503	22.7606	-1.75					1.03153	2.97161	-4.69574
1.02503	22.9328	-1.75					1.03153	3.14381	-4.68447
1.02503	22.9328	-1.75					1.03153	3.14381	-4.68447
1.02503	23.105	-1.75					1.03153	3.14381	-4.68447
1.02503	23.105	-1.75					1.03153	3.31601	-4.67337
1.02503	23.105	-1.75					1.03153	3.31601	-4.67337
1.02503	23.2772	-1.75					1.03153	3.31601	-4.67337
1.02503	23.2772	-1.75					1.03153	3.31601	-4.67337
1.02503	23.2772	-1.75					1.03153	3.48821	-4.66247
1.02503	23.4494	-1.75					1.03153	3.48821	-4.66247
1.02503	23.4494	-1.75					1.03153	3.48821	-4.66247
1.02503	23.4494	-1.75					1.03153	3.66041	-4.65181
1.02503	23.6216	-1.75					1.03153	3.66041	-4.65181
1.02503	23.6216	-1.75					1.03153	3.66041	-4.65181
1.02503	23.7938	-1.75					1.03153	3.66041	-4.65181
1.02503	23.7938	-1.75					1.03153	3.83261	-4.64142
1.02503	23.7938	-1.75					1.03153	3.83261	-4.64142
1.02503	23.966	-1.75					1.03153	3.83261	-4.64142
1.02503	23.966	-1.75					1.03153	4.00481	-4.63134
1.02503	23.966	-1.75					1.03153	4.00481	-4.63134
1.02503	24.1382	-1.75					1.03153	4.00481	-4.63134
1.02503	24.1382	-1.75					1.03153	4.17701	-4.62161
1.02503	24.3104	-1.75					1.03153	4.17701	-4.62161
1.02503	24.3104	-1.75					1.03153	4.17701	-4.62161
1.02503	24.3104	-1.75					1.03153	4.17701	-4.62161
1.02503	24.4826	-1.75					1.03153	4.34921	-4.61226
1.02503	24.4826	-1.75					1.03153	4.34921	-4.61226
1.02503	24.4826	-1.75					1.03153	4.34921	-4.61226
1.02503	24.6548	-1.75					1.03153	4.52141	-4.60334
1.02503	24.6548	-1.75					1.03153	4.52141	-4.60334
1.02503	24.827	-1.75					1.03153	4.52141	-4.60334
1.02503	24.827	-1.75					1.03153	4.52141	-4.60334
1.02503	24.827	-1.75					1.03153	4.69361	-4.59487
1.02503	24.9992	-1.75					1.03153	4.69361	-4.59487
1.02503	24.9992	-1.75					1.03153	4.69361	-4.59487
1.03303	-0.486947	-0.559989					1.03153	4.86581	-4.58689
1.03303	-0.486947	-0.559989					1.03153	4.86581	-4.58689
1.03303	-0.486947	-0.559989					1.03153	4.86581	-4.58689
1.03303	-0.314744	-0.598714					1.03153	5.03801	-4.57943
1.03303	-0.314744	-0.598714					1.03153	5.03801	-4.57943
1.03303	-0.14254	-0.638916					1.03153	5.03801	-4.57943
1.03303	-0.14254	-0.638916					1.03153	5.03801	-4.57943
1.03303	-0.14254	-0.638916					1.03153	5.21021	-4.57253
1.03303	0.0296641	-0.680586					1.03153	5.21021	-4.57253
1.03303	0.0296641	-0.680586					1.03153	5.21021	-4.57253
1.03303	0.0296641	-0.680586					1.03153	5.38241	-4.56622
1.03303	0.201868	-0.723714					1.03153	5.38241	-4.56622
1.03303	0.201868	-0.723714					1.03153	5.38241	-4.56622
1.03303	0.374072	-0.768286					1.03153	5.38241	-4.56622
1.03303	0.374072	-0.768286					1.03153	5.55461	-4.56051
1.03303	0.374072	-0.768286					1.03153	5.55461	-4.56051
1.03303	0.546275	-0.814288					1.03153	5.55461	-4.56051
1.03303	0.546275	-0.814288					1.03153	5.72681	-4.55544
1.03303	0.546275	-0.814288					1.03153	5.72681	-4.55544
1.03303	0.718479	-0.861698					1.03153	5.72681	-4.55544
1.03303	0.718479	-0.861698					1.03153	5.89901	-4.55103
1.03303	0.718479	-0.861698					1.03153	5.89901	-4.55103
1.03303	0.890683	-0.910496					1.03153	5.89901	-4.55103
1.03303	0.890683	-0.910496					1.03153	5.89901	-4.55103
1.03303	1.06289	-0.960653					1.03153	6.07121	-4.5473
1.03303	1.06289	-0.960653					1.03153	6.07121	-4.5473
1.03303	1.06289	-0.960653					1.03153	6.07121	-4.5473
1.03303	1.23509	-1.01214					1.03153	6.24341	-4.54427
1.03303	1.23509	-1.01214					1.03153	6.24341	-4.54427
1.03303	1.23509	-1.01214					1.03153	6.24341	-4.54427
1.03303	1.40729	-1.06492					1.03153	6.24341	-4.54427
1.03303	1.40729	-1.06492					1.03153	6.41561	-4.54196
1.03303	1.5795	-1.11895					1.03153	6.41561	-4.54196
1.03303	1.5795	-1.11895					1.03153	6.41561	-4.54196
1.03303	1.5795	-1.11895					1.03153	6.58781	-4.54038
1.03303	1.7517	-1.17419					1.03153	6.58781	-4.54038
1.03303	1.7517	-1.17419					1.03153	6.58781	-4.54038
1.03303	1.7517	-1.17419					1.03153	6.76001	-4.53955
1.03303	1.92391	-1.23057					1.03153	6.76001	-4.53955
1.03303	1.92391	-1.23057					1.03153	6.76001	-4.53955
1.03303	2.09611	-1.28804					1.03153	6.76001	-4.53955
1.03303	2.09611	-1.28804					1.03153	6.93222	-4.53948
1.03303	2.09611	-1.28804					1.03153	6.93222	-4.53948
1.03303	2.26831	-1.34652					1.03153	6.93222	-4.53948
1.03303	2.26831	-1.34652					1.03153	7.10442	-4.54019
1.03303	2.26831	-1.34652					1.03153	7.10442	-4.54019
1.03303	2.44052	-1.40594					1.03153	7.10442	-4.54019
1.03303	2.44052	-1.40594					1.03153	7.10442	-4.54019
1.03303	2.44052	-1.40594					1.03153	7.27662	-4.54168
1.03303	2.61272	-1.4662					1.03153	7.27662	-4.54168
1.03303	2.61272	-1.4662					1.03153	7.27662	-4.54168
1.03303	2.78492	-1.52719					1.03153	7.44882	-4.54396
1.03303	2.78492	-1.52719					1.03153	7.44882	-4.54396
1.03303	2.78492	-1.52719					1.03153	7.44882	-4.54396
1.03303	2.95713	-1.58881					1.03153	7.62102	-4.54704
1.03303	2.95713	-1.58881					1.03153	7.62102	-4.54704
1.03303	2.95713	-1.58881					1.03153	7.62102	-4.54704
1.03303	3.12933	-1.65092					1.03153	7.62102	-4.54704
1.03303	3.12933	-1.65092					1.03153	7.79322	-4.55092
1.03303	3.30154	-1.71338					1.03153	7.79322	-4.55092
1.03303	3.30154	-1.71338					1.03153	7.79322	-4.55092
1.03303	3.30154	-1.71338					1.03153	7.96542	-4.55563
1.03303	3.47374	-1.75					1.03153	7.96542	-4.55563
1.03303	3.47374	-1.75					1.03153	7.96542	-4.55563
1.03303	3.47374	-1.75					1.03153	7.96542	-4.55563
1.03303	3.64594	-1.75					1.03153	8.13762	-4.56115
1.03303	3.64594	-1.75					1.03153	8.13762	-4.56115
1.03303	3.81815	-1.75					1.03153	8.13762	-4.56115
1.03303	3.81815	-1.75					1.03153	8.30982	-4.56749
1.03303	3.81815	-1.75					1.03153	8.30982	-4.56749
1.03303	3.99035	-1.75					1.03153	8.30982	-4.56749
1.03303	3.99035	-1.75					1.03153	8.48202	-4.57466
1.03303	3.99035	-1.75					1.03153	8.48202	-4.57466
1.03303	4.16256	-1.75					1.03153	8.48202	-4.57466
1.03303	4.16256	-1.75					1.03153	8.48202	-4.57466
1.03303	4.33476	-1.75					1.03153	8.65422	-4.58266
1.03303	4.33476	-1.75					1.03153	8.65422	-4.58266
1.03303	4.33476	-1.75					1.03153	8.65422	-4.58266
1.03303	4.50696	-1.75					1.03153	8.82642	-4.5915
1.03303	4.50696	-1.75					1.03153	8.82642	-4.5915
1.03303	4.50696	-1.75					1.03153	8.82642	-4.5915
1.03303	4.67917	-1.75					1.03153	8.82642	-4.5915
1.03303	4.67917	-1.75					1.03153	8.99862	-4.60117
1.03303	4.67917	-1.75					1.03153	8.99862	-4.60117
1.03303	4.85137	-1.75					1.03153	8.99862	-4.60117
1.03303	4.85137	-1.75					1.03153	9.17082	-4.61167
1.03303	5.02357	-1.75					1.03153	9.17082	-4.61167
1.03303	5.02357	-1.75					1.03153	9.17082	-4.61167
1.03303	5.02357	-1.75					1.03153	9.34302	-4.62302
1.03303	5.19578	-1.75					1.03153	9.34302	-4.62302
1.03303	5.19578	-1.75					1.03153	9.34302	-4.62302
1.03303	5.19578	-1.75					1.03153	9.34302	-4.62302
1.03303	5.36798	-1.75					1.03153	9.51522	-4.6352
1.03303	5.36798	-1.75					1.03153	9.51522	-4.6352
1.03303	5.54019	-1.75					1.03153	9.51522	-4.6352
1.03303	5.54019	-1.75					1.03153	9.68742	-4.64822
1.03303	5.54019	-1.75					1.03153	9.68742	-4.64822
1.03303	5.71239	-1.75					1.03153	9.68742	-4.64822
1.03303	5.71239	-1.75					1.03153	9.85962	-4.66209
1.03303	5.71239	-1.75					1.03153	9.85962	-4.66209
1.03303	5.88459	-1.75					1.03153	9.85962	-4.66209
1.03303	5.88459	-1.75					1.03153	9.85962	-4.66209
1.03303	6.0568	-1.75					1.03153	10.0318	-4.67679
1.03303	6.0568	-1.75					1.03153	10.0318	-4.67679
1.03303	6.0568	-1.75					1.03153	10.0318	-4.67679
1.03303	6.229	-1.75					1.03153	10.204	-4.69233
1.03303	6.229	-1.75					1.03153	10.204	-4.69233
1.03303	6.229	-1.75					1.03153	10.204	-4.69233
1.03303	6.4012	-1.75					1.03153	10.204	-4.69233
1.03303	6.4012	-1.75					1.03153	10.3762	-4.7087
1.03303	6.4012	-1.75					1.03153	10.3762	-4.7087
1.03303	6.57341	-1.75					1.03153	10.3762	-4.7087
1.03303	6.57341	-1.75					1.03153	10.5484	-4.72592
1.03303	6.74561	-1.75					1.03153	10.5484	-4.72592
1.03303	6.74561	-1.75					1.03153	10.5484	-4.72592
1.03303	6.74561	-1.75					1.03153	10.7206	-4.74397
1.03303	6.91782	-1.75					1.03153	10.7206	-4.74397
1.03303	6.91782	-1.75					1.03153	10.7206	-4.74397
1.03303	6.91782	-1.75					1.03153	10.7206	-4.74397
1.03303	7.09002	-1.75					1.03153	10.8928	-4.76285
1.03303	7.09002	-1.75					1.03153	10.8928	-4.76285
1.03303	7.26222	-1.75					1.03153	10.8928	-4.76285
1.03303	7.26222	-1.75					1.03153	11.065	-4.78256
1.03303	7.26222	-1.75					1.03153	11.065	-4.78256
1.03303	7.43443	-1.75					1.03153	11.065	-4.78256
1.03303	7.43443	-1.75					1.03153	11.065	-4.78256
1.03303	7.43443	-1.75					1.03153	11.2372	-4.8031
1.03303	7.60663	-1.75					1.03153	11.2372	-4.8031
1.03303	7.60663	-1.75					1.03153	11.2372	-4.8031
1.03303	7.77884	-1.75					1.03153	11.4094	-4.82447
1.03303	7.77884	-1.75					1.03153	11.4094	-4.82447
1.03303	7.77884	-1.75					1.03153	11.4094	-4.82447
1.03303	7.95104	-1.75					1.03153	11.5816	-4.84667
1.03303	7.95104	-1.75					1.03153	11.5816	-4.84667
1.03303	7.95104	-1.75					1.03153	11.5816	-4.84667
1.03303	8.12324	-1.75					1.03153	11.5816	-4.84667
1.03303	8.12324	-1.75					1.03153	11.7538	-4.86968
1.03303	8.12324	-1.75					1.03153	11.7538	-4.86968
1.03303	8.29545	-1.75					1.03153	11.7538	-4.86968
1.03303	8.29545	-1.75					1.03153	11.926	-4.89352
1.03303	8.46765	-1.75					1.03153	11.926	-4.89352
1.03303	8.46765	-1.75					1.03153	11.926	-4.89352
1.03303	8.46765	-1.75					1.03153	11.926	-4.89352
1.03303	8.63985	-1.75					1.03153	12.0982	-4.91817
1.03303	8.63985	-1.75					1.03153	12.0982	-4.91817
1.03303	8.63985	-1.75					1.03153	12.0982	-4.91817
1.03303	8.81206	-1.75					1.03153	12.2704	-4.94363
1.03303	8.81206	-1.75					1.03153	12.2704	-4.94363
1.03303	8.98426	-1.75					1.03153	12.2704	-4.94363
1.03303	8.98426	-1.75					1.03153	12.4426	-4.9699
1.03303	8.98426	-1.75					1.03153	12.4426	-4.9699
1.03303	9.15647	-1.75					1.03153	12.4426	-4.9699
1.03303	9.15647	-1.75					1.03153	12.4426	-4.9699
1.03303	9.15647	-1.75					1.03153	12.6148	-4.99698
1.03303	9.32867	-1.75					1.03153	12.6148	-4.99698
1.03303	9.32867	-1.75					1.03153	12.6148	-4.99698
1.03303	9.50087	-1.75					1.03153	12.787	-5.02486
1.03303	9.50087	-1.75					1.03153	12.787	-5.02486
1.03303	9.50087	-1.75					1.03153	12.787	-5.02486
1.03303	9.67308	-1.75					1.03153	12.787	-5.02486
1.03303	9.67308	-1.75					1.03153	12.9592	-5.05353
1.03303	9.67308	-1.75					1.03153	12.9592	-5.05353
1.03303	9.84528	-1.75					1.03153	12.9592	-5.05353
1.03303	9.84528	-1.75					1.03153	13.1314	-5.083
1.03303	10.0175	-1.75					1.03153	13.1314	-5.083
1.03303	10.0175	-1.75					1.03153	13.1314	-5.083
1.03303	10.0175	-1.75					1.03153	13.3036	-5.11326
1.03303	10.1897	-1.75					1.03153	13.3036	-5.11326
1.03303	10.1897	-1.75					1.03153	13.3036	-5.11326
1.03303	10.1897	-1.75					1.03153	13.3036	-5.11326
1.03303	10.3619	-1.75					1.03153	13.4758	-5.1443
1.03303	10.3619	-1.75					1.03153	13.4758	-5.1443
1.03303	10.3619	-1.75					1.03153	13.4758	-5.1443
1.03303	10.5341	-1.75					1.03153	13.648	-5.17612
1.03303	10.5341	-1.75					1.03153	13.648	-5.17612
1.03303	10.7063	-1.75					1.03153	13.648	-5.17612
1.03303	10.7063	-1.75					1.03153	13.648	-5.17612
1.03303	10.7063	-1.75					1.03153	13.8202	-5.20872
1.03303	10.8785	-1.75					1.03153	13.8202	-5.20872
1.03303	10.8785	-1.75					1.03153	13.8202	-5.20872
1.03303	10.8785	-1.75					1.03153	13.9924	-5.24208
1.03303	11.0507	-1.75					1.03153	13.9924	-5.24208
1.03303	11.0507	-1.75					1.03153	13.9924	-5.24208
1.03303	11.2229	-1.75					1.03153	14.1646	-5.27621
1.03303	11.2229	-1.75					1.03153	14.1646	-5.27621
1.03303	11.2229	-1.75					1.03153	14.1646	-5.27621
1.03303	11.3951	-1.75					1.03153	14.1646	-5.27621
1.03303	11.3951	-1.75					1.03153	14.3368	-5.3111
1.03303	11.3951	-1.75					1.03153	14.3368	-5.3111
1.03303	11.5673	-1.75					1.03153	14.3368	-5.3111
1.03303	11.5673	-1.75					1.03153	14.509	-5.34675
1.03303	11.7395	-1.75					1.03153	14.509	-5.34675
1.03303	11.7395	-1.75					1.03153	14.509	-5.34675
1.03303	11.7395	-1.75					1.03153	14.509	-5.34675
1.03303	11.9117	-1.75					1.03153	14.6812	-5.38315
1.03303	11.9117	-1.75					1.03153	14.6812	-5.38315
1.03303	11.9117	-1.75					1.03153	14.6812	-5.38315
1.03303	12.0839	-1.75					1.03153	14.8534	-5.42029
1.03303	12.0839	-1.75					1.03153	14.8534	-5.42029
1.03303	12.0839	-1.75					1.03153	14.8534	-5.42029
1.03303	12.2561	-1.75					1.03153	15.0256	-5.45817
1.03303	12.2561	-1.75					1.03153	15.0256	-5.45817
1.03303	12.4283	-1.75					1.03153	15.0256	-5.45817
1.03303	12.4283	-1.75					1.03153	15.0256	-5.45817
1.03303	12.4283	-1.75					1.03153	15.1978	-5.49678
1.03303	12.6005	-1.75					1.03153	15.1978	-5.49678
1.03303	12.6005	-1.75					1.03153	15.1978	-5.49678
1.03303	12.6005	-1.75					1.03153	15.37	-5.53613
1.03303	12.7727	-1.75					1.03153	15.37	-5.53613
1.03303	12.7727	-1.75					1.03153	15.37	-5.53613
1.03303	12.9449	-1.75					1.03153	15.5422	-5.5762
1.03303	12.9449	-1.75					1.03153	15.5422	-5.5762
1.03303	12.9449	-1.75					1.03153	15.5422	-5.5762
1.03303	13.1172	-1.75					1.03153	15.5422	-5.5762
1.03303	13.1172	-1.75					1.03153	15.7144	-5.61699
1.03303	13.1172	-1.75					1.03153	15.7144	-5.61699
1.03303	13.2894	-1.75					1.03153	15.7144	-5.61699
1.03303	13.2894	-1.75					1.03153	15.8866	-5.6585
1.03303	13.4616	-1.75					1.03153	15.8866	-5.6585
1.03303	13.4616	-1.75					1.03153	15.8866	-5.6585
1.03303	13.4616	-1.75					1.03153	15.8866	-5.6585
1.03303	13.6338	-1.75					1.03153	16.0588	-5.70072
1.03303	13.6338	-1.75					1.03153	16.0588	-5.70072
1.03303	13.6338	-1.75					1.03153	16.0588	-5.70072
1.03303	13.806	-1.75					1.03153	16.231	-5.74366
1.03303	13.806	-1.75					1.03153	16.231	-5.74366
1.03303	13.806	-1.75					1.03153	16.231	-5.74366
1.03303	13.9782	-1.75					1.03153	16.4032	-5.78731
1.03303	13.9782	-1.75					1.03153	16.4032	-5.78731
1.03303	14.1504	-1.75					1.03153	16.4032	-5.78731
1.03303	14.1504	-1.75					1.03153	16.4032	-5.78731
1.03303	14.1504	-1.75					1.03153	16.5754	-5.83168
1.03303	14.3226	-1.75					1.03153	16.5754	-5.83168
1.03303	14.3226	-1.75					1.03153	16.5754	-5.83168
1.03303	14.3226	-1.75					1.03153	16.7476	-5.87676
1.03303	14.4948	-1.75					1.03153	16.7476	-5.87676
1.03303	14.4948	-1.75					1.03153	16.7476	-5.87676
1.03303	14.667	-1.75					1.03153	16.7476	-5.87676
1.03303	14.667	-1.75					1.03153	16.9198	-5.92256
1.03303	14.667	-1.75					1.03153	16.9198	-5.92256
1.03303	14.8392	-1.75					1.03153	16.9198	-5.92256
1.03303	14.8392	-1.75					1.03153	17.092	-5.9691
1.03303	14.8392	-1.75					1.03153	17.092	-5.9691
1.03303	15.0114	-1.75					1.03153	17.092	-5.9691
1.03303	15.0114	-1.75					1.03153	17.2642	-6
1.03303	15.1836	-1.75					1.03153	17.2642	-6
1.03303	15.1836	-1.75					1.03153	17.2642	-6
1.03303	15.1836	-1.75					1.03153	17.2642	-6
1.03303	15.3558	-1.75					1.03153	17.4364	-6
1.03303	15.3558	-1.75					1.03153	17.4364	-6
1.03303	15.3558	-1.75					1.03153	17.4364	-6
1.03303	15.528	-1.75					1.03153	17.6086	-6
1.03303	15.528	-1.75					1.03153	17.6086	-6
1.03303	15.7002	-1.75					1.03153	17.6086	-6
1.03303	15.7002	-1.75					1.03153	17.6086	-6
1.03303	15.7002	-1.75					1.03153	17.7808	-6
1.03303	15.8724	-1.75					1.03153	17.7808	-6
1.03303	15.8724	-1.75					1.03153	17.7808	-6
1.03303	15.8724	-1.75					1.03153	17.953	-6
1.03303	16.0446	-1.75					1.03153	17.953	-6
1.03303	16.0446	-1.75					1.03153	17.953	-6
1.03303	16.0446	-1.75					1.03153	18.1252	-6
1.03303	16.2168	-1.75					1.03153	18.1252	-6
1.03303	16.2168	-1.75					1.03153	18.1252	-6
1.03303	16.389	-1.75					1.03153	18.1252	-6
1.03303	16.389	-1.75					1.03153	18.2974	-6
1.03303	16.389	-1.75					1.03153	18.2974	-6
1.03303	16.5612	-1.75					1.03153	18.2974	-6
1.03303	16.5612	-1.75					1.03153	18.4696	-6
1.03303	16.5612	-1.75					1.03153	18.4696	-6
1.03303	16.7334	-1.75					1.03153	18.4696	-6
1.03303	16.7334	-1.75					1.03153	18.4696	-6
1.03303	16.9056	-1.75					1.03153	18.6418	-6
1.03303	16.9056	-1.75					1.03153	18.6418	-6
1.03303	16.9056	-1.75					1.03153	18.6418	-6
1.03303	17.0778	-1.75					1.03153	18.814	-6
1.03303	17.0778	-1.75					1.03153	18.814	-6
1.03303	17.0778	-1.75					1.03153	18.814	-6
1.03303	17.25	-1.75					1.03153	18.9862	-6
1.03303	17.25	-1.75					1.03153	18.9862	-6
1.03303	17.4222	-1.75					1.03153	18.9862	-6
1.03303	17.4222	-1.75					1.03153	18.9862	-6
1.03303	17.4222	-1.75					1.03153	19.1584	-6
1.03303	17.5945	-1.75					1.03153	19.1584	-6
1.03303	17.5945	-1.75					1.03153	19.1584	-6
1.03303	17.5945	-1.75					1.03153	19.3306	-6
1.03303	17.7667	-1.75					1.03153	19.3306	-6
1.03303	17.7667	-1.75					1.03153	19.3306	-6
1.03303	17.7667	-1.75					1.03153	19.3306	-6
1.03303	17.9389	-1.75					1.03153	19.5028	-6
1.03303	17.9389	-1.75					1.03153	19.5028	-6
1.03303	18.1111	-1.75					1.03153	19.5028	-6
1.03303	18.1111	-1.75					1.03153	19.675	-6
1.03303	18.1111	-1.75					1.03153	19.675	-6
1.03303	18.2833	-1.75					1.03153	19.675	-6
1.03303	18.2833	-1.75					1.03153	19.8472	-6
1.03303	18.2833	-1.75					1.03153	19.8472	-6
1.03303	18.4555	-1.75					1.03153	19.8472	-6
1.03303	18.4555	-1.75					1.03153	19.8472	-6
1.03303	18.6277	-1.75					1.03153	20.0194	-6
1.03303	18.6277	-1.75					1.03153	20.0194	-6
1.03303	18.6277	-1.75					1.03153	20.0194	-6
1.03303	18.7999	-1.75					1.03153	20.1916	-6
1.03303	18.7999	-1.75					1.03153	20.1916	-6
1.03303	18.7999	-1.75					1.03153	20.1916	-6
1.03303	18.9721	-1.75					1.03153	20.1916	-6
1.03303	18.9721	-1.75					1.03153	20.3638	-6
1.03303	19.1443	-1.75					1.03153	20.3638	-6
1.03303	19.1443	-1.75					1.03153	20.3638	-6
1.03303	19.1443	-1.75					1.03153	20.536	-6
1.03303	19.3165	-1.75					1.03153	20.536	-6
1.03303	19.3165	-1.75					1.03153	20.536	-6
1.03303	19.3165	-1.75					1.03153	20.7082	-6
1.03303	19.4887	-1.75					1.03153	20.7082	-6
1.03303	19.4887	-1.75					1.03153	20.7082	-6
1.03303	19.4887	-1.75					1.03153	20.7082	-6
1.03303	19.6609	-1.75					1.03153	20.8804	-6
1.03303	19.6609	-1.75					1.03153	20.8804	-6
1.03303	19.8331	-1.75					1.03153	20.8804	-6
1.03303	19.8331	-1.75					1.03153	21.0526	-6
1.03303	19.8331	-1.75					1.03153	21.0526	-6
1.03303	20.0053	-1.75					1.03153	21.0526	-6
1.03303	20.0053	-1.75					1.03153	21.0526	-6
1.03303	20.0053	-1.75					1.03153	21.2248	-6
1.03303	20.1775	-1.75					1.03153	21.2248	-6
1.03303	20.1775	-1.75					1.03153	21.2248	-6
1.03303	20.3497	-1.75					1.03153	21.397	-6
1.03303	20.3497	-1.75					1.03153	21.397	-6
1.03303	20.3497	-1.75					1.03153	21.397	-6
1.03303	20.5219	-1.75					1.03153	21.5692	-6
1.03303	20.5219	-1.75					1.03153	21.5692	-6
1.03303	20.5219	-1.75					1.03153	21.5692	-6
1.03303	20.6941	-1.75					1.03153	21.5692	-6
1.03303	20.6941	-1.75					1.03153	21.7414	-6
1.03303	20.8663	-1.75					1.03153	21.7414	-6
1.03303	20.8663	-1.75					1.03153	21.7414	-6
1.03303	20.8663	-1.75					1.03153	21.9136	-6
1.03303	21.0385	-1.75					1.03153	21.9136	-6
1.03303	21.0385	-1.75					1.03153	21.9136	-6
1.03303	21.0385	-1.75					1.03153	22.0858	-6
1.03303	21.2107	-1.75					1.03153	22.0858	-6
1.03303	21.2107	-1.75					1.03153	22.0858	-6
1.03303	21.2107	-1.75					1.03153	22.0858	-6
1.03303	21.3829	-1.75					1.03153	22.258	-6
1.03303	21.3829	-1.75					1.03153	22.258	-6
1.03303	21.5551	-1.75					1.03153	22.258	-6
1.03303	21.5551	-1.75					1.03153	22.4302	-6
1.03303	21.5551	-1.75					1.03153	22.4302	-6
1.03303	21.7273	-1.75					1.03153	22.4302	-6
1.03303	21.7273	-1.75					1.03153	22.4302	-6
1.03303	21.7273	-1.75					1.03153	22.6024	-6
1.03303	21.8995	-1.75					1.03153	22.6024	-6
1.03303	21.8995	-1.75					1.03153	22.6024	-6
1.03303	22.0718	-1.75					1.03153	22.7746	-6
1.03303	22.0718	-1.75					1.03153	22.7746	-6
1.03303	22.0718	-1.75					1.03153	22.7746	-6
1.03303	22.244	-1.75					1.03153	22.9468	-6
1.03303	22.244	-1.75					1.03153	22.9468	-6
1.03303	22.244	-1.75					1.03153	22.9468	-6
1.03303	22.4162	-1.75					1.03153	22.9468	-6
1.03303	22.4162	-1.75					1.03153	23.119	-6
1.03303	22.5884	-1.75					1.03153	23.119	-6
1.03303	22.5884	-1.75					1.03153	23.119	-6
1.03303	22.5884	-1.75					1.03153	23.2912	-6
1.03303	22.7606	-1.75					1.03153	23.2912	-6
1.03303	22.7606	-1.75					1.03153	23.2912	-6
1.03303	22.7606	-1.75					1.03153	23.2912	-6
1.03303	22.9328	-1.75					1.03153	23.4634	-6
1.03303	22.9328	-1.75					1.03153	23.4634	-6
1.03303	23.105	-1.75					1.03153	23.4634	-6
1.03303	23.105	-1.75					1.03153	23.6356	-6
1.03303	23.105	-1.75					1.03153	23.6356	-6
1.03303	23.2772	-1.75					1.03153	23.6356	-6
1.03303	23.2772	-1.75					1.03153	23.8078	-6
1.03303	23.2772	-1.75					1.03153	23.8078	-6
1.03303	23.4494	-1.75					1.03153	23.8078	-6
1.03303	23.4494	-1.75					1.03153	23.8078	-6
1.03303	23.4494	-1.75					1.03153	23.98	-6
1.03303	23.6216	-1.75					1.03153	23.98	-6
1.03303	23.6216	-1.75					1.03153	23.98	-6
1.03303	23.7938	-1.75					1.03153	24.1522	-6
1.03303	23.7938	-1.75					1.03153	24.1522	-6
1.03303	23.7938	-1.75					1.03153	24.1522	-6
1.03303	23.966	-1.75					1.03153	24.1522	-6
1.03303	23.966	-1.75					1.03153	24.3244	-6
1.03303	23.966	-1.75					1.03153	24.3244	-6
1.03303	24.1382	-1.75					1.03153	24.3244	-6
1.03303	24.1382	-1.75					1.03153	24.4966	-6
1.03303	24.3104	-1.75					1.03153	24.4966	-6
1.03303	24.3104	-1.75					1.03153	24.4966	-6
1.03303	24.3104	-1.75					1.03153	24.6688	-6
1.03303	24.4826	-1.75					1.03153	24.6688	-6
1.03303	24.4826	-1.75					1.03153	24.6688	-6
1.03303	24.4826	-1.75					1.03153	24.6688	-6
1.03303	24.6548	-1.75					1.03153	24.841	-6
[truncated: 135,001 more rows]
