# Supplementary material for: High-harmonic spectroscopy of low-energy electron-scattering dynamics in liquids
Source: Nat Phys. 2023 Sep 28;19(12):1813–20. doi: 10.1038/s41567-023-02214-0 (PMC10709138; doi:10.1038/s41567-023-02214-0)
Supplement: Supplementary file 7 — Numerical data for the results shown in Extended Data Fig. 1. [file 41567_2023_2214_MOESM7_ESM.csv]

ED1B	800 nm water liquid								ED1C				ED1D							ED1E
									Scattering model		Exp: 800 nm		Experiment							Cluster calculation
Harmonic energy (eV)	ellip=0	ellip=0.14	ellip=0.29	ellip=0.45	ellip=0.62	ellip=0.84		ellipticity	delta Ec(eV)	ellipticity	delta Ec(eV)		ellipticity	HH 20.18	HH 17	HH 13.97	HH 10.83	HH 7.72		ellipticity	HH 15.11	HH 11.84	HH 9.76	HH6.89
6.4069	NaN	NaN	NaN	NaN	NaN	NaN		NaN	NaN	-0.44523	-0.76043		-0.62487	-0.0076844	0.00065431	0.0031492	0.041592	0.080319		-0.9	0.0075641	0.16037	0.019624	0.09807
6.4151	NaN	NaN	NaN	NaN	NaN	NaN		-0.5	-0.74675	-0.36397	-0.42367		-0.53171	0	0.0003294	0.027824	0.15507	0.19607		-0.8	0.020087	0.18762	0.031542	0.085999
6.4234	NaN	NaN	NaN	NaN	NaN	NaN		-0.49	-0.72777	-0.28675	-0.31038		-0.44523	0	0.012358	0.099382	0.34202	0.33988		-0.7	0.035322	0.22021	0.057423	0.0747
6.4317	NaN	NaN	NaN	NaN	NaN	NaN		-0.48	-0.71581	-0.21256	-0.13967		-0.36397	0	0.038859	0.26315	0.53516	0.49843		-0.6	0.046383	0.24374	0.10652	0.094756
6.44	NaN	NaN	NaN	NaN	NaN	NaN		-0.47	-0.70368	-0.14054	-0.096218		-0.28675	0.019323	0.18378	0.51481	0.75808	0.71429		-0.55	0.05078	0.24708	0.14453	0.13156
6.4483	NaN	NaN	NaN	NaN	NaN	NaN		-0.46	-0.69139	-0.06993	0		-0.21256	0.16291	0.33464	0.62648	0.77946	0.74196		-0.5	0.056627	0.24677	0.1952	0.19148
6.4567	NaN	NaN	NaN	NaN	NaN	NaN		-0.45	-0.67117	0	-0.015519		-0.14054	0.43374	0.52382	0.75732	0.83827	0.79987		-0.45	0.066189	0.25063	0.26095	0.27302
6.4649	NaN	NaN	NaN	NaN	NaN	NaN		-0.44	-0.65843	0.06993	-0.077595		-0.069927	0.73322	0.86033	0.94206	0.95421	0.93283		-0.4	0.083921	0.27033	0.34205	0.37049
6.4733	NaN	NaN	NaN	NaN	NaN	NaN		-0.43	-0.64553	0.14054	-0.031038		0	1	1	1	1	1		-0.35	0.11919	0.31651	0.43563	0.476
6.4817	NaN	NaN	NaN	NaN	NaN	NaN		-0.42	-0.62431	0.21256	-0.18623		0.069927	0.78822	0.77426	0.85689	0.88798	0.8809		-0.3	0.18387	0.39448	0.53671	0.58164
6.4901	NaN	NaN	NaN	NaN	NaN	NaN		-0.41	-0.61092	0.28675	-0.31038		0.14054	0.39081	0.58771	0.83372	0.91475	0.88952		-0.25	0.28506	0.50307	0.64036	0.68142
6.4986	NaN	NaN	NaN	NaN	NaN	NaN		-0.4	-0.59738	0.36397	-0.42367		0.21256	0.10463	0.39073	0.68858	0.87357	0.84123		-0.2	0.42453	0.63396	0.74243	0.77282
6.507	NaN	NaN	NaN	NaN	NaN	NaN		-0.39	-0.58369	0.44523	-0.74491		0.28675	0.043385	0.14536	0.49918	0.76327	0.71914		-0.15	0.59983	0.7706	0.83837	0.85582
6.5154	NaN	NaN	NaN	NaN	NaN	NaN		-0.38	-0.56122	NaN	NaN		0.36397	-0.0039763	0.043324	0.27442	0.58518	0.53287		-0.1	0.7892	0.89039	0.92091	0.92808
6.5239	NaN	NaN	NaN	NaN	NaN	NaN		-0.37	-0.54713	NaN	NaN		0.44523	0	0.0074911	0.10229	0.36039	0.35317		-0.05	0.94134	0.97153	0.97884	0.98044
6.5323	NaN	NaN	NaN	NaN	NaN	NaN		-0.36	-0.53291	NaN	NaN		0.53171	0	0.00022139	0.029664	0.19011	0.23344		0	1	1	1	1
6.5408	NaN	NaN	NaN	NaN	NaN	NaN		-0.35	-0.50953	NaN	NaN		0.62487	0	0.00062185	0.0030996	0.051072	0.098217		0	1	1	1	1
6.5494	NaN	NaN	NaN	NaN	NaN	NaN		-0.34	-0.49494	NaN	NaN									0.05	0.94134	0.97153	0.97884	0.98044
6.5579	NaN	NaN	NaN	NaN	NaN	NaN		-0.33	-0.48023	NaN	NaN									0.1	0.7892	0.89039	0.92091	0.92808
6.5664	NaN	NaN	NaN	NaN	NaN	NaN		-0.32	-0.45597	NaN	NaN									0.15	0.59983	0.7706	0.83837	0.85582
6.575	3.9849	3.7229	2.9185	2.9587	2.7197	2.3686		-0.31	-0.44092	NaN	NaN									0.2	0.42453	0.63396	0.74243	0.77282
6.5835	NaN	NaN	NaN	NaN	NaN	NaN		-0.3	-0.42577	NaN	NaN									0.25	0.28506	0.50307	0.64036	0.68142
6.5921	NaN	NaN	NaN	NaN	NaN	NaN		-0.29	-0.41051	NaN	NaN									0.3	0.18387	0.39448	0.53671	0.58164
6.6006	4.1961	3.9684	3.3755	3.1661	3.1689	1.3337		-0.28	-0.3852	NaN	NaN									0.35	0.11919	0.31651	0.43563	0.476
6.6093	NaN	NaN	NaN	NaN	NaN	NaN		-0.27	-0.36965	NaN	NaN									0.4	0.083921	0.27033	0.34205	0.37049
6.6178	NaN	NaN	NaN	NaN	NaN	NaN		-0.26	-0.35402	NaN	NaN									0.45	0.066189	0.25063	0.26095	0.27302
6.6265	4.4064	4.1317	3.64	3.2283	3.4595	3.1109		-0.25	-0.33832	NaN	NaN									0.5	0.056627	0.24677	0.1952	0.19148
6.6352	4.3768	4.167	3.6585	3.3781	2.9345	2.3213		-0.24	-0.31206	NaN	NaN									0.55	0.05078	0.24708	0.14453	0.13156
6.6439	4.4246	4.1806	3.7584	3.5933	2.6663	3.3249		-0.23	-0.29611	NaN	NaN									0.6	0.046383	0.24374	0.10652	0.094756
6.6526	4.4633	4.2346	3.8591	3.6756	2.858	3.1697		-0.22	-0.28011	NaN	NaN									0.7	0.035322	0.22021	0.057423	0.0747
6.6613	4.5099	4.2701	3.9533	3.7724	3.0161	3.0944		-0.21	-0.26407	NaN	NaN									0.8	0.020087	0.18762	0.031542	0.085999
6.67	NaN	NaN	NaN	NaN	NaN	NaN		-0.2	-0.24798	NaN	NaN									0.9	0.0075641	0.16037	0.019624	0.09807
6.6786	4.5739	4.3727	4.0312	3.6063	3.0986	2.8608		-0.19	-0.22224	NaN	NaN									1	0.002798	0.14267	0.016163	0.10252
6.6873	NaN	NaN	NaN	NaN	NaN	NaN		-0.18	-0.20603	NaN	NaN
6.6962	4.6516	4.4866	4.0596	3.3236	2.5372	3.215		-0.17	-0.18981	NaN	NaN
6.7049	4.6919	4.5253	4.1122	3.3479	1.6793	2.9491		-0.16	-0.17358	NaN	NaN
6.7137	4.7441	4.5762	4.1371	3.204	3.2613	3.085		-0.15	-0.15735	NaN	NaN
6.7226	NaN	NaN	NaN	NaN	NaN	NaN		-0.14	-0.14282	NaN	NaN
6.7313	NaN	NaN	NaN	NaN	NaN	NaN		-0.13	-0.12665	NaN	NaN
6.7401	4.9003	4.7536	4.2861	3.2528	2.9619	2.8152		-0.12	-0.11051	NaN	NaN
6.7489	NaN	NaN	NaN	NaN	NaN	NaN		-0.11	-0.096185	NaN	NaN
6.7578	NaN	NaN	NaN	NaN	NaN	NaN		-0.1	-0.092199	NaN	NaN
6.7668	5.1516	4.977	4.5473	3.5273	2.9799	2.6222		-0.09	-0.07631	NaN	NaN
6.7756	5.2449	5.0643	4.6555	3.7809	3.1038	3.1316		-0.08	-0.06048	NaN	NaN
6.7845	NaN	NaN	NaN	NaN	NaN	NaN		-0.07	-0.046595	NaN	NaN
6.7935	5.4188	5.2348	4.8388	3.9415	2.4222	1.8334		-0.06	-0.045183	NaN	NaN
6.8025	5.5027	5.3249	4.9139	3.9632	1.8281	1.3306		-0.05	-0.029718	NaN	NaN
6.8113	NaN	NaN	NaN	NaN	NaN	NaN		-0.04	-0.028726	NaN	NaN
6.8203	5.6694	5.4944	5.0924	4.2232	3.1165	2.4062		-0.03	-0.013562	NaN	NaN
6.8293	NaN	NaN	NaN	NaN	NaN	NaN		-0.02	-0.013002	NaN	NaN
6.8383	NaN	NaN	NaN	NaN	NaN	NaN		-0.01	-0.012667	NaN	NaN
6.8475	NaN	NaN	NaN	NaN	NaN	NaN		0	0	NaN	NaN
6.8565	NaN	NaN	NaN	NaN	NaN	NaN		0.01	-0.012667	NaN	NaN
6.8655	5.9701	5.8304	5.4346	4.6159	3.1648	2.6661		0.02	-0.013002	NaN	NaN
6.8747	NaN	NaN	NaN	NaN	NaN	NaN		0.03	-0.013562	NaN	NaN
6.8837	6.0409	5.9218	5.5203	4.7038	3.3735	3.2583		0.04	-0.028726	NaN	NaN
6.8928	6.0678	5.9524	5.5537	4.7261	2.9304	1.8314		0.05	-0.029718	NaN	NaN
6.902	6.0892	5.9722	5.581	4.761	3.4522	1.9592		0.06	-0.045183	NaN	NaN
6.9111	NaN	NaN	NaN	NaN	NaN	NaN		0.07	-0.046595	NaN	NaN
6.9203	NaN	NaN	NaN	NaN	NaN	NaN		0.08	-0.06048	NaN	NaN
6.9294	NaN	NaN	NaN	NaN	NaN	NaN		0.09	-0.07631	NaN	NaN
6.9386	NaN	NaN	NaN	NaN	NaN	NaN		0.1	-0.092199	NaN	NaN
6.9477	NaN	NaN	NaN	NaN	NaN	NaN		0.11	-0.096185	NaN	NaN
6.9571	6.0578	5.9308	5.6372	4.7958	3.5737	3.008		0.12	-0.11051	NaN	NaN
6.9662	NaN	NaN	NaN	NaN	NaN	NaN		0.13	-0.12665	NaN	NaN
6.9755	6.0062	5.867	5.58	4.7192	3.0792	2.6637		0.14	-0.14282	NaN	NaN
6.9848	5.974	5.8319	5.546	4.6557	3.2925	2.8683		0.15	-0.15735	NaN	NaN
6.9942	5.9354	5.7888	5.496	4.6193	3.382	2.4403		0.16	-0.17358	NaN	NaN
7.0035	5.8861	5.7433	5.4418	4.5534	3.2515	2.4751		0.17	-0.18981	NaN	NaN
7.0128	5.8317	5.6874	5.3867	4.5201	3.5677	2.1359		0.18	-0.20603	NaN	NaN
7.0221	NaN	NaN	NaN	NaN	NaN	NaN		0.19	-0.22224	NaN	NaN
7.0314	NaN	NaN	NaN	NaN	NaN	NaN		0.2	-0.24798	NaN	NaN
7.0409	5.6275	5.4703	5.1925	4.4249	3.3741	2.8391		0.21	-0.26407	NaN	NaN
7.0502	5.5508	5.3914	5.1234	4.3606	3.4522	2.8935		0.22	-0.28011	NaN	NaN
7.0596	NaN	NaN	NaN	NaN	NaN	NaN		0.23	-0.29611	NaN	NaN
7.0691	5.3789	5.2345	4.9809	4.2191	3.3979	2.4007		0.24	-0.31206	NaN	NaN
7.0786	NaN	NaN	NaN	NaN	NaN	NaN		0.25	-0.33832	NaN	NaN
7.088	5.2219	5.0922	4.8033	3.9928	2.9915	3.0336		0.26	-0.35402	NaN	NaN
7.0975	5.155	5.0379	4.7456	3.9788	3.4331	1.827		0.27	-0.36965	NaN	NaN
7.107	NaN	NaN	NaN	NaN	NaN	NaN		0.28	-0.3852	NaN	NaN
7.1164	5.0226	4.9357	4.6031	3.7916	3.3348	3.0506		0.29	-0.41051	NaN	NaN
7.1261	4.9722	4.8928	4.5449	3.8102	3.3826	2.3573		0.3	-0.42577	NaN	NaN
7.1355	NaN	NaN	NaN	NaN	NaN	NaN		0.31	-0.44092	NaN	NaN
7.1452	4.8956	4.7879	4.5139	3.811	3.3993	2.8364		0.32	-0.45597	NaN	NaN
7.1548	4.8544	4.7583	4.5066	3.6778	3.2529	2.8362		0.33	-0.48023	NaN	NaN
7.1644	4.8336	4.7165	4.4596	3.8253	3.2527	3.0125		0.34	-0.49494	NaN	NaN
7.174	4.8176	4.6887	4.4182	3.7302	3.3055	2.9387		0.35	-0.50953	NaN	NaN
7.1836	4.7902	4.6528	4.4022	3.7203	3.0888	2.2582		0.36	-0.53291	NaN	NaN
7.1933	4.773	4.6365	4.3735	3.7115	3.0817	1.8243		0.37	-0.54713	NaN	NaN
7.203	4.7718	4.6435	4.3927	3.7628	2.9801	2.8351		0.38	-0.56122	NaN	NaN
7.2127	NaN	NaN	NaN	NaN	NaN	NaN		0.39	-0.58369	NaN	NaN
7.2224	NaN	NaN	NaN	NaN	NaN	NaN		0.4	-0.59738	NaN	NaN
7.2321	4.7691	4.6445	4.3911	3.8467	3.0595	2.889		0.41	-0.61092	NaN	NaN
7.2418	4.7745	4.6739	4.4063	3.8559	3.3872	3.2717		0.42	-0.62431	NaN	NaN
7.2516	4.7994	4.6661	4.4528	3.9098	3.3512	3.0475		0.43	-0.64553	NaN	NaN
7.2614	4.8079	4.7089	4.4759	4.0377	3.3621	3.2147		0.44	-0.65843	NaN	NaN
7.2712	NaN	NaN	NaN	NaN	NaN	NaN		0.45	-0.67117	NaN	NaN
7.2811	4.8535	4.7373	4.4989	4.063	3.1947	1.319		0.46	-0.69139	NaN	NaN
7.2909	NaN	NaN	NaN	NaN	NaN	NaN		0.47	-0.70368	NaN	NaN
7.3008	4.8835	4.7822	4.5453	4.1437	3.5877	2.8738		0.48	-0.71581	NaN	NaN
7.3106	4.8957	4.814	4.6	4.1606	3.4749	3.0181		0.49	-0.72777	NaN	NaN
7.3205	NaN	NaN	NaN	NaN	NaN	NaN		0.5	-0.74675	NaN	NaN
7.3305	4.9318	4.8515	4.6634	4.279	3.5145	2.9457
7.3404	4.9568	4.8556	4.7197	4.2379	3.589	2.9778
7.3503	4.9892	4.8923	4.7405	4.2778	3.6158	2.5288
7.3604	NaN	NaN	NaN	NaN	NaN	NaN
7.3703	5.0532	4.9489	4.7993	4.3529	3.5383	2.8448
7.3803	5.0835	4.9861	4.8407	4.4093	3.8009	2.6749
7.3904	NaN	NaN	NaN	NaN	NaN	NaN
7.4004	5.1371	5.055	4.9013	4.4823	3.8056	2.714
7.4105	5.1649	5.0956	4.9294	4.525	3.8922	2.5554
7.4206	5.1985	5.1287	4.9705	4.5752	3.8757	2.3914
7.4307	5.2339	5.1717	5.0091	4.609	3.9791	3.0513
7.4408	NaN	NaN	NaN	NaN	NaN	NaN
7.451	5.3047	5.2413	5.0827	4.693	4.0105	2.9314
7.4611	5.3492	5.2799	5.1248	4.7406	4.0423	2.1237
7.4714	5.405	5.3317	5.1664	4.7883	4.1281	3.1289
7.4816	NaN	NaN	NaN	NaN	NaN	NaN
7.4917	5.5163	5.4405	5.2629	4.8827	4.2277	2.9834
7.5019	5.5751	5.5043	5.321	4.9476	4.2479	1.3127
7.5123	5.6343	5.5624	5.3813	5.0039	4.2877	3.2363
7.5226	NaN	NaN	NaN	NaN	NaN	NaN
7.5328	5.7706	5.6953	5.5152	5.1343	4.3856	2.8108
7.5432	NaN	NaN	NaN	NaN	NaN	NaN
7.5535	5.9244	5.8444	5.6743	5.2962	4.5307	2.7627
7.5639	6.0031	5.9212	5.7506	5.3799	4.6333	3.1116
7.5743	6.0813	6.0018	5.8289	5.4699	4.7284	2.9496
7.5847	6.1548	6.0777	5.9017	5.5449	4.8452	2.7084
7.5951	6.2243	6.1501	5.973	5.6252	4.9405	3.2339
7.6056	6.2845	6.2195	6.0418	5.6987	5.0294	3.3926
7.616	6.34	6.2836	6.1063	5.7681	5.0948	3.5346
7.6266	6.3895	6.3415	6.1675	5.8324	5.169	3.6435
7.637	6.4332	6.3904	6.2222	5.89	5.2288	3.7045
7.6475	6.4726	6.4296	6.2724	5.9434	5.2992	3.7318
7.6581	6.5047	6.4594	6.3161	5.9865	5.3653	3.8092
7.6686	6.5305	6.4797	6.3518	6.0242	5.4212	3.9361
7.6792	6.5504	6.4945	6.3831	6.0579	5.4795	3.8346
7.6899	6.5652	6.5071	6.4085	6.0874	5.527	3.8481
7.7004	6.5745	6.5159	6.4288	6.1119	5.5631	3.9146
7.7111	6.5776	6.524	6.4435	6.13	5.5906	3.9154
7.7218	6.5794	6.5294	6.4559	6.1461	5.6038	4.051
7.7326	6.5775	6.5309	6.4622	6.1557	5.6032	4.0386
7.7433	6.5712	6.5285	6.4619	6.1594	5.6021	4.1324
7.754	6.5629	6.5226	6.4584	6.1594	5.5969	4.05
7.7647	6.5504	6.5111	6.4491	6.1503	5.5937	4.0029
7.7754	6.5358	6.4975	6.4368	6.1434	5.5962	3.9998
7.7862	6.5164	6.478	6.4184	6.1298	5.602	3.9542
7.7971	6.4939	6.4541	6.3979	6.1139	5.5995	3.9786
7.808	6.4695	6.4253	6.3719	6.093	5.5914	4.0803
7.8188	6.4389	6.3949	6.3422	6.0664	5.5701	4.13
7.8297	6.4056	6.3606	6.3077	6.0319	5.5424	4.1311
7.8406	6.3693	6.3243	6.2725	5.9953	5.5076	4.1546
7.8514	6.3301	6.2863	6.2373	5.952	5.4683	4.0837
7.8624	6.287	6.2447	6.1978	5.9074	5.4267	3.9475
7.8735	6.2448	6.1999	6.155	5.864	5.3811	3.8369
7.8843	6.1992	6.1533	6.1095	5.8188	5.3359	3.8226
7.8953	6.1466	6.1028	6.0536	5.7706	5.2816	3.7217
7.9065	6.086	6.0486	5.9974	5.7125	5.219	3.7777
7.9175	6.0228	5.9915	5.9363	5.657	5.1535	3.8443
7.9286	5.9536	5.9302	5.8703	5.5877	5.0832	3.8876
7.9397	5.8836	5.8674	5.8005	5.5148	5.0095	3.7891
7.9507	5.8182	5.7977	5.7302	5.4424	4.9263	3.8351
7.9619	5.7526	5.7277	5.6546	5.36	4.8492	3.6891
7.9731	5.6932	5.6544	5.5805	5.2873	4.775	3.5304
7.9843	5.6383	5.5829	5.513	5.2025	4.6972	3.5672
7.9956	5.587	5.5132	5.4537	5.1341	4.6277	3.3249
8.0068	5.5381	5.4515	5.395	5.0796	4.5318	3.172
8.0179	5.4899	5.4019	5.3518	5.0388	4.4977	3.0046
8.0293	5.4487	5.3486	5.3065	5.0159	4.4504	3.0726
8.0406	5.4053	5.3089	5.2661	4.984	4.3664	2.8365
8.0519	5.3657	5.2744	5.2353	4.9782	4.363	3.0796
8.0633	5.3213	5.2337	5.1932	4.952	4.3085	2.6522
8.0746	5.29	5.2032	5.1634	4.9221	4.3038	2.9101
8.0861	NaN	NaN	NaN	NaN	NaN	NaN
8.0974	5.219	5.1248	5.0815	4.816	4.27	3.1429
8.1089	5.1744	5.0793	5.0347	4.7392	4.1589	2.607
8.1204	5.144	5.041	4.9971	4.6842	4.1673	3.3588
8.1319	5.0984	4.9987	4.9424	4.6099	4.0678	2.1692
8.1433	NaN	NaN	NaN	NaN	NaN	NaN
8.155	5.0029	4.929	4.8501	4.4914	3.8853	2.5022
8.1665	4.9688	4.8908	4.8084	4.4658	3.8198	2.8711
8.1781	NaN	NaN	NaN	NaN	NaN	NaN
8.1896	4.8722	4.7875	4.7214	4.3638	3.7678	2.9384
8.2012	NaN	NaN	NaN	NaN	NaN	NaN
8.213	4.7716	4.7006	4.6267	4.2177	3.6241	2.9268
8.2247	4.721	4.64	4.5725	4.1981	3.4715	2.0169
8.2363	4.6848	4.6106	4.5288	4.142	3.5187	2.8289
8.2481	4.6533	4.5642	4.4983	4.1009	3.4914	1.7893
8.2597	4.5987	4.5365	4.4574	4.0134	3.4885	2.0157
8.2715	4.5693	4.4786	4.3722	3.9589	3.3088	2.1635
8.2833	4.5397	4.4305	4.3515	3.9121	3.1312	2.2217
8.2953	4.4869	4.3812	4.3153	3.8664	3.2679	3.3046
8.3071	4.4482	4.3213	4.269	3.8941	3.4582	3.0851
8.3189	NaN	NaN	NaN	NaN	NaN	NaN
8.3308	4.3735	4.2281	4.2296	3.75	3.2363	2.8644
8.3428	4.3843	4.2373	4.1979	3.7205	3.5199	2.359
8.3547	NaN	NaN	NaN	NaN	NaN	NaN
8.3667	NaN	NaN	NaN	NaN	NaN	NaN
8.3786	4.337	4.1843	4.1064	3.6622	3.1044	2.9208
8.3907	4.3492	4.1476	4.0822	3.7294	2.3778	3.3056
8.4027	4.386	4.2057	4.0891	3.8103	3.4495	3.1875
8.4148	4.3483	4.1879	4.0098	3.5881	2.9519	2.697
8.4269	4.4237	4.2377	4.0162	3.4935	3.1321	1.28
8.439	4.5007	4.3106	4.0782	3.6373	3.0642	2.7632
8.4511	4.5437	4.3407	4.0106	3.2454	3.0769	2.4906
8.4633	4.6069	4.4265	4.1117	3.2045	3.2039	2.5447
8.4754	4.6629	4.4909	4.1655	3.6562	3.063	3.1007
8.4877	NaN	NaN	NaN	NaN	NaN	NaN
8.5	4.7268	4.575	4.1548	3.353	3.1729	3.0547
8.5122	4.7401	4.6012	4.1729	3.2806	2.9737	2.9369
8.5245	4.7717	4.6131	4.2385	3.1852	2.8413	2.2643
8.5369	4.7967	4.6513	4.2544	3.3238	2.8623	2.6738
8.5492	4.8131	4.6709	4.2452	3.0798	3.2676	2.3893
8.5616	NaN	NaN	NaN	NaN	NaN	NaN
8.574	4.7846	4.6671	4.1686	3.3438	3.0588	3.2085
8.5864	NaN	NaN	NaN	NaN	NaN	NaN
8.5988	NaN	NaN	NaN	NaN	NaN	NaN
8.6114	4.5853	4.4426	4.0056	3.4182	2.9268	3.0335
8.6238	4.4841	4.327	3.9656	3.4843	3.2724	2.8882
8.6364	NaN	NaN	NaN	NaN	NaN	NaN
8.649	4.2583	4.0631	3.9761	3.3623	3.0627	3.086
8.6615	NaN	NaN	NaN	NaN	NaN	NaN
8.6742	3.9758	3.7258	3.9321	3.3977	3.1054	1.9991
8.6868	NaN	NaN	NaN	NaN	NaN	NaN
8.6995	3.763	3.4949	3.8331	3.5905	2.7218	3.2791
8.7123	3.7231	3.5235	3.8264	3.4446	3.1381	3.2968
8.725	NaN	NaN	NaN	NaN	NaN	NaN
8.7377	3.5731	3.5314	3.5614	3.5124	2.5681	3.0824
8.7504	3.314	3.0816	3.3772	3.207	3.1085	2.937
8.7633	NaN	NaN	NaN	NaN	NaN	NaN
8.7761	NaN	NaN	NaN	NaN	NaN	NaN
8.7889	NaN	NaN	NaN	NaN	NaN	NaN
8.8018	NaN	NaN	NaN	NaN	NaN	NaN
8.8147	NaN	NaN	NaN	NaN	NaN	NaN
8.8277	NaN	NaN	NaN	NaN	NaN	NaN
8.8406	NaN	NaN	NaN	NaN	NaN	NaN
8.8537	NaN	NaN	NaN	NaN	NaN	NaN
8.8667	NaN	NaN	NaN	NaN	NaN	NaN
8.8797	NaN	NaN	NaN	NaN	NaN	NaN
8.8929	NaN	NaN	NaN	NaN	NaN	NaN
8.9059	NaN	NaN	NaN	NaN	NaN	NaN
8.9191	NaN	NaN	NaN	NaN	NaN	NaN
8.9323	NaN	NaN	NaN	NaN	NaN	NaN
8.9455	NaN	NaN	NaN	NaN	NaN	NaN
8.9587	NaN	NaN	NaN	NaN	NaN	NaN
8.9719	NaN	NaN	NaN	NaN	NaN	NaN
8.9853	NaN	NaN	NaN	NaN	NaN	NaN
8.9986	NaN	NaN	NaN	NaN	NaN	NaN
9.0119	NaN	NaN	NaN	NaN	NaN	NaN
9.0253	3.6402	2.7615	3.2676	2.8004	1.9605	2.9736
9.0386	NaN	NaN	NaN	NaN	NaN	NaN
9.0521	NaN	NaN	NaN	NaN	NaN	NaN
9.0656	NaN	NaN	NaN	NaN	NaN	NaN
9.079	NaN	NaN	NaN	NaN	NaN	NaN
9.0926	NaN	NaN	NaN	NaN	NaN	NaN
9.1061	NaN	NaN	NaN	NaN	NaN	NaN
9.1196	NaN	NaN	NaN	NaN	NaN	NaN
9.1333	NaN	NaN	NaN	NaN	NaN	NaN
9.147	NaN	NaN	NaN	NaN	NaN	NaN
9.1606	NaN	NaN	NaN	NaN	NaN	NaN
9.1743	NaN	NaN	NaN	NaN	NaN	NaN
9.1881	NaN	NaN	NaN	NaN	NaN	NaN
9.2019	NaN	NaN	NaN	NaN	NaN	NaN
9.2156	NaN	NaN	NaN	NaN	NaN	NaN
9.2295	3.3306	3.1874	3.0623	3.0982	2.9294	3.0153
9.2433	3.2602	3.417	3.2661	3.1639	3.1231	3.1746
9.2571	3.2474	3.5646	3.2905	3.1409	2.728	3.2777
9.2711	NaN	NaN	NaN	NaN	NaN	NaN
9.2851	NaN	NaN	NaN	NaN	NaN	NaN
9.299	NaN	NaN	NaN	NaN	NaN	NaN
9.313	NaN	NaN	NaN	NaN	NaN	NaN
9.3271	NaN	NaN	NaN	NaN	NaN	NaN
9.3411	NaN	NaN	NaN	NaN	NaN	NaN
9.3552	NaN	NaN	NaN	NaN	NaN	NaN
9.3694	NaN	NaN	NaN	NaN	NaN	NaN
9.3836	NaN	NaN	NaN	NaN	NaN	NaN
9.3978	NaN	NaN	NaN	NaN	NaN	NaN
9.412	NaN	NaN	NaN	NaN	NaN	NaN
9.4263	NaN	NaN	NaN	NaN	NaN	NaN
9.4406	NaN	NaN	NaN	NaN	NaN	NaN
9.4549	NaN	NaN	NaN	NaN	NaN	NaN
9.4693	NaN	NaN	NaN	NaN	NaN	NaN
9.4837	NaN	NaN	NaN	NaN	NaN	NaN
9.4982	NaN	NaN	NaN	NaN	NaN	NaN
9.5126	NaN	NaN	NaN	NaN	NaN	NaN
9.527	NaN	NaN	NaN	NaN	NaN	NaN
9.5416	NaN	NaN	NaN	NaN	NaN	NaN
9.5562	NaN	NaN	NaN	NaN	NaN	NaN
9.5708	NaN	NaN	NaN	NaN	NaN	NaN
9.5854	NaN	NaN	NaN	NaN	NaN	NaN
9.6	NaN	NaN	NaN	NaN	NaN	NaN
9.6147	NaN	NaN	NaN	NaN	NaN	NaN
9.6295	NaN	NaN	NaN	NaN	NaN	NaN
9.6442	NaN	NaN	NaN	NaN	NaN	NaN
9.6589	NaN	NaN	NaN	NaN	NaN	NaN
9.6738	NaN	NaN	NaN	NaN	NaN	NaN
9.6887	NaN	NaN	NaN	NaN	NaN	NaN
9.7036	NaN	NaN	NaN	NaN	NaN	NaN
9.7185	NaN	NaN	NaN	NaN	NaN	NaN
9.7336	3.3747	3.2259	3.4193	2.5831	2.3264	2.8628
9.7485	NaN	NaN	NaN	NaN	NaN	NaN
9.7635	NaN	NaN	NaN	NaN	NaN	NaN
9.7786	NaN	NaN	NaN	NaN	NaN	NaN
9.7938	NaN	NaN	NaN	NaN	NaN	NaN
9.8089	NaN	NaN	NaN	NaN	NaN	NaN
9.8241	3.9252	3.7876	3.7354	3.4527	3.2722	2.813
9.8393	3.9119	3.824	3.8253	3.4434	2.4827	3.0626
9.8545	NaN	NaN	NaN	NaN	NaN	NaN
9.8698	3.9343	3.9077	3.904	3.5294	2.831	2.4839
9.8851	4.0284	3.9946	3.8907	3.6336	2.5235	2.7309
9.9004	4.0733	4.023	3.9354	3.6577	2.886	2.3978
9.9159	4.1267	4.0209	4.0281	3.6268	3.2829	3.0523
9.9313	4.1935	4.0736	3.9909	3.6761	2.9186	3.0849
9.9468	4.2758	4.0775	4.0505	3.6678	2.578	2.2024
9.9623	4.3128	4.0911	4.1024	3.741	2.7004	2.3276
9.9779	4.3217	4.1321	4.1262	3.6413	2.6998	2.0229
9.9934	4.3093	4.1717	4.1566	3.631	2.8734	2.8927
10.009	NaN	NaN	NaN	NaN	NaN	NaN
10.025	4.3171	4.2573	4.2344	3.6424	3.1238	2.3249
10.04	4.3528	4.3502	4.2062	3.6657	3.0464	2.2444
10.056	NaN	NaN	NaN	NaN	NaN	NaN
10.072	4.437	4.4169	4.2521	3.8608	3.1367	2.0865
10.088	4.5115	4.4524	4.2604	3.9558	3.1908	2.6246
10.103	4.5743	4.509	4.3514	4.0009	3.2647	3.044
10.119	4.6162	4.5429	4.3693	3.9877	3.2677	2.6409
10.135	NaN	NaN	NaN	NaN	NaN	NaN
10.151	NaN	NaN	NaN	NaN	NaN	NaN
10.167	4.747	4.6791	4.5503	4.0855	2.809	2.7597
10.183	4.7518	4.7115	4.5882	4.124	3.3061	2.3178
10.199	4.8009	4.7663	4.6109	4.1641	3.3517	3.0792
10.215	4.8269	4.7869	4.6455	4.1879	3.3597	1.2024
10.232	NaN	NaN	NaN	NaN	NaN	NaN
10.248	NaN	NaN	NaN	NaN	NaN	NaN
10.264	NaN	NaN	NaN	NaN	NaN	NaN
10.28	4.9616	4.9396	4.8196	4.3775	3.4544	2.7676
10.296	5.0077	4.976	4.8465	4.4329	3.5156	2.8266
10.313	NaN	NaN	NaN	NaN	NaN	NaN
10.329	NaN	NaN	NaN	NaN	NaN	NaN
10.346	5.1019	5.0726	4.9348	4.5307	3.5036	2.5944
10.362	NaN	NaN	NaN	NaN	NaN	NaN
10.379	NaN	NaN	NaN	NaN	NaN	NaN
10.395	NaN	NaN	NaN	NaN	NaN	NaN
10.412	5.211	5.1665	5.0536	4.6541	3.5435	2.5518
10.428	NaN	NaN	NaN	NaN	NaN	NaN
10.445	5.2742	5.2265	5.1163	4.6988	3.5567	2.5706
10.462	5.2979	5.2492	5.1364	4.7308	3.6033	2.6749
10.479	NaN	NaN	NaN	NaN	NaN	NaN
10.495	5.372	5.3192	5.2012	4.8145	3.7632	2.371
10.512	NaN	NaN	NaN	NaN	NaN	NaN
10.529	NaN	NaN	NaN	NaN	NaN	NaN
10.546	5.5154	5.4445	5.3041	4.9262	3.7869	2.3688
10.563	5.5791	5.5098	5.3596	4.9656	3.8307	2.8958
10.58	5.6625	5.5878	5.4214	5.0193	3.8846	2.7277
10.597	NaN	NaN	NaN	NaN	NaN	NaN
10.614	5.8607	5.7946	5.5939	5.1572	4.0211	2.6009
10.631	NaN	NaN	NaN	NaN	NaN	NaN
10.648	6.0858	6.0281	5.8114	5.3669	4.3481	2.3943
10.665	6.1913	6.1363	5.9256	5.4843	4.4824	3.0046
10.683	NaN	NaN	NaN	NaN	NaN	NaN
10.7	6.3698	6.3155	6.1374	5.7151	4.7756	2.2564
10.717	6.4371	6.3857	6.2266	5.818	4.8937	2.6311
10.735	6.4901	6.4427	6.3048	5.909	5.0067	2.5954
10.752	6.5295	6.4871	6.3686	5.9855	5.0816	2.9228
10.769	6.5593	6.5195	6.419	6.0532	5.1623	2.1653
10.787	6.5803	6.544	6.4565	6.1087	5.2055	2.5551
10.805	6.5942	6.5593	6.4811	6.1528	5.2432	2.61
10.822	6.6033	6.5697	6.4978	6.1847	5.2794	2.5535
10.84	6.6052	6.5735	6.5075	6.2025	5.3166	2.0518
10.857	6.6034	6.5706	6.5124	6.2117	5.3606	3.1745
10.875	6.5972	6.5649	6.5118	6.21	5.394	2.9656
10.893	6.5868	6.556	6.5058	6.2046	5.4144	2.8107
10.911	6.575	6.5447	6.4951	6.1969	5.4108	2.1073
10.929	6.5608	6.5317	6.4813	6.1879	5.3984	2.8405
10.947	6.5432	6.5142	6.4642	6.1748	5.3773	2.8295
10.965	6.5212	6.4912	6.443	6.1582	5.3604	3.223
10.983	6.4946	6.4646	6.4172	6.1336	5.3348	3.0111
11.001	6.4645	6.4336	6.3892	6.1013	5.3084	2.876
11.019	6.4305	6.4004	6.3555	6.0604	5.2587	2.8658
11.037	6.393	6.3607	6.3179	6.0158	5.2071	3.0718
11.055	6.3514	6.3176	6.2748	5.9662	5.1558	3.059
11.073	NaN	NaN	NaN	NaN	NaN	NaN
11.092	6.2565	6.2125	6.1718	5.8547	5.0456	2.731
11.11	6.2016	6.1559	6.1113	5.7921	4.9737	2.8991
11.128	6.1403	6.091	6.0424	5.7257	4.8758	3.2126
11.147	6.074	6.0234	5.9718	5.6535	4.7985	2.9468
11.165	5.9998	5.9483	5.8961	5.5742	4.7194	2.6886
11.184	5.9204	5.8719	5.8187	5.4947	4.6613	2.4508
11.202	5.8344	5.7939	5.7396	5.4053	4.6123	2.2348
11.221	5.7479	5.7161	5.6607	5.324	4.5595	1.7888
11.239	5.6706	5.6378	5.5815	5.2463	4.4685	2.3688
11.258	5.5972	5.5611	5.508	5.1712	4.3763	2.5907
11.277	5.5401	5.4876	5.4359	5.1062	4.2572	2.2695
11.296	NaN	NaN	NaN	NaN	NaN	NaN
11.315	5.4372	5.362	5.3157	4.9658	4.0616	2.7705
11.333	5.3944	5.3159	5.2651	4.9119	3.9983	2.792
11.352	5.3512	5.2792	5.2195	4.8453	3.886	2.4433
11.371	5.3042	5.2378	5.1844	4.791	3.7433	2.4884
11.39	5.2624	5.2103	5.1516	4.7574	3.7531	2.9801
11.409	5.213	5.1675	5.1129	4.7034	3.7062	2.2636
11.429	NaN	NaN	NaN	NaN	NaN	NaN
11.448	5.1431	5.0973	5.0496	4.6426	3.6989	2.9705
11.467	5.1022	5.0568	5.0112	4.5898	3.6922	2.8469
11.486	5.0674	5.0172	4.9792	4.5658	3.5714	2.7742
11.506	5.0357	4.968	4.9407	4.4953	3.4583	2.1795
11.525	NaN	NaN	NaN	NaN	NaN	NaN
11.545	NaN	NaN	NaN	NaN	NaN	NaN
11.564	4.9471	4.8565	4.8167	4.4041	3.5441	3.1973
11.584	NaN	NaN	NaN	NaN	NaN	NaN
11.603	NaN	NaN	NaN	NaN	NaN	NaN
11.623	4.8272	4.743	4.6932	4.2682	3.4019	2.4548
11.643	NaN	NaN	NaN	NaN	NaN	NaN
11.662	4.7446	4.6509	4.6319	4.1601	3.2107	2.4045
11.682	NaN	NaN	NaN	NaN	NaN	NaN
11.702	NaN	NaN	NaN	NaN	NaN	NaN
11.722	4.63	4.5561	4.4853	4.065	3.3148	2.6194
11.742	4.5765	4.5258	4.431	3.9655	3.4429	1.9447
11.762	4.5523	4.4757	4.3616	3.9166	3.3402	2.2099
11.782	4.5167	4.4177	4.3078	3.8736	3.1411	2.5674
11.802	4.4812	4.4046	4.2881	3.8998	3.3808	2.9097
11.822	4.4541	4.3614	4.2462	3.8638	3.4164	2.4224
11.843	NaN	NaN	NaN	NaN	NaN	NaN
11.863	4.434	4.3394	4.1574	3.805	3.0855	2.7574
11.883	NaN	NaN	NaN	NaN	NaN	NaN
11.904	NaN	NaN	NaN	NaN	NaN	NaN
11.924	4.3186	4.3133	4.1386	3.8523	3.1635	2.7318
11.945	4.2649	4.2141	4.0751	3.8061	3.0383	1.4463
11.965	NaN	NaN	NaN	NaN	NaN	NaN
11.986	4.216	4.1275	4.0297	3.7093	3.1077	2.1121
12.007	NaN	NaN	NaN	NaN	NaN	NaN
12.027	NaN	NaN	NaN	NaN	NaN	NaN
12.048	NaN	NaN	NaN	NaN	NaN	NaN
12.069	NaN	NaN	NaN	NaN	NaN	NaN
12.09	4.1303	4.0426	4.1139	3.5191	3.122	2.9433
12.111	NaN	NaN	NaN	NaN	NaN	NaN
12.132	4.0601	3.9372	4.0776	3.5973	2.7629	1.119
12.153	4.0366	3.9718	4.0491	3.6165	2.2929	2.9334
12.174	NaN	NaN	NaN	NaN	NaN	NaN
12.196	NaN	NaN	NaN	NaN	NaN	NaN
12.217	NaN	NaN	NaN	NaN	NaN	NaN
12.238	NaN	NaN	NaN	NaN	NaN	NaN
12.259	4.0712	4.007	3.8798	3.447	2.1948	1.1134
12.281	4.132	3.9978	3.8582	3.5245	2.8883	2.2938
12.302	4.1462	3.934	3.8709	3.4235	2.6723	2.3512
12.324	4.1917	3.9785	3.8976	3.2354	2.449	2.9674
12.346	4.2162	3.8619	3.9433	3.1193	1.9678	2.291
12.367	NaN	NaN	NaN	NaN	NaN	NaN
12.389	4.1442	3.8937	3.9785	3.2154	2.9049	2.0441
12.411	4.112	3.9103	3.9047	3.2324	2.2539	1.9846
12.433	NaN	NaN	NaN	NaN	NaN	NaN
12.455	NaN	NaN	NaN	NaN	NaN	NaN
12.477	NaN	NaN	NaN	NaN	NaN	NaN
12.499	NaN	NaN	NaN	NaN	NaN	NaN
12.521	4.0082	4.018	3.8836	3.3663	2.6401	2.7923
12.543	4.0272	4.0207	3.8439	3.2897	2.5587	2.3673
12.565	NaN	NaN	NaN	NaN	NaN	NaN
12.588	NaN	NaN	NaN	NaN	NaN	NaN
12.61	4.1533	4.1193	3.7924	3.3304	2.3028	2.0863
12.632	4.1914	4.1186	3.7737	3.3667	2.2747	1.6001
12.655	4.2571	4.0575	3.8112	3.1585	2.0598	2.919
12.677	4.2239	4.0428	3.8055	3.3546	3.001	2.5944
12.7	NaN	NaN	NaN	NaN	NaN	NaN
12.723	4.1912	4.0434	3.739	3.2359	1.4665	1.5962
12.746	NaN	NaN	NaN	NaN	NaN	NaN
12.768	4.2075	4.0933	3.8348	3.2173	2.8011	2.6847
12.791	NaN	NaN	NaN	NaN	NaN	NaN
12.814	NaN	NaN	NaN	NaN	NaN	NaN
12.837	4.2869	4.1515	3.9153	3.236	2.8685	1.9677
12.86	NaN	NaN	NaN	NaN	NaN	NaN
12.883	NaN	NaN	NaN	NaN	NaN	NaN
12.907	NaN	NaN	NaN	NaN	NaN	NaN
12.93	4.4302	4.3599	4.1339	3.3092	2.8282	1.9638
12.953	4.4768	4.4111	4.1596	3.4044	1.8832	1.7158
12.977	NaN	NaN	NaN	NaN	NaN	NaN
13	NaN	NaN	NaN	NaN	NaN	NaN
13.024	NaN	NaN	NaN	NaN	NaN	NaN
13.047	NaN	NaN	NaN	NaN	NaN	NaN
13.071	NaN	NaN	NaN	NaN	NaN	NaN
13.095	4.7017	4.6128	4.3212	3.3825	1.878	2.4578
13.119	4.7527	4.6385	4.3484	3.5724	2.6655	2.4152
13.143	NaN	NaN	NaN	NaN	NaN	NaN
13.166	NaN	NaN	NaN	NaN	NaN	NaN
13.19	NaN	NaN	NaN	NaN	NaN	NaN
13.215	NaN	NaN	NaN	NaN	NaN	NaN
13.239	NaN	NaN	NaN	NaN	NaN	NaN
13.263	NaN	NaN	NaN	NaN	NaN	NaN
13.287	NaN	NaN	NaN	NaN	NaN	NaN
13.312	NaN	NaN	NaN	NaN	NaN	NaN
13.336	NaN	NaN	NaN	NaN	NaN	NaN
13.361	5.0245	4.9282	4.6628	3.8362	2.302	2.6491
13.385	NaN	NaN	NaN	NaN	NaN	NaN
13.41	NaN	NaN	NaN	NaN	NaN	NaN
13.435	NaN	NaN	NaN	NaN	NaN	NaN
13.46	NaN	NaN	NaN	NaN	NaN	NaN
13.485	NaN	NaN	NaN	NaN	NaN	NaN
13.51	NaN	NaN	NaN	NaN	NaN	NaN
13.535	5.2441	5.1191	4.8237	4.012	1.7011	2.4968
13.56	5.305	5.1787	4.8676	4.0379	2.3859	2.5128
13.585	NaN	NaN	NaN	NaN	NaN	NaN
13.61	5.4867	5.3534	5.0037	4.1589	2.5505	1.9371
13.636	NaN	NaN	NaN	NaN	NaN	NaN
13.661	NaN	NaN	NaN	NaN	NaN	NaN
13.686	5.8834	5.7576	5.3828	4.6555	2.8459	2.5844
13.712	6.019	5.9024	5.5431	4.8475	3.0383	1.9917
13.738	6.1406	6.0329	5.6939	4.996	3.2904	3.0211
13.764	NaN	NaN	NaN	NaN	NaN	NaN
13.789	NaN	NaN	NaN	NaN	NaN	NaN
13.815	NaN	NaN	NaN	NaN	NaN	NaN
13.841	6.3892	6.3245	6.0898	5.366	3.7874	2.4288
13.867	6.4072	6.3475	6.127	5.4253	3.9207	2.6423
13.893	NaN	NaN	NaN	NaN	NaN	NaN
13.92	NaN	NaN	NaN	NaN	NaN	NaN
13.946	6.4135	6.3565	6.169	5.5036	4.0041	2.8962
13.972	NaN	NaN	NaN	NaN	NaN	NaN
13.999	6.393	6.3269	6.1545	5.4981	3.9044	2.9137
14.025	6.3762	6.3034	6.1316	5.4753	3.9367	2.8218
14.052	6.3488	6.2695	6.0984	5.4323	3.9195	2.7963
14.079	NaN	NaN	NaN	NaN	NaN	NaN
14.105	NaN	NaN	NaN	NaN	NaN	NaN
14.132	6.2143	6.1281	5.941	5.2575	3.8672	2.7399
14.159	NaN	NaN	NaN	NaN	NaN	NaN
14.186	6.0952	6.0038	5.7855	5.1083	3.8496	2.0722
14.213	NaN	NaN	NaN	NaN	NaN	NaN
14.241	NaN	NaN	NaN	NaN	NaN	NaN
14.268	5.8206	5.7203	5.4675	4.7924	3.5861	2.5767
14.295	5.6981	5.605	5.3439	4.6533	3.3104	2.0218
14.323	5.577	5.4903	5.2189	4.5384	3.0883	2.9088
14.351	NaN	NaN	NaN	NaN	NaN	NaN
14.378	5.3655	5.2804	5.0114	4.3389	2.8567	2.1065
14.406	NaN	NaN	NaN	NaN	NaN	NaN
14.434	5.2192	5.1289	4.8825	4.1094	2.7372	2.5274
14.461	NaN	NaN	NaN	NaN	NaN	NaN
14.49	5.1193	5.0164	4.8026	3.9722	2.9608	2.3174
14.518	NaN	NaN	NaN	NaN	NaN	NaN
14.546	NaN	NaN	NaN	NaN	NaN	NaN
14.574	NaN	NaN	NaN	NaN	NaN	NaN
14.602	4.9832	4.8888	4.64	3.7489	2.7067	2.9799
14.631	NaN	NaN	NaN	NaN	NaN	NaN
14.659	NaN	NaN	NaN	NaN	NaN	NaN
14.688	4.8995	4.8161	4.5546	3.6659	2.9295	2.8836
14.717	NaN	NaN	NaN	NaN	NaN	NaN
14.746	NaN	NaN	NaN	NaN	NaN	NaN
14.775	NaN	NaN	NaN	NaN	NaN	NaN
14.804	NaN	NaN	NaN	NaN	NaN	NaN
14.833	NaN	NaN	NaN	NaN	NaN	NaN
14.862	4.6772	4.586	4.3771	3.5482	1.5467	2.4651
14.891	4.6364	4.575	4.3099	3.5635	2.4953	2.8561
14.92	4.6121	4.5305	4.2483	3.5816	2.1992	2.5798
14.95	NaN	NaN	NaN	NaN	NaN	NaN
14.98	4.5298	4.4776	4.1703	3.3734	2.9979	2.8662
15.009	NaN	NaN	NaN	NaN	NaN	NaN
15.039	4.4008	4.3451	4.0894	3.0708	2.3381	2.7433
15.069	NaN	NaN	NaN	NaN	NaN	NaN
15.099	NaN	NaN	NaN	NaN	NaN	NaN
15.129	NaN	NaN	NaN	NaN	NaN	NaN
15.159	NaN	NaN	NaN	NaN	NaN	NaN
15.189	NaN	NaN	NaN	NaN	NaN	NaN
15.219	4.1162	4.114	3.7329	3.0561	2.3724	2.3806
15.25	NaN	NaN	NaN	NaN	NaN	NaN
15.281	4.0237	3.984	3.4936	2.7914	2.2661	1.9362
15.311	NaN	NaN	NaN	NaN	NaN	NaN
15.342	NaN	NaN	NaN	NaN	NaN	NaN
15.373	NaN	NaN	NaN	NaN	NaN	NaN
15.404	NaN	NaN	NaN	NaN	NaN	NaN
15.435	NaN	NaN	NaN	NaN	NaN	NaN
15.466	3.9322	3.7854	3.57	2.8054	2.7387	3.0219
15.497	NaN	NaN	NaN	NaN	NaN	NaN
15.528	NaN	NaN	NaN	NaN	NaN	NaN
15.559	NaN	NaN	NaN	NaN	NaN	NaN
15.592	NaN	NaN	NaN	NaN	NaN	NaN
15.623	NaN	NaN	NaN	NaN	NaN	NaN
15.656	NaN	NaN	NaN	NaN	NaN	NaN
15.687	NaN	NaN	NaN	NaN	NaN	NaN
15.719	NaN	NaN	NaN	NaN	NaN	NaN
15.752	NaN	NaN	NaN	NaN	NaN	NaN
15.783	3.7112	3.2941	3.483	2.3401	2.8153	2.6832
15.816	NaN	NaN	NaN	NaN	NaN	NaN
15.848	NaN	NaN	NaN	NaN	NaN	NaN
15.881	NaN	NaN	NaN	NaN	NaN	NaN
15.913	NaN	NaN	NaN	NaN	NaN	NaN
15.946	NaN	NaN	NaN	NaN	NaN	NaN
15.98	3.5375	3.0903	2.4633	2.7245	2.4637	2.0526
16.013	NaN	NaN	NaN	NaN	NaN	NaN
16.045	NaN	NaN	NaN	NaN	NaN	NaN
16.079	NaN	NaN	NaN	NaN	NaN	NaN
16.112	NaN	NaN	NaN	NaN	NaN	NaN
16.146	NaN	NaN	NaN	NaN	NaN	NaN
16.179	NaN	NaN	NaN	NaN	NaN	NaN
16.213	NaN	NaN	NaN	NaN	NaN	NaN
16.247	NaN	NaN	NaN	NaN	NaN	NaN
16.281	3.9795	3.6801	3.0469	2.8605	2.546	2.6582
16.315	NaN	NaN	NaN	NaN	NaN	NaN
16.349	NaN	NaN	NaN	NaN	NaN	NaN
16.384	3.9273	3.6405	3.1981	2.3068	2.5975	1.5953
16.418	3.9945	3.6733	3.2018	2.8005	2.2789	2.8068
16.452	NaN	NaN	NaN	NaN	NaN	NaN
16.487	NaN	NaN	NaN	NaN	NaN	NaN
16.522	4.0838	3.7705	3.4865	2.5429	2.6854	2.4113
16.556	NaN	NaN	NaN	NaN	NaN	NaN
16.591	NaN	NaN	NaN	NaN	NaN	NaN
16.627	NaN	NaN	NaN	NaN	NaN	NaN
16.661	4.5036	4.1244	3.8286	2.4288	2.4986	2.7988
16.697	NaN	NaN	NaN	NaN	NaN	NaN
16.733	4.7889	4.5295	3.9374	2.7204	2.9302	2.8292
16.768	NaN	NaN	NaN	NaN	NaN	NaN
16.804	NaN	NaN	NaN	NaN	NaN	NaN
16.84	NaN	NaN	NaN	NaN	NaN	NaN
16.877	NaN	NaN	NaN	NaN	NaN	NaN
16.913	5.3647	5.1482	4.5219	3.2873	1.4896	1.4514
16.948	NaN	NaN	NaN	NaN	NaN	NaN
16.986	5.4645	5.2156	4.6064	3.5171	2.7352	2.1278
17.021	NaN	NaN	NaN	NaN	NaN	NaN
17.059	NaN	NaN	NaN	NaN	NaN	NaN
17.096	5.4033	5.1545	4.6292	3.2168	2.5466	1.9771
17.133	NaN	NaN	NaN	NaN	NaN	NaN
17.169	5.2575	5.0286	4.4682	3.1476	0.56867	2.1219
17.206	NaN	NaN	NaN	NaN	NaN	NaN
17.245	NaN	NaN	NaN	NaN	NaN	NaN
17.282	4.9194	4.7411	4.0388	3.2969	2.2558	1.6665
17.319	NaN	NaN	NaN	NaN	NaN	NaN
17.357	NaN	NaN	NaN	NaN	NaN	NaN
17.395	4.4234	4.2216	3.408	2.4267	1.5891	2.7431
17.433	4.27	4.0096	3.1874	1.8271	1.9607	1.7437
17.471	4.1678	3.8491	3.1185	2.4993	2.6445	2.8943
17.51	NaN	NaN	NaN	NaN	NaN	NaN
17.549	3.9012	3.5006	3.0132	2.625	2.3094	2.6834
17.586	NaN	NaN	NaN	NaN	NaN	NaN
17.625	NaN	NaN	NaN	NaN	NaN	NaN
17.665	NaN	NaN	NaN	NaN	NaN	NaN
17.704	NaN	NaN	NaN	NaN	NaN	NaN
17.743	NaN	NaN	NaN	NaN	NaN	NaN
17.782	NaN	NaN	NaN	NaN	NaN	NaN
17.822	NaN	NaN	NaN	NaN	NaN	NaN
17.861	NaN	NaN	NaN	NaN	NaN	NaN
17.901	NaN	NaN	NaN	NaN	NaN	NaN
17.942	NaN	NaN	NaN	NaN	NaN	NaN
17.982	NaN	NaN	NaN	NaN	NaN	NaN
18.022	NaN	NaN	NaN	NaN	NaN	NaN
18.063	NaN	NaN	NaN	NaN	NaN	NaN
18.103	NaN	NaN	NaN	NaN	NaN	NaN
18.143	NaN	NaN	NaN	NaN	NaN	NaN
18.184	NaN	NaN	NaN	NaN	NaN	NaN
18.226	NaN	NaN	NaN	NaN	NaN	NaN
18.266	NaN	NaN	NaN	NaN	NaN	NaN
18.308	NaN	NaN	NaN	NaN	NaN	NaN
18.35	NaN	NaN	NaN	NaN	NaN	NaN
18.392	NaN	NaN	NaN	NaN	NaN	NaN
18.434	NaN	NaN	NaN	NaN	NaN	NaN
18.475	NaN	NaN	NaN	NaN	NaN	NaN
18.517	NaN	NaN	NaN	NaN	NaN	NaN
18.559	NaN	NaN	NaN	NaN	NaN	NaN
18.603	1.6391	2.6752	2.9086	2.9326	2.6819	2.7249
18.645	NaN	NaN	NaN	NaN	NaN	NaN
18.688	NaN	NaN	NaN	NaN	NaN	NaN
18.73	NaN	NaN	NaN	NaN	NaN	NaN
18.773	NaN	NaN	NaN	NaN	NaN	NaN
18.817	NaN	NaN	NaN	NaN	NaN	NaN
18.86	NaN	NaN	NaN	NaN	NaN	NaN
18.904	NaN	NaN	NaN	NaN	NaN	NaN
18.949	NaN	NaN	NaN	NaN	NaN	NaN
18.992	NaN	NaN	NaN	NaN	NaN	NaN
19.037	NaN	NaN	NaN	NaN	NaN	NaN
19.081	NaN	NaN	NaN	NaN	NaN	NaN
19.126	NaN	NaN	NaN	NaN	NaN	NaN
19.171	NaN	NaN	NaN	NaN	NaN	NaN
19.216	NaN	NaN	NaN	NaN	NaN	NaN
19.261	NaN	NaN	NaN	NaN	NaN	NaN
19.306	NaN	NaN	NaN	NaN	NaN	NaN
19.351	NaN	NaN	NaN	NaN	NaN	NaN
19.397	NaN	NaN	NaN	NaN	NaN	NaN
19.442	NaN	NaN	NaN	NaN	NaN	NaN
19.489	NaN	NaN	NaN	NaN	NaN	NaN
19.535	NaN	NaN	NaN	NaN	NaN	NaN
19.582	NaN	NaN	NaN	NaN	NaN	NaN
19.629	NaN	NaN	NaN	NaN	NaN	NaN
19.675	NaN	NaN	NaN	NaN	NaN	NaN
19.722	NaN	NaN	NaN	NaN	NaN	NaN
19.768	NaN	NaN	NaN	NaN	NaN	NaN
19.816	NaN	NaN	NaN	NaN	NaN	NaN
19.864	NaN	NaN	NaN	NaN	NaN	NaN
19.911	NaN	NaN	NaN	NaN	NaN	NaN
19.959	NaN	NaN	NaN	NaN	NaN	NaN
20.007	NaN	NaN	NaN	NaN	NaN	NaN
20.055	NaN	NaN	NaN	NaN	NaN	NaN
20.105	NaN	NaN	NaN	NaN	NaN	NaN
20.153	NaN	NaN	NaN	NaN	NaN	NaN
20.203	NaN	NaN	NaN	NaN	NaN	NaN
20.251	NaN	NaN	NaN	NaN	NaN	NaN
20.301	NaN	NaN	NaN	NaN	NaN	NaN
20.35	NaN	NaN	NaN	NaN	NaN	NaN
20.4	NaN	NaN	NaN	NaN	NaN	NaN
20.45	NaN	NaN	NaN	NaN	NaN	NaN
20.501	NaN	NaN	NaN	NaN	NaN	NaN
20.55	NaN	NaN	NaN	NaN	NaN	NaN
20.602	NaN	NaN	NaN	NaN	NaN	NaN
20.653	NaN	NaN	NaN	NaN	NaN	NaN
20.704	NaN	NaN	NaN	NaN	NaN	NaN
20.755	NaN	NaN	NaN	NaN	NaN	NaN
20.806	NaN	NaN	NaN	NaN	NaN	NaN
20.858	NaN	NaN	NaN	NaN	NaN	NaN
20.91	NaN	NaN	NaN	NaN	NaN	NaN
20.962	NaN	NaN	NaN	NaN	NaN	NaN
21.014	NaN	NaN	NaN	NaN	NaN	NaN
21.067	NaN	NaN	NaN	NaN	NaN	NaN
21.12	NaN	NaN	NaN	NaN	NaN	NaN
21.173	NaN	NaN	NaN	NaN	NaN	NaN
21.227	NaN	NaN	NaN	NaN	NaN	NaN
21.28	NaN	NaN	NaN	NaN	NaN	NaN
21.334	NaN	NaN	NaN	NaN	NaN	NaN
21.388	NaN	NaN	NaN	NaN	NaN	NaN
21.443	NaN	NaN	NaN	NaN	NaN	NaN
21.497	NaN	NaN	NaN	NaN	NaN	NaN
21.551	NaN	NaN	NaN	NaN	NaN	NaN
21.607	NaN	NaN	NaN	NaN	NaN	NaN
21.662	NaN	NaN	NaN	NaN	NaN	NaN
21.717	NaN	NaN	NaN	NaN	NaN	NaN
21.773	NaN	NaN	NaN	NaN	NaN	NaN
21.829	NaN	NaN	NaN	NaN	NaN	NaN
21.885	NaN	NaN	NaN	NaN	NaN	NaN
21.942	NaN	NaN	NaN	NaN	NaN	NaN
21.998	NaN	NaN	NaN	NaN	NaN	NaN
22.056	NaN	NaN	NaN	NaN	NaN	NaN
22.113	NaN	NaN	NaN	NaN	NaN	NaN
22.171	NaN	NaN	NaN	NaN	NaN	NaN
22.228	NaN	NaN	NaN	NaN	NaN	NaN
22.287	NaN	NaN	NaN	NaN	NaN	NaN
22.344	NaN	NaN	NaN	NaN	NaN	NaN
22.403	NaN	NaN	NaN	NaN	NaN	NaN
22.462	NaN	NaN	NaN	NaN	NaN	NaN
22.521	NaN	NaN	NaN	NaN	NaN	NaN
22.58	NaN	NaN	NaN	NaN	NaN	NaN
22.641	NaN	NaN	NaN	NaN	NaN	NaN
22.7	NaN	NaN	NaN	NaN	NaN	NaN
22.76	NaN	NaN	NaN	NaN	NaN	NaN
22.821	NaN	NaN	NaN	NaN	NaN	NaN
22.881	NaN	NaN	NaN	NaN	NaN	NaN
22.943	NaN	NaN	NaN	NaN	NaN	NaN
