# Supplementary material for: High-harmonic spectroscopy of low-energy electron-scattering dynamics in liquids
Source: Nat Phys. 2023 Sep 28;19(12):1813–20. doi: 10.1038/s41567-023-02214-0 (PMC10709138; doi:10.1038/s41567-023-02214-0)
Supplement: Supplementary file 8 — Numerical data for the results shown in Extended Data Fig. 2. [file 41567_2023_2214_MOESM8_ESM.csv]

ED2
ED2C		ED2D
Harmonic energy (eV)	gas 1800 nm	Harmonic energy (eV)	liquid 1800 nm
6.8032	-78.184	6.8032	-404.7
6.8119	842.94	6.8119	1819.9
6.8207	371.25	6.8207	-295.71
6.8295	678.03	6.8295	1098
6.8383	-152.93	6.8383	196.45
6.8471	220.36	6.8471	441.22
6.856	-32.673	6.856	468.4
6.8648	735.74	6.8648	883.38
6.8737	576.48	6.8737	398.75
6.8826	-82.84	6.8826	49.126
6.8915	269.56	6.8915	-216.08
6.9005	-282.3	6.9005	-365.41
6.9094	108.46	6.9094	424.55
6.9184	541	6.9184	374.48
6.9274	160.41	6.9274	-36.091
6.9364	814.71	6.9364	1861.1
6.9454	124	6.9454	1427.9
6.9544	278.2	6.9544	724.87
6.9635	746.73	6.9635	946.76
6.9725	-80.885	6.9725	388.94
6.9816	210.82	6.9816	543.86
6.9907	-258.1	6.9907	-923.53
6.9999	190.85	6.9999	589.89
7.009	325.12	7.009	293.75
7.0182	441.55	7.0182	-581.26
7.0273	334.22	7.0273	1111.8
7.0365	756.69	7.0365	647.76
7.0458	546.47	7.0458	451.6
7.055	1076.1	7.055	1360.7
7.0642	897.7	7.0642	1449.3
7.0735	988.04	7.0735	386.17
7.0828	1032.8	7.0828	-257.66
7.0921	1426	7.0921	1227.3
7.1014	1595.9	7.1014	251.89
7.1108	1541.7	7.1108	-416.9
7.1202	1422.3	7.1202	1771.2
7.1295	1587.1	7.1295	-153.72
7.1389	2134	7.1389	670.74
7.1484	1501	7.1484	-257.79
7.1578	2585	7.1578	1551.4
7.1672	1595	7.1672	947.3
7.1767	2080.4	7.1767	907.66
7.1862	2022.1	7.1862	1911.7
7.1957	2182	7.1957	1114
7.2053	1938.1	7.2053	1084.8
7.2148	2769.5	7.2148	3139
7.2244	2812	7.2244	3386.9
7.234	2190.9	7.234	2560.8
7.2436	1921.5	7.2436	1288.5
7.2532	2563.3	7.2532	2660.6
7.2629	1709.7	7.2629	2905.8
7.2725	2222	7.2725	3094
7.2822	2717	7.2822	3006.4
7.2919	2394.6	7.2919	3114.1
7.3017	1649	7.3017	1901.3
7.3114	2137.9	7.3114	2683.2
7.3212	958.39	7.3212	3867.3
7.331	690.08	7.331	1892.5
7.3408	402.58	7.3408	1064.8
7.3506	583.07	7.3506	1520.9
7.3605	576.89	7.3605	1794
7.3703	552.06	7.3703	1363.4
7.3802	362.99	7.3802	1737.2
7.3901	497.94	7.3901	1520.3
7.4001	-291.67	7.4001	1543.8
7.41	-50.212	7.41	954.61
7.42	231.76	7.42	3083.1
7.43	-556.04	7.43	2343.8
7.44	350.44	7.44	4502
7.45	-376.26	7.45	5305.7
7.4601	277.44	7.4601	7464.5
7.4701	98.862	7.4701	9262.7
7.4802	-251.34	7.4802	10426
7.4903	-13.724	7.4903	15187
7.5005	162.21	7.5005	18163
7.5106	129.19	7.5106	20417
7.5208	-4.3999	7.5208	25709
7.531	454	7.531	30670
7.5412	-125.89	7.5412	34833
7.5515	-403.04	7.5515	36766
7.5617	-436.52	7.5617	40640
7.572	161.85	7.572	42560
7.5823	273.74	7.5823	43898
7.5927	-229.86	7.5927	44194
7.603	145.78	7.603	44083
7.6134	185.95	7.6134	42165
7.6238	-482.34	7.6238	39838
7.6342	52.725	7.6342	36283
7.6446	-671.25	7.6446	32377
7.6551	77.09	7.6551	28049
7.6656	-659.89	7.6656	22501
7.6761	-119.43	7.6761	19814
7.6866	-128.63	7.6866	16588
7.6972	-86.915	7.6972	11569
7.7077	403.49	7.7077	10033
7.7183	392.07	7.7183	6636.2
7.7289	374.62	7.7289	6212.6
7.7396	-87.486	7.7396	3617.6
7.7502	522.59	7.7502	3492.4
7.7609	603.07	7.7609	3527.6
7.7716	388.73	7.7716	1907.6
7.7823	311.07	7.7823	1971
7.7931	262.5	7.7931	1369.2
7.8039	786.83	7.8039	1846.7
7.8147	630.24	7.8147	1666.4
7.8255	671.77	7.8255	1164.3
7.8363	1122	7.8363	746.44
7.8472	1346.8	7.8472	1600.6
7.8581	1436.6	7.8581	1112.6
7.869	1754.9	7.869	1670.9
7.8799	1987.2	7.8799	1254.6
7.8909	1714.8	7.8909	1241.7
7.9019	1927.6	7.9019	1095.9
7.9129	2494.6	7.9129	1678.3
7.9239	2445	7.9239	1623.5
7.935	3187.1	7.935	1531.5
7.9461	3258.5	7.9461	1944.5
7.9572	3383.4	7.9572	1697
7.9683	3226.2	7.9683	1257.4
7.9795	2469.8	7.9795	775.95
7.9906	1701.6	7.9906	124
8.0018	1782.7	8.0018	843.73
8.0131	1618	8.0131	112.6
8.0243	1256.4	8.0243	560
8.0356	1012.6	8.0356	490.44
8.0469	322.09	8.0469	-454.99
8.0582	649.94	8.0582	806.14
8.0696	845.23	8.0696	623.51
8.0809	542.23	8.0809	452.46
8.0923	-189.95	8.0923	226.66
8.1038	847.42	8.1038	855.03
8.1152	496.62	8.1152	654.67
8.1267	444.69	8.1267	460.84
8.1382	501.47	8.1382	657.32
8.1497	-1266.2	8.1497	-3159.3
8.1613	-96.676	8.1613	52.293
8.1728	429.04	8.1728	602.84
8.1844	706	8.1844	407.81
8.1961	-313.15	8.1961	2.4624
8.2077	88.314	8.2077	-36.797
8.2194	77.921	8.2194	444.81
8.2311	175.88	8.2311	-538.11
8.2428	59.361	8.2428	584.62
8.2546	-80.179	8.2546	2.4167
8.2664	148.15	8.2664	19.262
8.2782	502.89	8.2782	460.56
8.29	356.22	8.29	817.32
8.3019	405.32	8.3019	311.9
8.3138	43.255	8.3138	137.58
8.3257	169.04	8.3257	330.85
8.3377	79.378	8.3377	-416.11
8.3496	125.93	8.3496	264.67
8.3616	677.52	8.3616	891.38
8.3737	-211.14	8.3737	-890.39
8.3857	-224.25	8.3857	-467.86
8.3978	339.34	8.3978	403.81
8.4099	283.44	8.4099	121.84
8.422	453.22	8.422	-73.291
8.4342	177.45	8.4342	-613.81
8.4464	739.24	8.4464	991.18
8.4586	894.23	8.4586	815.36
8.4709	931.26	8.4709	771.71
8.4831	1060.6	8.4831	852.02
8.4954	983.89	8.4954	857.81
8.5078	940.33	8.5078	1280.8
8.5201	775.2	8.5201	1413.9
8.5325	910.94	8.5325	806.19
8.5449	109.03	8.5449	531.78
8.5574	486.48	8.5574	657.31
8.5698	910.86	8.5698	1785
8.5823	772.18	8.5823	1333.2
8.5949	1038.9	8.5949	2084.8
8.6074	1721.7	8.6074	2005.5
8.62	1713.8	8.62	2047.7
8.6326	2048.3	8.6326	2143.3
8.6453	1620.4	8.6453	1542
8.658	1799.1	8.658	2573.3
8.6707	1447.3	8.6707	2206.6
8.6834	1250.6	8.6834	2132.7
8.6962	1760.5	8.6962	3097.5
8.709	904.9	8.709	2472
8.7218	898.57	8.7218	3508.7
8.7346	1113.9	8.7346	3988.5
8.7475	656.44	8.7475	3869.6
8.7604	237.99	8.7604	4340.2
8.7734	134.83	8.7734	5218.1
8.7863	353.61	8.7863	6558.6
8.7994	256.8	8.7994	8983.4
8.8124	347.37	8.8124	11394
8.8255	-22.976	8.8255	13461
8.8386	191.71	8.8386	18851
8.8517	79.818	8.8517	22900
8.8648	-152.18	8.8648	30209
8.878	146.66	8.878	39564
8.8913	189.33	8.8913	47715
8.9045	-57.336	8.9045	58063
8.9178	-25.647	8.9178	67958
8.9311	76.421	8.9311	76634
8.9445	-44.2	8.9445	82682
8.9578	-98.214	8.9578	86347
8.9712	-77.634	8.9712	87686
8.9847	-258.81	8.9847	84574
8.9982	165.28	8.9982	80437
9.0117	531.01	9.0117	73375
9.0252	-0.45254	9.0252	64019
9.0388	-89.042	9.0388	54425
9.0524	212.23	9.0524	44803
9.066	-143.42	9.066	35455
9.0797	27.64	9.0797	27039
9.0934	-157.44	9.0934	19782
9.1071	-75.219	9.1071	14668
9.1209	-202.99	9.1209	10596
9.1347	-234.85	9.1347	7632.7
9.1486	-25.778	9.1486	6120.4
9.1624	-122.97	9.1624	3990.3
9.1763	-227.23	9.1763	3426.1
9.1903	-149.05	9.1903	2675.2
9.2042	511.31	9.2042	3341.9
9.2182	66.89	9.2182	2649.6
9.2323	-22.213	9.2323	2530.8
9.2464	-45.535	9.2464	2159.5
9.2605	157.71	9.2605	1904.5
9.2746	49.205	9.2746	2198.9
9.2888	312.85	9.2888	2006.5
9.303	-20.959	9.303	2228.7
9.3173	16.287	9.3173	1537
9.3315	217.38	9.3315	2049.3
9.3459	60.512	9.3459	1573
9.3602	108.8	9.3602	1602.2
9.3746	-25.298	9.3746	1416.1
9.389	308.6	9.389	1993.1
9.4035	230.11	9.4035	1458.7
9.418	-47.886	9.418	1181.3
9.4325	235.89	9.4325	1245.8
9.4471	228.32	9.4471	1352.8
9.4617	334.03	9.4617	1568.6
9.4763	374.51	9.4763	1180.5
9.491	312.71	9.491	1164.2
9.5057	503.93	9.5057	1029.4
9.5205	181.96	9.5205	1280.1
9.5353	-78.279	9.5353	325.96
9.5501	93.341	9.5501	995.93
9.5649	319.17	9.5649	1360.7
9.5798	271.06	9.5798	933.56
9.5948	156.72	9.5948	767.83
9.6098	130.52	9.6098	865.47
9.6248	208.97	9.6248	738.05
9.6398	283.91	9.6398	1080
9.6549	364.78	9.6549	781.26
9.67	281.74	9.67	1572.8
9.6852	509.65	9.6852	1385.9
9.7004	111.69	9.7004	1185.9
9.7157	450.89	9.7157	915.25
9.7309	381.16	9.7309	1737.3
9.7463	497.78	9.7463	1212.1
9.7616	402.29	9.7616	1827
9.777	667.79	9.777	1870.5
9.7925	375.72	9.7925	1470.2
9.8079	257.63	9.8079	1485
9.8234	288.03	9.8234	1702.4
9.839	614.44	9.839	2115.5
9.8546	332.82	9.8546	1794.6
9.8702	382.53	9.8702	2059.2
9.8859	1003.6	9.8859	2337.1
9.9016	560.92	9.9016	3136.2
9.9174	783.88	9.9174	2255
9.9332	572.87	9.9332	2295
9.949	656.27	9.949	2770.2
9.9649	481.04	9.9649	3502.6
9.9808	561.66	9.9808	2457.6
9.9968	934.77	9.9968	2835.5
10.013	885.76	10.013	3146.3
10.029	1008.1	10.029	4265.8
10.045	887.96	10.045	3572.4
10.061	1277	10.061	4347.8
10.077	1205.4	10.077	4567.5
10.093	1383	10.093	5267.1
10.11	1473.8	10.11	5568.9
10.126	1640.3	10.126	7147.9
10.142	1436.8	10.142	8559.7
10.159	1592.8	10.159	10795
10.175	1346.9	10.175	14184
10.192	1095.5	10.192	18303
10.208	1017	10.208	23179
10.225	1195	10.225	30959
10.241	1511.8	10.241	40384
10.258	1485.4	10.258	52828
10.275	1665.7	10.275	66442
10.291	1438.9	10.291	79408
10.308	1168.3	10.308	92028
10.325	1347.2	10.325	101970
10.342	1467.6	10.342	107030
10.359	998.53	10.359	106370
10.376	837.06	10.376	101600
10.393	768.53	10.393	92503
10.41	379.95	10.41	78953
10.427	536.04	10.427	64728
10.444	679.95	10.444	49379
10.461	106.17	10.461	36304
10.479	163.26	10.479	25690
10.496	211.6	10.496	17969
10.513	-27.749	10.513	12036
10.531	193.16	10.531	8289.8
10.548	74.235	10.548	6132.5
10.565	126.62	10.565	4481.9
10.583	-29.612	10.583	4075.4
10.601	107.58	10.601	3948.8
10.618	52.512	10.618	3507.4
10.636	106.73	10.636	3039.8
10.654	111.34	10.654	3068
10.671	191.95	10.671	2357.8
10.689	79.536	10.689	2576.7
10.707	-64.42	10.707	2016.2
10.725	-62.077	10.725	2066.3
10.743	81.251	10.743	2026.5
10.761	22.742	10.761	2337.2
10.779	304.6	10.779	2552.8
10.797	-94.044	10.797	1880.1
10.815	54.419	10.815	1752.3
10.833	91.834	10.833	2181.2
10.852	71.058	10.852	1687.7
10.87	174.12	10.87	2107.3
10.888	-35.601	10.888	1489.9
10.907	236.76	10.907	1824.1
10.925	173.01	10.925	1839.7
10.944	-245.76	10.944	1240.4
10.962	99.572	10.962	1450.2
10.981	23.882	10.981	1163.1
11	230.16	11	1587.7
11.018	33.024	11.018	1580
11.037	199.28	11.037	1412
11.056	-3.0406	11.056	1827.9
11.075	192.29	11.075	1585.3
11.094	128.72	11.094	1801.4
11.113	175.7	11.113	1688.4
11.132	380.82	11.132	1694.2
11.151	265.52	11.151	1415.6
11.17	461.85	11.17	1521
11.189	199.56	11.189	1228.2
11.209	306.93	11.209	1373.2
11.228	376.12	11.228	1205.7
11.247	417.15	11.247	1399.1
11.267	279.73	11.267	1396.9
11.286	215.06	11.286	1515.5
11.306	492.11	11.306	1641.9
11.325	869.05	11.325	1775.1
11.345	708.49	11.345	1960.2
11.365	793.55	11.365	1909.1
11.384	918.67	11.384	1940.6
11.404	912.91	11.404	1859.4
11.424	1060.5	11.424	2584.9
11.444	1119.6	11.444	2928.3
11.464	1621.3	11.464	3321.8
11.484	1683.3	11.484	4410.1
11.504	1781.2	11.504	5466.9
11.525	2093.7	11.525	7461.7
11.545	2322	11.545	9988.2
11.565	2923.9	11.565	14022
11.585	3222.8	11.585	18701
11.606	3749.5	11.606	24633
11.626	4678.2	11.626	32388
11.647	5435.4	11.647	40613
11.667	6960.3	11.667	49379
11.688	8309	11.688	57318
11.709	9404.7	11.709	62237
11.73	9662.9	11.73	64222
11.75	9136.2	11.75	61538
11.771	8619.3	11.771	55440
11.792	6946.6	11.792	46852
11.813	5561.9	11.813	36851
11.834	4165.1	11.834	27921
11.856	2802.3	11.856	20186
11.877	1589	11.877	13650
11.898	933.78	11.898	8931
11.919	678.05	11.919	6262.5
11.941	314.45	11.941	4495.8
11.962	293.81	11.962	3443
11.984	216.75	11.984	2709.1
12.005	161.31	12.005	2054.3
12.027	234.64	12.027	2059.9
12.049	326.27	12.049	1586.4
12.071	264.49	12.071	1648.2
12.093	231.28	12.093	1378
12.114	108.02	12.114	1149.8
12.136	376.7	12.136	1370.8
12.159	415.97	12.159	1611.3
12.181	75.761	12.181	1118.1
12.203	49.85	12.203	1336.2
12.225	355.05	12.225	1675.5
12.247	83.119	12.247	869.55
12.27	62.039	12.27	1157.4
12.292	127.51	12.292	1036.4
12.315	99.358	12.315	669.09
12.338	222.87	12.338	1038.1
12.36	160.4	12.36	1206.6
12.383	200.75	12.383	1057.7
12.406	199.24	12.406	1107.6
12.429	-12.45	12.429	805.67
12.452	14.478	12.452	866.74
12.475	150.67	12.475	1056.8
12.498	127.19	12.498	678.32
12.521	145.43	12.521	742.58
12.544	-0.9209	12.544	547.94
12.568	342.3	12.568	793.51
12.591	198.98	12.591	927.25
12.615	198.8	12.615	430.61
12.638	240.69	12.638	415.85
12.662	361.98	12.662	585.22
12.685	421.72	12.685	343.45
12.709	439.99	12.709	501.47
12.733	668.59	12.733	714.37
12.757	829.27	12.757	724.54
12.781	1412.6	12.781	1065.3
12.805	1477.8	12.805	1065.4
12.829	1971.6	12.829	1361.1
12.854	1838	12.854	1880
12.878	2033.5	12.878	2035
12.902	2171.1	12.902	2987.4
12.927	2401.1	12.927	3564
12.951	2605.5	12.951	4497.4
12.976	3071.5	12.976	6213.5
13.001	3483.3	13.001	7770.6
13.025	4206.2	13.025	9518.7
13.05	4545.3	13.05	11068
13.075	4987.6	13.075	13067
13.1	4950.6	13.1	13836
13.125	5050.3	13.125	13988
13.151	4593.6	13.151	12906
13.176	3939.2	13.176	10784
13.201	2814.3	13.201	8225.4
13.227	1913.7	13.227	6069.8
13.252	1112.6	13.252	3964.9
13.278	469.67	13.278	2434.1
13.304	238.34	13.304	1668.3
13.329	165.1	13.329	1237.5
13.355	76.031	13.355	890.96
13.381	131.05	13.381	590.96
13.407	65.438	13.407	638.02
13.433	80.632	13.433	563.99
13.46	129.31	13.46	536.31
13.486	86.695	13.486	426.01
13.512	34.687	13.512	326.22
13.539	81.61	13.539	483.77
13.565	88.541	13.565	425.1
13.592	18.201	13.592	320.2
13.619	114.68	13.619	468.45
13.646	81.649	13.646	504.67
13.673	44.174	13.673	334.39
13.7	101.37	13.7	277.81
13.727	130.03	13.727	505.96
13.754	71.402	13.754	211.62
13.781	128.06	13.781	326.69
13.809	49.971	13.809	390.86
13.836	94.281	13.836	214.81
13.864	73.678	13.864	437.15
13.891	106.12	13.891	424.05
13.919	62.681	13.919	204.55
13.947	226.45	13.947	342.21
13.975	-19.796	13.975	181.05
14.003	179.67	14.003	257.21
14.031	183.43	14.031	163.31
14.059	472.71	14.059	321.73
14.088	729.36	14.088	195.41
14.116	1052.1	14.116	293.66
14.145	1325	14.145	285.05
14.173	1441.1	14.173	357.83
14.202	1432.6	14.202	350.91
14.231	1352.3	14.231	509.62
14.26	1343.8	14.26	652.67
14.289	1477.6	14.289	874.69
14.318	1913.1	14.318	1186.6
14.347	2677.4	14.347	1312.8
14.377	3178.1	14.377	1513.8
14.406	4016.8	14.406	2328.4
14.436	4658	14.436	2570.3
14.465	5187.1	14.465	3128.7
14.495	5532.4	14.495	3505.8
14.525	5115	14.525	3140.1
14.555	4640.7	14.555	2572.3
14.585	3815.1	14.585	2085.3
14.615	2940.9	14.615	1255.4
14.646	2258.4	14.646	977.03
14.676	1562.6	14.676	610.37
14.707	1093.8	14.707	250.32
14.737	767.77	14.737	202.22
14.768	663.06	14.768	386.47
14.799	446.38	14.799	356.94
14.83	228.08	14.83	226.06
14.861	137.23	14.861	185.4
14.892	162.86	14.892	216.27
14.923	120.01	14.923	65.012
14.955	79.668	14.955	31.483
14.986	206.03	14.986	85.428
15.018	162.19	15.018	129.76
15.05	170.19	15.05	187.73
15.082	205.22	15.082	279.32
15.114	178.63	15.114	428
15.146	176.15	15.146	302.57
15.178	71.738	15.178	155.21
15.21	209.46	15.21	168.15
15.243	94.608	15.243	137.76
15.276	28.089	15.276	-63.089
15.308	181.48	15.308	187.75
15.341	18.302	15.341	-5.9211
15.374	82.441	15.374	203.2
15.407	294.93	15.407	67.205
15.44	232.03	15.44	91.796
15.474	436.13	15.474	202.7
15.507	445.85	15.507	96.621
15.541	363.57	15.541	44.924
15.575	518	15.575	22.345
15.608	557.68	15.608	71.854
15.642	741.4	15.642	100.79
15.676	1060.8	15.676	15.346
15.711	1832.3	15.711	251.88
15.745	2608	15.745	243.97
15.78	3429	15.78	407.84
15.814	4618	15.814	705.19
15.849	5475.4	15.849	892.77
15.884	5997.2	15.884	1005.5
15.919	6123.1	15.919	861.65
15.954	5828.1	15.954	908.55
15.989	4703.5	15.989	585.25
16.025	3647	16.025	591.35
16.06	2333.5	16.06	312.67
16.096	1565.7	16.096	260.61
16.132	965.66	16.132	207.89
16.168	622.92	16.168	158.29
16.204	368.44	16.204	3.7823
16.24	205.52	16.24	-10.345
16.277	285.8	16.277	238.53
16.313	212.34	16.313	169.79
16.35	177.01	16.35	100.4
16.387	195.92	16.387	130.22
16.424	124.48	16.424	159.26
16.461	167.82	16.461	-15.475
16.498	238.38	16.498	206.88
16.536	150.79	16.536	91.843
16.573	192.85	16.573	39.85
16.611	202.95	16.611	149.17
16.649	155.1	16.649	-29.671
16.687	281.71	16.687	140.05
16.725	384.76	16.725	46.865
16.764	634.3	16.764	140.26
16.802	959.65	16.802	128.65
16.841	1460.4	16.841	225.29
16.88	1645.8	16.88	62.116
16.919	1837.1	16.919	71.995
16.958	1945.9	16.958	51.739
16.997	1897.8	16.997	51.028
17.036	1998.2	17.036	27.678
17.076	2348.8	17.076	114.68
17.116	2621.6	17.116	85.84
17.156	3023.1	17.156	157.93
17.196	3327.1	17.196	157.45
17.236	3601.9	17.236	131.29
17.277	4162.7	17.277	338.94
17.317	4383.1	17.317	142.31
17.358	4361	17.358	214.05
17.399	4105.6	17.399	332.81
17.44	3401.6	17.44	124.44
17.481	2412.4	17.481	154.86
17.523	1612	17.523	193.55
17.564	960.62	17.564	73.238
17.606	568.2	17.606	67.784
17.648	432.51	17.648	59.308
17.69	240.15	17.69	145.5
17.733	165.94	17.733	165.22
17.775	108.92	17.775	94.248
17.818	83.404	17.818	52.737
17.861	87.151	17.861	150.18
17.904	64.437	17.904	150.8
17.947	151.99	17.947	145.11
17.991	112.36	17.991	209.41
18.034	214.15	18.034	61.101
18.078	280.68	18.078	76.749
18.122	430.1	18.122	17.719
18.166	725.62	18.166	21.21
18.211	1012.5	18.211	52.177
18.255	1252.5	18.255	63.495
18.3	1407.4	18.3	32.795
18.345	1525.9	18.345	16.826
18.39	1646.5	18.39	133.47
18.436	1744.6	18.436	119.86
18.481	1890.8	18.481	48.553
18.527	2167.6	18.527	65.037
18.573	2534.8	18.573	90.509
18.619	2804.7	18.619	60.204
18.665	3278.2	18.665	136.5
18.712	3537.6	18.712	124.77
18.759	3580.2	18.759	88.775
18.806	3497.9	18.806	117.98
18.853	2954.6	18.853	66.356
18.9	2335.6	18.9	60.404
18.948	1685.8	18.948	214.19
18.996	1168.4	18.996	115.8
19.044	765.49	19.044	125.36
19.092	597.3	19.092	162.83
19.141	304.26	19.141	111.16
19.189	242.3	19.189	183.2
19.238	184.84	19.238	137.34
19.288	66.538	19.288	60.319
19.337	84.997	19.337	47.897
19.387	81.474	19.387	20.883
19.436	129.84	19.436	106.52
19.486	262.68	19.486	71.585
19.537	417.49	19.537	11.154
19.587	690.54	19.587	-6.5907
19.638	982.44	19.638	25.626
19.689	1134.5	19.689	-3.8495
19.74	1271.5	19.74	84.749
19.792	1195.2	19.792	123.4
19.844	1153.6	19.844	83.4
19.896	1301.7	19.896	86.919
19.948	1431.8	19.948	-8.0346
20	1732.5	20	80.41
20.053	2061.4	20.053	102.29
20.106	2301.4	20.106	27.028
20.159	2526.1	20.159	118.06
20.213	2560.5	20.213	85.618
20.266	2394.8	20.266	-4.6956
20.32	2176.6	20.32	55.987
20.374	1811.1	20.374	71.718
20.429	1438.4	20.429	29.262
20.484	1074.9	20.484	45.227
20.539	683.07	20.539	44.936
20.594	438.9	20.594	78.928
20.65	283	20.65	70.027
20.705	198.17	20.705	115.26
20.762	174.67	20.762	49.037
20.818	125	20.818	80.852
20.875	142.51	20.875	26.003
20.931	164.15	20.931	11.254
20.989	385.9	20.989	71.402
21.046	412.69	21.046	-28.02
21.104	542.77	21.104	-4.0124
21.162	612.3	21.162	114.1
21.22	681.37	21.22	49.249
21.279	762.31	21.279	144.31
21.338	886.41	21.338	42.739
21.397	1061.7	21.397	-21.592
21.457	1371.4	21.457	80.731
21.516	1644.1	21.516	-13.166
21.577	1880.5	21.577	7.1335
21.637	2054.7	21.637	48.184
21.698	2022.2	21.698	73.79
21.759	1853.9	21.759	95.003
21.82	1565.8	21.82	119.49
21.882	1236.5	21.882	61.533
21.944	904.63	21.944	15.794
22.006	654.88	22.006	-53.201
22.069	491.33	22.069	81.969
22.132	342.45	22.132	94.194
22.195	193.63	22.195	60.809
22.259	198.34	22.259	51.766
22.323	169.79	22.323	57.782
22.387	273.95	22.387	23.565
22.451	382.53	22.451	10.618
22.516	510.23	22.516	68.004
22.582	608.89	22.582	76.938
22.647	563.85	22.647	85.107
22.713	604.97	22.713	-29.296
22.78	742.25	22.78	12.976
22.846	910.9	22.846	-12.47
22.913	1018.1	22.913	39.007
22.981	1126.9	22.981	99.264
23.048	1121.2	23.048	51.524
23.117	1186.1	23.117	32.557
23.185	1282.2	23.185	77.105
23.254	1354.6	23.254	48.648
23.323	1300	23.323	32.07
23.393	1138.4	23.393	57.788
23.463	877.03	23.463	56.792
23.533	642.5	23.533	53.868
23.604	475.04	23.604	81.572
23.675	263.26	23.675	47.943
23.747	239.93	23.747	87.613
23.819	225.51	23.819	70.791
23.891	257.31	23.891	24.486
23.964	306.25	23.964	39.155
24.037	406.77	24.037	60.61
24.11	451.04	24.11	44.442
24.184	496.25	24.184	61.003
24.259	604.93	24.259	91.079
24.333	658.26	24.333	19.515
24.409	769.92	24.409	63.092
24.484	919.66	24.484	56.454
24.56	990.15	24.56	95.79
24.637	1114	24.637	69.183
24.714	1192.5	24.714	71.605
24.791	1113.5	24.791	49.324
24.869	945.07	24.869	29.748
24.947	804.26	24.947	86.387
25.026	666.18	25.026	87.082
25.105	504.78	25.105	20.444
25.185	385.57	25.185	64.336
25.265	271.51	25.265	59.76
25.345	276.98	25.345	53.135
25.426	316.51	25.426	27.415
25.508	385.16	25.508	64.017
25.59	419.47	25.59	26.064
25.672	381.86	25.672	47.157
25.755	420.25	25.755	45.389
25.839	406.97	25.839	12.115
25.923	468.69	25.923	10.481
26.007	595.08	26.007	30.129
26.092	693.82	26.092	53.117
26.178	914.35	26.178	22.589
26.264	860.19	26.264	28.689
26.35	871.93	26.35	46.258
26.437	817.95	26.437	48.546
26.525	695.09	26.525	106.41
26.613	577.39	26.613	73.714
26.702	468.97	26.702	57.474
26.791	402.5	26.791	57.165
26.881	328.19	26.881	72.131
26.971	347.7	26.971	54.302
27.062	325.36	27.062	8.9143
27.153	343.74	27.153	59.003
27.245	371.37	27.245	18.232
27.338	359.55	27.338	37.804
27.431	408.83	27.431	49.237
27.525	466.16	27.525	21.544
27.619	551.94	27.619	89.466
27.714	618.96	27.714	39.369
27.81	637.56	27.81	61.514
27.906	648.59	27.906	29.406
28.002	619.49	28.002	39.061
28.1	604.61	28.1	6.2447
28.198	533.52	28.198	35.898
28.297	423.43	28.297	31.091
28.396	332.07	28.396	37.301
28.496	308.96	28.496	85.086
28.596	289.51	28.596	89.691
28.698	312.11	28.698	38.71
28.8	247.91	28.8	31.048
28.902	271.57	28.902	24.345
29.005	337.73	29.005	24.023
29.109	430.65	29.109	54.45
29.214	452.06	29.214	71.913
29.319	463.16	29.319	67.039
29.425	439.22	29.425	70.935
29.532	492.54	29.532	55.246
29.64	506.38	29.64	45.104
29.748	490.36	29.748	36.579
29.857	414.26	29.857	30.296
29.967	389.96	29.967	31.133
30.077	358.81	30.077	61.406
30.188	285.92	30.188	53.981
30.3	262.36	30.3	48.733
30.413	211.76	30.413	68.229
30.526	209.08	30.526	44.951
30.641	202.81	30.641	49.765
30.756	204.95	30.756	19.608
30.872	224.53	30.872	9.2068
30.989	208.19	30.989	29.507
31.106	273.26	31.106	62.917
31.225	307.54	31.225	9.7626
31.344	314.11	31.344	32.682
31.464	316.22	31.464	30.336
31.585	261.96	31.585	18.427
31.707	232.08	31.707	34.507
31.829	213.65	31.829	28.863
31.953	191.56	31.953	8.4017
32.077	207.17	32.077	55.849
32.203	200.85	32.203	41.644
32.329	171.82	32.329	23.068
32.456	176.52	32.456	-22.494
32.585	189.55	32.585	24.093
32.714	191.88	32.714	31.383
32.844	185.44	32.844	-3.2778
32.975	192.44	32.975	16.852
33.107	154.01	33.107	-8.9571
33.24	181.86	33.24	39.89
33.374	175.63	33.374	28.594
33.509	144.25	33.509	11.415
33.645	122.6	33.645	-0.41883
33.782	95.925	33.782	-24.23
33.92	98.706	33.92	22.358
34.059	121.6	34.059	24.427
34.2	110.1	34.2	19.553
34.341	82.741	34.341	-4.0833
34.484	80.44	34.484	26.804
34.627	82.969	34.627	-5.6551
34.772	71.868	34.772	-15.947
34.918	74.085	34.918	12.943
35.065	63.738	35.065	-5.2643
35.213	96.204	35.213	-3.3244
35.362	104.11	35.362	-4.4144
35.513	99.708	35.513	-7.2608
35.665	87.252	35.665	5.429
35.818	83.164	35.818	-7.0464
35.972	93.159	35.972	3.8841
36.127	84.931	36.127	-8.902
36.284	77.56	36.284	-7.333
36.442	95.619	36.442	30.506
36.601	86.277	36.601	21.018
36.762	89.382	36.762	25.872
36.924	81.18	36.924	18.159
37.087	92.315	37.087	7.2438
37.252	87.607	37.252	0.53114
37.418	82.758	37.418	16.955
37.586	49.589	37.586	2.9922
37.754	63.995	37.754	12.039
37.925	56.471	37.925	10.323
38.096	51.875	38.096	9.8378
38.27	54.891	38.27	1.8099
38.444	54.205	38.444	5.4968
38.621	46.96	38.621	5.0117
38.798	34.096	38.798	15.603
38.978	22.67	38.978	-2.2741
39.159	16.628	39.159	-7.5822
39.341	7.7916	39.341	-5.3335
39.525	7.6407	39.525	-13.163
39.711	20.41	39.711	5.1633
39.898	16.092	39.898	0.28378
40.088	25.193	40.088	2.9758
40.278	27.437	40.278	13.774
40.471	20.464	40.471	18.515
40.665	17.818	40.665	17.281
40.861	21.374	40.861	8.9765
41.059	16.243	41.059	2.4455
41.259	8.0973	41.259	-0.47321
41.46	6.5398	41.46	-4.888
41.663	15.155	41.663	14.656
41.869	4.2836	41.869	8.0856
42.076	-1.083	42.076	-8.6523
42.285	4.4006	42.285	-1.9399
42.496	11.144	42.496	4.3771
42.709	8.827	42.709	1.0211
42.924	2.5338	42.924	0.33652
43.142	7.9454	43.142	14.496
43.361	5.7044	43.361	11.511
43.582	-4.1746	43.582	-8.8245
43.806	14.502	43.806	6.1519
44.032	3.5876	44.032	0.81681
44.26	5.5985	44.26	5.2027
44.49	1.8826	44.49	2.0834
44.723	0.57724	44.723	11.478
44.958	-2.1901	44.958	1.472
