# Supplementary material for: High-harmonic spectroscopy of low-energy electron-scattering dynamics in liquids
Source: Nat Phys. 2023 Sep 28;19(12):1813–20. doi: 10.1038/s41567-023-02214-0 (PMC10709138; doi:10.1038/s41567-023-02214-0)
Supplement: Supplementary file 9 — Numerical data for the results shown in Extended Data Fig. 3. [file 41567_2023_2214_MOESM9_ESM.csv]

ED3B						ED3C				ED3D
Harmonic order	45 degree incidence	Harmonic order	0 degree incidence			Harmonic order	50mMTBAI			Harmonic order	Water
6.8032	-78.184	6.8032	-404.7			4.6715	0.015209			4.6715	0.0091153
6.8119	842.94	6.8119	1819.9			4.6774	0.014154			4.6774	0.0085413
6.8207	371.25	6.8207	-295.71			4.6834	0.013566			4.6834	0.0079762
6.8295	678.03	6.8295	1098			4.6893	0.013362			4.6893	0.0084445
6.8383	-152.93	6.8383	196.45			4.6953	0.012889			4.6953	0.0083948
6.8471	220.36	6.8471	441.22			4.7013	0.012653			4.7013	0.0085654
6.856	-32.673	6.856	468.4			4.7073	0.012794			4.7073	0.0091118
6.8648	735.74	6.8648	883.38			4.7133	0.013053			4.7133	0.00949
6.8737	576.48	6.8737	398.75			4.7193	0.012798			4.7193	0.0093685
6.8826	-82.84	6.8826	49.126			4.7254	0.012797			4.7254	0.010189
6.8915	269.56	6.8915	-216.08			4.7314	0.01306			4.7314	0.010459
6.9005	-282.3	6.9005	-365.41			4.7375	0.013486			4.7375	0.011201
6.9094	108.46	6.9094	424.55			4.7435	0.014273			4.7435	0.012491
6.9184	541	6.9184	374.48			4.7496	0.014393			4.7496	0.013401
6.9274	160.41	6.9274	-36.091			4.7557	0.014979			4.7557	0.014335
6.9364	814.71	6.9364	1861.1			4.7618	0.01549			4.7618	0.015684
6.9454	124	6.9454	1427.9			4.7679	0.016404			4.7679	0.016696
6.9544	278.2	6.9544	724.87			4.774	0.01714			4.774	0.017466
6.9635	746.73	6.9635	946.76			4.7802	0.018246			4.7802	0.018867
6.9725	-80.885	6.9725	388.94			4.7863	0.019673			4.7863	0.020785
6.9816	210.82	6.9816	543.86			4.7925	0.02067			4.7925	0.022033
6.9907	-258.1	6.9907	-923.53			4.7986	0.02187			4.7986	0.023812
6.9999	190.85	6.9999	589.89			4.8048	0.023091			4.8048	0.025318
7.009	325.12	7.009	293.75			4.811	0.024391			4.811	0.027193
7.0182	441.55	7.0182	-581.26			4.8172	0.025913			4.8172	0.029027
7.0273	334.22	7.0273	1111.8			4.8234	0.02738			4.8234	0.030592
7.0365	756.69	7.0365	647.76			4.8297	0.029008			4.8297	0.032382
7.0458	546.47	7.0458	451.6			4.8359	0.030717			4.8359	0.033877
7.055	1076.1	7.055	1360.7			4.8421	0.033038			4.8421	0.036219
7.0642	897.7	7.0642	1449.3			4.8484	0.035891			4.8484	0.038641
7.0735	988.04	7.0735	386.17			4.8547	0.039078			4.8547	0.041581
7.0828	1032.8	7.0828	-257.66			4.861	0.043372			4.861	0.045153
7.0921	1426	7.0921	1227.3			4.8673	0.048995			4.8673	0.049754
7.1014	1595.9	7.1014	251.89			4.8736	0.055885			4.8736	0.056264
7.1108	1541.7	7.1108	-416.9			4.8799	0.063578			4.8799	0.064239
7.1202	1422.3	7.1202	1771.2			4.8862	0.073675			4.8862	0.074228
7.1295	1587.1	7.1295	-153.72			4.8926	0.086639			4.8926	0.086953
7.1389	2134	7.1389	670.74			4.8989	0.10332			4.8989	0.1039
7.1484	1501	7.1484	-257.79			4.9053	0.12382			4.9053	0.12453
7.1578	2585	7.1578	1551.4			4.9117	0.14774			4.9117	0.15029
7.1672	1595	7.1672	947.3			4.9181	0.1744			4.9181	0.18069
7.1767	2080.4	7.1767	907.66			4.9245	0.20539			4.9245	0.21755
7.1862	2022.1	7.1862	1911.7			4.9309	0.23839			4.9309	0.2631
7.1957	2182	7.1957	1114			4.9373	0.27338			4.9373	0.31777
7.2053	1938.1	7.2053	1084.8			4.9438	0.31082			4.9438	0.38085
7.2148	2769.5	7.2148	3139			4.9502	0.35115			4.9502	0.4494
7.2244	2812	7.2244	3386.9			4.9567	0.39132			4.9567	0.51889
7.234	2190.9	7.234	2560.8			4.9632	0.43733			4.9632	0.59235
7.2436	1921.5	7.2436	1288.5			4.9697	0.48208			4.9697	0.66253
7.2532	2563.3	7.2532	2660.6			4.9762	0.52465			4.9762	0.7259
7.2629	1709.7	7.2629	2905.8			4.9827	0.56314			4.9827	0.77971
7.2725	2222	7.2725	3094			4.9892	0.59357			4.9892	0.82058
7.2822	2717	7.2822	3006.4			4.9957	0.62221			4.9957	0.85052
7.2919	2394.6	7.2919	3114.1			5.0023	0.64931			5.0023	0.86322
7.3017	1649	7.3017	1901.3			5.0089	0.67395			5.0089	0.85977
7.3114	2137.9	7.3114	2683.2			5.0154	0.69518			5.0154	0.83943
7.3212	958.39	7.3212	3867.3			5.022	0.71446			5.022	0.8101
7.331	690.08	7.331	1892.5			5.0286	0.72946			5.0286	0.76721
7.3408	402.58	7.3408	1064.8			5.0353	0.72948			5.0353	0.70634
7.3506	583.07	7.3506	1520.9			5.0419	0.72371			5.0419	0.6433
7.3605	576.89	7.3605	1794			5.0485	0.70762			5.0485	0.5734
7.3703	552.06	7.3703	1363.4			5.0552	0.68009			5.0552	0.50142
7.3802	362.99	7.3802	1737.2			5.0619	0.64235			5.0619	0.42853
7.3901	497.94	7.3901	1520.3			5.0685	0.59229			5.0685	0.36017
7.4001	-291.67	7.4001	1543.8			5.0752	0.53478			5.0752	0.29826
7.41	-50.212	7.41	954.61			5.0819	0.47212			5.0819	0.24229
7.42	231.76	7.42	3083.1			5.0887	0.40429			5.0887	0.19562
7.43	-556.04	7.43	2343.8			5.0954	0.33951			5.0954	0.15637
7.44	350.44	7.44	4502			5.1021	0.27937			5.1021	0.12707
7.45	-376.26	7.45	5305.7			5.1089	0.22537			5.1089	0.10376
7.4601	277.44	7.4601	7464.5			5.1157	0.17975			5.1157	0.085801
7.4701	98.862	7.4701	9262.7			5.1225	0.14371			5.1225	0.073104
7.4802	-251.34	7.4802	10426			5.1293	0.11534			5.1293	0.06326
7.4903	-13.724	7.4903	15187			5.1361	0.093543			5.1361	0.056351
7.5005	162.21	7.5005	18163			5.1429	0.076695			5.1429	0.049769
7.5106	129.19	7.5106	20417			5.1497	0.064391			5.1497	0.045446
7.5208	-4.3999	7.5208	25709			5.1566	0.05606			5.1566	0.041659
7.531	454	7.531	30670			5.1635	0.049601			5.1635	0.038322
7.5412	-125.89	7.5412	34833			5.1703	0.044902			5.1703	0.03582
7.5515	-403.04	7.5515	36766			5.1772	0.041493			5.1772	0.033519
7.5617	-436.52	7.5617	40640			5.1841	0.037865			5.1841	0.031182
7.572	161.85	7.572	42560			5.1911	0.034715			5.1911	0.028739
7.5823	273.74	7.5823	43898			5.198	0.032109			5.198	0.026601
7.5927	-229.86	7.5927	44194			5.2049	0.029737			5.2049	0.024357
7.603	145.78	7.603	44083			5.2119	0.027746			5.2119	0.022725
7.6134	185.95	7.6134	42165			5.2189	0.026461			5.2189	0.021313
7.6238	-482.34	7.6238	39838			5.2259	0.024959			5.2259	0.019836
7.6342	52.725	7.6342	36283			5.2329	0.02358			5.2329	0.018448
7.6446	-671.25	7.6446	32377			5.2399	0.022019			5.2399	0.016953
7.6551	77.09	7.6551	28049			5.2469	0.020736			5.2469	0.015829
7.6656	-659.89	7.6656	22501			5.254	0.019118			5.254	0.01457
7.6761	-119.43	7.6761	19814			5.261	0.017945			5.261	0.013039
7.6866	-128.63	7.6866	16588			5.2681	0.01695			5.2681	0.012196
7.6972	-86.915	7.6972	11569			5.2752	0.016086			5.2752	0.011347
7.7077	403.49	7.7077	10033			5.2823	0.015358			5.2823	0.010399
7.7183	392.07	7.7183	6636.2			5.2894	0.014354			5.2894	0.0098149
7.7289	374.62	7.7289	6212.6			5.2965	0.013433			5.2965	0.0085634
7.7396	-87.486	7.7396	3617.6			5.3037	0.012334			5.3037	0.0076954
7.7502	522.59	7.7502	3492.4			5.3108	0.011444			5.3108	0.0069768
7.7609	603.07	7.7609	3527.6			5.318	0.010904			5.318	0.0061069
7.7716	388.73	7.7716	1907.6			5.3252	0.0099616			5.3252	0.0055578
7.7823	311.07	7.7823	1971			5.3324	0.0087531			5.3324	0.005486
7.7931	262.5	7.7931	1369.2			5.3396	0.0082979			5.3396	0.0049107
7.8039	786.83	7.8039	1846.7			5.3468	0.007482			5.3468	0.0047074
7.8147	630.24	7.8147	1666.4			5.3541	0.0069469			5.3541	0.0045223
7.8255	671.77	7.8255	1164.3			5.3614	0.0063502			5.3614	0.0042165
7.8363	1122	7.8363	746.44			5.3686	0.0060663			5.3686	0.0040424
7.8472	1346.8	7.8472	1600.6			5.3759	0.0056691			5.3759	0.0039843
7.8581	1436.6	7.8581	1112.6			5.3832	0.0052206			5.3832	0.0036008
7.869	1754.9	7.869	1670.9			5.3905	0.0053524			5.3905	0.0035338
7.8799	1987.2	7.8799	1254.6			5.3979	0.0051619			5.3979	0.0038526
7.8909	1714.8	7.8909	1241.7			5.4052	0.0051973			5.4052	0.0036486
7.9019	1927.6	7.9019	1095.9			5.4126	0.0054323			5.4126	0.0036416
7.9129	2494.6	7.9129	1678.3			5.42	0.0053131			5.42	0.0032074
7.9239	2445	7.9239	1623.5			5.4274	0.005466			5.4274	0.0029969
7.935	3187.1	7.935	1531.5			5.4348	0.0056987			5.4348	0.0027467
7.9461	3258.5	7.9461	1944.5			5.4422	0.0060107			5.4422	0.0032358
7.9572	3383.4	7.9572	1697			5.4496	0.0061955			5.4496	0.0030783
7.9683	3226.2	7.9683	1257.4			5.4571	0.0068983			5.4571	0.0043378
7.9795	2469.8	7.9795	775.95			5.4646	0.0077293			5.4646	0.0049641
7.9906	1701.6	7.9906	124			5.4721	0.0085447			5.4721	0.0053866
8.0018	1782.7	8.0018	843.73			5.4796	0.0096121			5.4796	0.0057981
8.0131	1618	8.0131	112.6			5.4871	0.011344			5.4871	0.0060491
8.0243	1256.4	8.0243	560			5.4946	0.012321			5.4946	0.0055494
8.0356	1012.6	8.0356	490.44			5.5021	0.013084			5.5021	0.0052499
8.0469	322.09	8.0469	-454.99			5.5097	0.013409			5.5097	0.0046731
8.0582	649.94	8.0582	806.14			5.5173	0.012758			5.5173	0.004323
8.0696	845.23	8.0696	623.51			5.5249	0.012307			5.5249	0.0036694
8.0809	542.23	8.0809	452.46			5.5325	0.011109			5.5325	0.0032842
8.0923	-189.95	8.0923	226.66			5.5401	0.010031			5.5401	0.0028537
8.1038	847.42	8.1038	855.03			5.5478	0.0086004			5.5478	0.0023749
8.1152	496.62	8.1152	654.67			5.5554	0.0072913			5.5554	0.002276
8.1267	444.69	8.1267	460.84			5.5631	0.0062498			5.5631	0.0020674
8.1382	501.47	8.1382	657.32			5.5708	0.0044192			5.5708	0.0014525
8.1497	-1266.2	8.1497	-3159.3			5.5785	0.003638			5.5785	0.0013208
8.1613	-96.676	8.1613	52.293			5.5862	0.0023918			5.5862	0.0008926
8.1728	429.04	8.1728	602.84			5.5939	0.0023459			5.5939	0.0011253
8.1844	706	8.1844	407.81			5.6017	0.0018161			5.6017	0.00058627
8.1961	-313.15	8.1961	2.4624			5.6095	0.0017727			5.6095	0.00053823
8.2077	88.314	8.2077	-36.797			5.6173	0.0016204			5.6173	0.00056006
8.2194	77.921	8.2194	444.81			5.6251	0.0015712			5.6251	0.00044871
8.2311	175.88	8.2311	-538.11			5.6329	0.0016661			5.6329	0.00052729
8.2428	59.361	8.2428	584.62			5.6407	0.0015876			5.6407	0.00019766
8.2546	-80.179	8.2546	2.4167			5.6486	0.001652			5.6486	0.00043124
8.2664	148.15	8.2664	19.262			5.6564	0.0018733			5.6564	0.00048143
8.2782	502.89	8.2782	460.56			5.6643	0.0017913			5.6643	0.00062551
8.29	356.22	8.29	817.32			5.6722	0.0019459			5.6722	0.0010468
8.3019	405.32	8.3019	311.9			5.6801	0.001967			5.6801	0.00071283
8.3138	43.255	8.3138	137.58			5.6881	0.0019916			5.6881	0.0010686
8.3257	169.04	8.3257	330.85			5.696	0.0019553			5.696	0.0010512
8.3377	79.378	8.3377	-416.11			5.704	0.0017351			5.704	0.00057965
8.3496	125.93	8.3496	264.67			5.712	0.0016578			5.712	0.00077394
8.3616	677.52	8.3616	891.38			5.72	0.0015693			5.72	0.00077611
8.3737	-211.14	8.3737	-890.39			5.728	0.0011408			5.728	0.00050696
8.3857	-224.25	8.3857	-467.86			5.736	0.0010068			5.736	0.00033981
8.3978	339.34	8.3978	403.81			5.7441	0.0010185			5.7441	0.00044183
8.4099	283.44	8.4099	121.84			5.7522	0.0012258			5.7522	0.00030724
8.422	453.22	8.422	-73.291			5.7603	0.0011419			5.7603	0.00023346
8.4342	177.45	8.4342	-613.81			5.7684	0.001206			5.7684	0.000444
8.4464	739.24	8.4464	991.18			5.7765	0.0013609			5.7765	0.00036588
8.4586	894.23	8.4586	815.36			5.7846	0.0012258			5.7846	0.00015314
8.4709	931.26	8.4709	771.71			5.7928	0.0012189			5.7928	0.00022478
8.4831	1060.6	8.4831	852.02			5.801	0.0010395			5.801	0.00031811
8.4954	983.89	8.4954	857.81			5.8091	0.0010255			5.8091	0.0002161
8.5078	940.33	8.5078	1280.8			5.8174	0.0011163			5.8174	0.00035427
8.5201	775.2	8.5201	1413.9			5.8256	0.00069099			5.8256	1.20E-05
8.5325	910.94	8.5325	806.19			5.8338	0.00083619			5.8338	0.00010242
8.5449	109.03	8.5449	531.78			5.8421	0.0010361			5.8421	0.00037382
8.5574	486.48	8.5574	657.31			5.8504	0.00085587			5.8504	0.00041477
8.5698	910.86	8.5698	1785			5.8587	0.0010777			5.8587	8.95E-05
8.5823	772.18	8.5823	1333.2			5.867	0.0013112			5.867	0.00015412
8.5949	1038.9	8.5949	2084.8			5.8753	0.0011356			5.8753	0
8.6074	1721.7	8.6074	2005.5			5.8837	0.0012511			5.8837	0.00016274
8.62	1713.8	8.62	2047.7			5.892	0.00092409			5.892	0
8.6326	2048.3	8.6326	2143.3			5.9004	0.0009322			5.9004	9.60E-05
8.6453	1620.4	8.6453	1542			5.9088	0.0010559			5.9088	0.00030924
8.658	1799.1	8.658	2573.3			5.9173	0.0010097			5.9173	0.00030062
8.6707	1447.3	8.6707	2206.6			5.9257	0.00084786			5.9257	0.00028554
8.6834	1250.6	8.6834	2132.7			5.9342	0.0009623			5.9342	0.00055485
8.6962	1760.5	8.6962	3097.5			5.9427	0.00075656			5.9427	0.00026401
8.709	904.9	8.709	2472			5.9512	0.0012813			5.9512	0.00095126
8.7218	898.57	8.7218	3508.7			5.9597	0.0013006			5.9597	0.0011324
8.7346	1113.9	8.7346	3988.5			5.9682	0.0016627			5.9682	0.0018994
8.7475	656.44	8.7475	3869.6			5.9768	0.0013788			5.9768	0.001443
8.7604	237.99	8.7604	4340.2			5.9853	0.0015892			5.9853	0.0019444
8.7734	134.83	8.7734	5218.1			5.9939	0.0013271			5.9939	0.0017152
8.7863	353.61	8.7863	6558.6			6.0026	0.0011524			6.0026	0.0014645
8.7994	256.8	8.7994	8983.4			6.0112	0.00071334			6.0112	0.00083034
8.8124	347.37	8.8124	11394			6.0198	0.00077773			6.0198	0.00086678
8.8255	-22.976	8.8255	13461			6.0285	0.00066738			6.0285	0.00093106
8.8386	191.71	8.8386	18851			6.0372	0.00065588			6.0372	0.0008625
8.8517	79.818	8.8517	22900			6.0459	0.00094328			6.0459	0.00097394
8.8648	-152.18	8.8648	30209			6.0546	0.0010249			6.0546	0.00098036
8.878	146.66	8.878	39564			6.0634	0.0011284			6.0634	0.00062041
8.8913	189.33	8.8913	47715			6.0721	0.0010065			6.0721	0.00053684
8.9045	-57.336	8.9045	58063			6.0809	0.0012991			6.0809	0.00055489
8.9178	-25.647	8.9178	67958			6.0897	0.0013564			6.0897	0.00033682
8.9311	76.421	8.9311	76634			6.0986	0.0012704			6.0986	0.00051642
8.9445	-44.2	8.9445	82682			6.1074	0.0014618			6.1074	0.00049441
8.9578	-98.214	8.9578	86347			6.1163	0.0016489			6.1163	0.00052844
8.9712	-77.634	8.9712	87686			6.1251	0.0015633			6.1251	0.00036473
8.9847	-258.81	8.9847	84574			6.134	0.0015816			6.134	0.00072616
8.9982	165.28	8.9982	80437			6.143	0.00152			6.143	0.00088774
9.0117	531.01	9.0117	73375			6.1519	0.0015873			6.1519	0.0013853
9.0252	-0.45254	9.0252	64019			6.1609	0.001366			6.1609	0.0014639
9.0388	-89.042	9.0388	54425			6.1699	0.0012816			6.1699	0.0015022
9.0524	212.23	9.0524	44803			6.1789	0.001504			6.1789	0.001802
9.066	-143.42	9.066	35455			6.1879	0.001877			6.1879	0.0015724
9.0797	27.64	9.0797	27039			6.1969	0.0021907			6.1969	0.0020741
9.0934	-157.44	9.0934	19782			6.206	0.0024188			6.206	0.0019274
9.1071	-75.219	9.1071	14668			6.2151	0.0023138			6.2151	0.0020571
9.1209	-202.99	9.1209	10596			6.2242	0.0020024			6.2242	0.0019805
9.1347	-234.85	9.1347	7632.7			6.2333	0.0017869			6.2333	0.0018211
9.1486	-25.778	9.1486	6120.4			6.2425	0.0022967			6.2425	0.0023335
9.1624	-122.97	9.1624	3990.3			6.2516	0.0023123			6.2516	0.0024685
9.1763	-227.23	9.1763	3426.1			6.2608	0.0022431			6.2608	0.0024218
9.1903	-149.05	9.1903	2675.2			6.27	0.002302			6.27	0.0019716
9.2042	511.31	9.2042	3341.9			6.2793	0.0023291			6.2793	0.0016882
9.2182	66.89	9.2182	2649.6			6.2885	0.0025424			6.2885	0.0019588
9.2323	-22.213	9.2323	2530.8			6.2978	0.002759			6.2978	0.0019398
9.2464	-45.535	9.2464	2159.5			6.3071	0.0029755			6.3071	0.0016987
9.2605	157.71	9.2605	1904.5			6.3164	0.0032007			6.3164	0.0020893
9.2746	49.205	9.2746	2198.9			6.3257	0.0032119			6.3257	0.0024667
9.2888	312.85	9.2888	2006.5			6.3351	0.0034813			6.3351	0.0029813
9.303	-20.959	9.303	2228.7			6.3445	0.0033928			6.3445	0.0031605
9.3173	16.287	9.3173	1537			6.3539	0.0035444			6.3539	0.0033313
9.3315	217.38	9.3315	2049.3			6.3633	0.003723			6.3633	0.0033374
9.3459	60.512	9.3459	1573			6.3727	0.003974			6.3727	0.0034513
9.3602	108.8	9.3602	1602.2			6.3822	0.0045135			6.3822	0.0036599
9.3746	-25.298	9.3746	1416.1			6.3917	0.0048336			6.3917	0.0039023
9.389	308.6	9.389	1993.1			6.4012	0.0051037			6.4012	0.0041616
9.4035	230.11	9.4035	1458.7			6.4107	0.0049859			6.4107	0.0038155
9.418	-47.886	9.418	1181.3			6.4203	0.004883			6.4203	0.0039895
9.4325	235.89	9.4325	1245.8			6.4299	0.0048311			6.4299	0.0037482
9.4471	228.32	9.4471	1352.8			6.4395	0.0051389			6.4395	0.0041842
9.4617	334.03	9.4617	1568.6			6.4491	0.0054807			6.4491	0.0048443
9.4763	374.51	9.4763	1180.5			6.4587	0.0060528			6.4587	0.0054708
9.491	312.71	9.491	1164.2			6.4684	0.0065823			6.4684	0.0058187
9.5057	503.93	9.5057	1029.4			6.4781	0.0072231			6.4781	0.0064829
9.5205	181.96	9.5205	1280.1			6.4878	0.0078725			6.4878	0.0069332
9.5353	-78.279	9.5353	325.96			6.4975	0.0084164			6.4975	0.0073939
9.5501	93.341	9.5501	995.93			6.5073	0.0091378			6.5073	0.0075276
9.5649	319.17	9.5649	1360.7			6.5171	0.010309			6.5171	0.008489
9.5798	271.06	9.5798	933.56			6.5269	0.010623			6.5269	0.0089976
9.5948	156.72	9.5948	767.83			6.5367	0.011188			6.5367	0.0099905
9.6098	130.52	9.6098	865.47			6.5466	0.011589			6.5466	0.010598
9.6248	208.97	9.6248	738.05			6.5564	0.011706			6.5564	0.010898
9.6398	283.91	9.6398	1080			6.5663	0.01209			6.5663	0.011065
9.6549	364.78	9.6549	781.26			6.5762	0.012095			6.5762	0.011329
9.67	281.74	9.67	1572.8			6.5862	0.012767			6.5862	0.011849
9.6852	509.65	9.6852	1385.9			6.5962	0.013828			6.5962	0.012949
9.7004	111.69	9.7004	1185.9			6.6061	0.01475			6.6061	0.013509
9.7157	450.89	9.7157	915.25			6.6162	0.016194			6.6162	0.014753
9.7309	381.16	9.7309	1737.3			6.6262	0.017856			6.6262	0.016048
9.7463	497.78	9.7463	1212.1			6.6363	0.019314			6.6363	0.017397
9.7616	402.29	9.7616	1827			6.6463	0.020988			6.6463	0.018739
9.777	667.79	9.777	1870.5			6.6564	0.022811			6.6564	0.020331
9.7925	375.72	9.7925	1470.2			6.6666	0.024279			6.6666	0.021992
9.8079	257.63	9.8079	1485			6.6767	0.025885			6.6767	0.02365
9.8234	288.03	9.8234	1702.4			6.6869	0.027581			6.6869	0.026128
9.839	614.44	9.839	2115.5			6.6971	0.029522			6.6971	0.028083
9.8546	332.82	9.8546	1794.6			6.7074	0.03129			6.7074	0.030004
9.8702	382.53	9.8702	2059.2			6.7176	0.033465			6.7176	0.031499
9.8859	1003.6	9.8859	2337.1			6.7279	0.035793			6.7279	0.033877
9.9016	560.92	9.9016	3136.2			6.7382	0.038242			6.7382	0.035145
9.9174	783.88	9.9174	2255			6.7485	0.040776			6.7485	0.037167
9.9332	572.87	9.9332	2295			6.7589	0.043006			6.7589	0.038706
9.949	656.27	9.949	2770.2			6.7693	0.045733			6.7693	0.040756
9.9649	481.04	9.9649	3502.6			6.7797	0.047985			6.7797	0.042861
9.9808	561.66	9.9808	2457.6			6.7901	0.050807			6.7901	0.045683
9.9968	934.77	9.9968	2835.5			6.8005	0.054036			6.8005	0.048714
10.013	885.76	10.013	3146.3			6.811	0.057722			6.811	0.052666
10.029	1008.1	10.029	4265.8			6.8215	0.063082			6.8215	0.05746
10.045	887.96	10.045	3572.4			6.8321	0.069483			6.8321	0.06326
10.061	1277	10.061	4347.8			6.8426	0.078015			6.8426	0.072073
10.077	1205.4	10.077	4567.5			6.8532	0.089108			6.8532	0.085139
10.093	1383	10.093	5267.1			6.8638	0.1051			6.8638	0.10286
10.11	1473.8	10.11	5568.9			6.8744	0.12949			6.8744	0.12581
10.126	1640.3	10.126	7147.9			6.8851	0.16555			6.8851	0.15808
10.142	1436.8	10.142	8559.7			6.8958	0.21935			6.8958	0.20132
10.159	1592.8	10.159	10795			6.9065	0.29006			6.9065	0.26358
10.175	1346.9	10.175	14184			6.9172	0.37593			6.9172	0.34546
10.192	1095.5	10.192	18303			6.928	0.47216			6.928	0.44487
10.208	1017	10.208	23179			6.9388	0.56963			6.9388	0.55261
10.225	1195	10.225	30959			6.9496	0.65958			6.9496	0.65702
10.241	1511.8	10.241	40384			6.9605	0.73311			6.9605	0.75222
10.258	1485.4	10.258	52828			6.9713	0.79295			6.9713	0.83915
10.275	1665.7	10.275	66442			6.9822	0.83848			6.9822	0.90597
10.291	1438.9	10.291	79408			6.9932	0.88013			6.9932	0.95699
10.308	1168.3	10.308	92028			7.0041	0.91871			7.0041	0.98819
10.325	1347.2	10.325	101970			7.0151	0.95061			7.0151	1
10.342	1467.6	10.342	107030			7.0261	0.979			7.0261	0.99373
10.359	998.53	10.359	106370			7.0371	0.99062			7.0371	0.96226
10.376	837.06	10.376	101600			7.0482	1			7.0482	0.9209
10.393	768.53	10.393	92503			7.0593	0.99944			7.0593	0.86654
10.41	379.95	10.41	78953			7.0704	0.99171			7.0704	0.79894
10.427	536.04	10.427	64728			7.0816	0.96633			7.0816	0.72455
10.444	679.95	10.444	49379			7.0927	0.92533			7.0927	0.64128
10.461	106.17	10.461	36304			7.1039	0.86684			7.1039	0.55313
10.479	163.26	10.479	25690			7.1152	0.79051			7.1152	0.46049
10.496	211.6	10.496	17969			7.1264	0.69989			7.1264	0.3682
10.513	-27.749	10.513	12036			7.1377	0.59646			7.1377	0.28454
10.531	193.16	10.531	8289.8			7.149	0.48483			7.149	0.21492
10.548	74.235	10.548	6132.5			7.1604	0.378			7.1604	0.16233
10.565	126.62	10.565	4481.9			7.1717	0.28442			7.1717	0.12555
10.583	-29.612	10.583	4075.4			7.1831	0.21061			7.1831	0.10083
10.601	107.58	10.601	3948.8			7.1946	0.15891			7.1946	0.083785
10.618	52.512	10.618	3507.4			7.206	0.12404			7.206	0.07165
10.636	106.73	10.636	3039.8			7.2175	0.10122			7.2175	0.063104
10.654	111.34	10.654	3068			7.229	0.086285			7.229	0.056273
10.671	191.95	10.671	2357.8			7.2406	0.076569			7.2406	0.052015
10.689	79.536	10.689	2576.7			7.2522	0.069756			7.2522	0.048632
10.707	-64.42	10.707	2016.2			7.2638	0.063956			7.2638	0.045702
10.725	-62.077	10.725	2066.3			7.2754	0.05941			7.2754	0.043094
10.743	81.251	10.743	2026.5			7.2871	0.055827			7.2871	0.041659
10.761	22.742	10.761	2337.2			7.2988	0.052472			7.2988	0.039409
10.779	304.6	10.779	2552.8			7.3105	0.049508			7.3105	0.037315
10.797	-94.044	10.797	1880.1			7.3222	0.046718			7.3222	0.035357
10.815	54.419	10.815	1752.3			7.334	0.044236			7.334	0.033838
10.833	91.834	10.833	2181.2			7.3458	0.041628			7.3458	0.031935
10.852	71.058	10.852	1687.7			7.3577	0.039663			7.3577	0.03062
10.87	174.12	10.87	2107.3			7.3696	0.037292			7.3696	0.028426
10.888	-35.601	10.888	1489.9			7.3815	0.035073			7.3815	0.026471
10.907	236.76	10.907	1824.1			7.3934	0.032924			7.3934	0.024802
10.925	173.01	10.925	1839.7			7.4054	0.030845			7.4054	0.022953
10.944	-245.76	10.944	1240.4			7.4174	0.028768			7.4174	0.020958
10.962	99.572	10.962	1450.2			7.4294	0.026351			7.4294	0.019027
10.981	23.882	10.981	1163.1			7.4415	0.024598			7.4415	0.017522
11	230.16	11	1587.7			7.4536	0.02285			7.4536	0.01599
11.018	33.024	11.018	1580			7.4657	0.021088			7.4657	0.014298
11.037	199.28	11.037	1412			7.4778	0.01922			7.4778	0.012659
11.056	-3.0406	11.056	1827.9			7.49	0.018061			7.49	0.011306
11.075	192.29	11.075	1585.3			7.5023	0.017042			7.5023	0.010441
11.094	128.72	11.094	1801.4			7.5145	0.015515			7.5145	0.0095621
11.113	175.7	11.113	1688.4			7.5268	0.014269			7.5268	0.0086762
11.132	380.82	11.132	1694.2			7.5391	0.013021			7.5391	0.0081702
11.151	265.52	11.151	1415.6			7.5515	0.012319			7.5515	0.0079859
11.17	461.85	11.17	1521			7.5639	0.011493			7.5639	0.0076767
11.189	199.56	11.189	1228.2			7.5763	0.010872			7.5763	0.007247
11.209	306.93	11.209	1373.2			7.5887	0.010255			7.5887	0.007083
11.228	376.12	11.228	1205.7			7.6012	0.0099534			7.6012	0.0067008
11.247	417.15	11.247	1399.1			7.6137	0.0094004			7.6137	0.0058035
11.267	279.73	11.267	1396.9			7.6263	0.0091103			7.6263	0.0057377
11.286	215.06	11.286	1515.5			7.6388	0.0086455			7.6388	0.0058189
11.306	492.11	11.306	1641.9			7.6515	0.0078227			7.6515	0.0055374
11.325	869.05	11.325	1775.1			7.6641	0.0075987			7.6641	0.0053855
11.345	708.49	11.345	1960.2			7.6768	0.0070114			7.6768	0.0054159
11.365	793.55	11.365	1909.1			7.6895	0.0063974			7.6895	0.0052171
11.384	918.67	11.384	1940.6			7.7023	0.0062323			7.7023	0.0050969
11.404	912.91	11.404	1859.4			7.715	0.006216			7.715	0.0050431
11.424	1060.5	11.424	2584.9			7.7279	0.0062661			7.7279	0.0047861
11.444	1119.6	11.444	2928.3			7.7407	0.0060277			7.7407	0.0045257
11.464	1621.3	11.464	3321.8			7.7536	0.0059937			7.7536	0.0045717
11.484	1683.3	11.484	4410.1			7.7665	0.005806			7.7665	0.0046607
11.504	1781.2	11.504	5466.9			7.7795	0.0055671			7.7795	0.0044181
11.525	2093.7	11.525	7461.7			7.7925	0.0056127			7.7925	0.0042516
11.545	2322	11.545	9988.2			7.8055	0.0052656			7.8055	0.0038265
11.565	2923.9	11.565	14022			7.8186	0.0049754			7.8186	0.0037425
11.585	3222.8	11.585	18701			7.8317	0.0049983			7.8317	0.0035537
11.606	3749.5	11.606	24633			7.8448	0.0050313			7.8448	0.0031753
11.626	4678.2	11.626	32388			7.858	0.0052684			7.858	0.0032352
11.647	5435.4	11.647	40613			7.8712	0.0052907			7.8712	0.00296
11.667	6960.3	11.667	49379			7.8844	0.0047931			7.8844	0.0027684
11.688	8309	11.688	57318			7.8977	0.005103			7.8977	0.0028517
11.709	9404.7	11.709	62237			7.911	0.0052064			7.911	0.0031395
11.73	9662.9	11.73	64222			7.9244	0.0051624			7.9244	0.0033806
11.75	9136.2	11.75	61538			7.9377	0.005113			7.9377	0.0034593
11.771	8619.3	11.771	55440			7.9512	0.0049056			7.9512	0.0028437
11.792	6946.6	11.792	46852			7.9646	0.0043996			7.9646	0.0026108
11.813	5561.9	11.813	36851			7.9781	0.0042825			7.9781	0.0022871
11.834	4165.1	11.834	27921			7.9917	0.0045412			7.9917	0.0023888
11.856	2802.3	11.856	20186			8.0052	0.0043284			8.0052	0.002102
11.877	1589	11.877	13650			8.0188	0.0046401			8.0188	0.002261
11.898	933.78	11.898	8931			8.0325	0.004839			8.0325	0.0026913
11.919	678.05	11.919	6262.5			8.0462	0.0050346			8.0462	0.0028055
11.941	314.45	11.941	4495.8			8.0599	0.0050951			8.0599	0.0033155
11.962	293.81	11.962	3443			8.0737	0.0051105			8.0737	0.0037371
11.984	216.75	11.984	2709.1			8.0875	0.0047924			8.0875	0.0035307
12.005	161.31	12.005	2054.3			8.1013	0.0052572			8.1013	0.00394
12.027	234.64	12.027	2059.9			8.1152	0.0051501			8.1152	0.0039522
12.049	326.27	12.049	1586.4			8.1291	0.0052446			8.1291	0.0039298
12.071	264.49	12.071	1648.2			8.143	0.0051009			8.143	0.0040175
12.093	231.28	12.093	1378			8.157	0.0052155			8.157	0.004353
12.114	108.02	12.114	1149.8			8.1711	0.0053512			8.1711	0.0042529
12.136	376.7	12.136	1370.8			8.1851	0.0052625			8.1851	0.0044174
12.159	415.97	12.159	1611.3			8.1993	0.0056104			8.1993	0.0047874
12.181	75.761	12.181	1118.1			8.2134	0.0058181			8.2134	0.0046965
12.203	49.85	12.203	1336.2			8.2276	0.0059382			8.2276	0.0045963
12.225	355.05	12.225	1675.5			8.2418	0.0063783			8.2418	0.0047223
12.247	83.119	12.247	869.55			8.2561	0.0065106			8.2561	0.0041642
12.27	62.039	12.27	1157.4			8.2704	0.0066736			8.2704	0.0040477
12.292	127.51	12.292	1036.4			8.2848	0.0070466			8.2848	0.0046045
12.315	99.358	12.315	669.09			8.2992	0.007245			8.2992	0.0046451
12.338	222.87	12.338	1038.1			8.3136	0.0073055			8.3136	0.004665
12.36	160.4	12.36	1206.6			8.3281	0.007459			8.3281	0.0047317
12.383	200.75	12.383	1057.7			8.3426	0.0078336			8.3426	0.0045086
12.406	199.24	12.406	1107.6			8.3572	0.0087466			8.3572	0.0053102
12.429	-12.45	12.429	805.67			8.3718	0.009389			8.3718	0.0058864
12.452	14.478	12.452	866.74			8.3864	0.010166			8.3864	0.006644
12.475	150.67	12.475	1056.8			8.4011	0.010973			8.4011	0.0076418
12.498	127.19	12.498	678.32			8.4158	0.01154			8.4158	0.0081059
12.521	145.43	12.521	742.58			8.4306	0.012565			8.4306	0.0087194
12.544	-0.9209	12.544	547.94			8.4454	0.013566			8.4454	0.009188
12.568	342.3	12.568	793.51			8.4603	0.014485			8.4603	0.009946
12.591	198.98	12.591	927.25			8.4752	0.015928			8.4752	0.01089
12.615	198.8	12.615	430.61			8.4901	0.017378			8.4901	0.011984
12.638	240.69	12.638	415.85			8.5051	0.018833			8.5051	0.01302
12.662	361.98	12.662	585.22			8.5201	0.020519			8.5201	0.014183
12.685	421.72	12.685	343.45			8.5352	0.021935			8.5352	0.015131
12.709	439.99	12.709	501.47			8.5503	0.023489			8.5503	0.015889
12.733	668.59	12.733	714.37			8.5655	0.025108			8.5655	0.016502
12.757	829.27	12.757	724.54			8.5807	0.02664			8.5807	0.017306
12.781	1412.6	12.781	1065.3			8.5959	0.027955			8.5959	0.018218
12.805	1477.8	12.805	1065.4			8.6112	0.029704			8.6112	0.019741
12.829	1971.6	12.829	1361.1			8.6265	0.03085			8.6265	0.021115
12.854	1838	12.854	1880			8.6419	0.032459			8.6419	0.021944
12.878	2033.5	12.878	2035			8.6574	0.034084			8.6574	0.023224
12.902	2171.1	12.902	2987.4			8.6728	0.035446			8.6728	0.023656
12.927	2401.1	12.927	3564			8.6884	0.037593			8.6884	0.024329
12.951	2605.5	12.951	4497.4			8.7039	0.039651			8.7039	0.025212
12.976	3071.5	12.976	6213.5			8.7195	0.042634			8.7195	0.02715
13.001	3483.3	13.001	7770.6			8.7352	0.045661			8.7352	0.028656
13.025	4206.2	13.025	9518.7			8.7509	0.049631			8.7509	0.03146
13.05	4545.3	13.05	11068			8.7667	0.054376			8.7667	0.035375
13.075	4987.6	13.075	13067			8.7825	0.06053			8.7825	0.040396
13.1	4950.6	13.1	13836			8.7983	0.068922			8.7983	0.047265
13.125	5050.3	13.125	13988			8.8142	0.082239			8.8142	0.057037
13.151	4593.6	13.151	12906			8.8301	0.10401			8.8301	0.073659
13.176	3939.2	13.176	10784			8.8461	0.14001			8.8461	0.099013
13.201	2814.3	13.201	8225.4			8.8622	0.19467			8.8622	0.1379
13.227	1913.7	13.227	6069.8			8.8782	0.26621			8.8782	0.19249
13.252	1112.6	13.252	3964.9			8.8944	0.34929			8.8944	0.2631
13.278	469.67	13.278	2434.1			8.9106	0.43244			8.9106	0.34248
13.304	238.34	13.304	1668.3			8.9268	0.5086			8.9268	0.42369
13.329	165.1	13.329	1237.5			8.9431	0.57678			8.9431	0.49823
13.355	76.031	13.355	890.96			8.9594	0.64063			8.9594	0.55606
13.381	131.05	13.381	590.96			8.9758	0.69989			8.9758	0.59339
13.407	65.438	13.407	638.02			8.9922	0.75244			8.9922	0.60697
13.433	80.632	13.433	563.99			9.0087	0.79545			9.0087	0.59821
13.46	129.31	13.46	536.31			9.0252	0.82276			9.0252	0.57238
13.486	86.695	13.486	426.01			9.0418	0.8314			9.0418	0.53651
13.512	34.687	13.512	326.22			9.0584	0.82546			9.0584	0.49613
13.539	81.61	13.539	483.77			9.0751	0.79773			9.0751	0.45105
13.565	88.541	13.565	425.1			9.0918	0.74734			9.0918	0.39884
13.592	18.201	13.592	320.2			9.1086	0.68578			9.1086	0.34353
13.619	114.68	13.619	468.45			9.1254	0.61788			9.1254	0.28439
13.646	81.649	13.646	504.67			9.1423	0.54677			9.1423	0.22578
13.673	44.174	13.673	334.39			9.1593	0.47512			9.1593	0.17392
13.7	101.37	13.7	277.81			9.1763	0.39891			9.1763	0.13133
13.727	130.03	13.727	505.96			9.1933	0.32398			9.1933	0.098446
13.754	71.402	13.754	211.62			9.2104	0.25208			9.2104	0.074321
13.781	128.06	13.781	326.69			9.2276	0.18911			9.2276	0.057234
13.809	49.971	13.809	390.86			9.2448	0.13929			9.2448	0.045381
13.836	94.281	13.836	214.81			9.262	0.10302			9.262	0.037365
13.864	73.678	13.864	437.15			9.2793	0.07903			9.2793	0.032222
13.891	106.12	13.891	424.05			9.2967	0.064219			9.2967	0.028682
13.919	62.681	13.919	204.55			9.3141	0.054313			9.3141	0.026688
13.947	226.45	13.947	342.21			9.3316	0.048797			9.3316	0.025002
13.975	-19.796	13.975	181.05			9.3491	0.044981			9.3491	0.023988
14.003	179.67	14.003	257.21			9.3667	0.042038			9.3667	0.023331
14.031	183.43	14.031	163.31			9.3843	0.039546			9.3843	0.022191
14.059	472.71	14.059	321.73			9.402	0.037791			9.402	0.02054
14.088	729.36	14.088	195.41			9.4198	0.035751			9.4198	0.018839
14.116	1052.1	14.116	293.66			9.4376	0.034109			9.4376	0.017839
14.145	1325	14.145	285.05			9.4554	0.032475			9.4554	0.016941
14.173	1441.1	14.173	357.83			9.4734	0.030519			9.4734	0.016296
14.202	1432.6	14.202	350.91			9.4913	0.028638			9.4913	0.015147
14.231	1352.3	14.231	509.62			9.5094	0.026775			9.5094	0.014802
14.26	1343.8	14.26	652.67			9.5275	0.025026			9.5275	0.01372
14.289	1477.6	14.289	874.69			9.5456	0.023324			9.5456	0.012496
14.318	1913.1	14.318	1186.6			9.5638	0.021905			9.5638	0.011114
14.347	2677.4	14.347	1312.8			9.5821	0.020479			9.5821	0.0099232
14.377	3178.1	14.377	1513.8			9.6004	0.019265			9.6004	0.0092656
14.406	4016.8	14.406	2328.4			9.6188	0.017938			9.6188	0.0085198
14.436	4658	14.436	2570.3			9.6372	0.016331			9.6372	0.007862
14.465	5187.1	14.465	3128.7			9.6557	0.015033			9.6557	0.0072967
14.495	5532.4	14.495	3505.8			9.6743	0.013631			9.6743	0.0062705
14.525	5115	14.525	3140.1			9.6929	0.012429			9.6929	0.0054764
14.555	4640.7	14.555	2572.3			9.7116	0.011694			9.7116	0.0048469
14.585	3815.1	14.585	2085.3			9.7303	0.010991			9.7303	0.0047024
14.615	2940.9	14.615	1255.4			9.7491	0.010449			9.7491	0.0047777
14.646	2258.4	14.646	977.03			9.768	0.0094516			9.768	0.0050016
14.676	1562.6	14.676	610.37			9.7869	0.0086264			9.7869	0.0048916
14.707	1093.8	14.707	250.32			9.8059	0.0078988			9.8059	0.0043324
14.737	767.77	14.737	202.22			9.825	0.0075905			9.825	0.0043141
14.768	663.06	14.768	386.47			9.8441	0.0069725			9.8441	0.0038239
14.799	446.38	14.799	356.94			9.8633	0.0060768			9.8633	0.0032621
14.83	228.08	14.83	226.06			9.8825	0.0055687			9.8825	0.0028526
14.861	137.23	14.861	185.4			9.9018	0.0049505			9.9018	0.0022931
14.892	162.86	14.892	216.27			9.9212	0.0046925			9.9212	0.0023394
14.923	120.01	14.923	65.012			9.9406	0.0043905			9.9406	0.0019628
14.955	79.668	14.955	31.483			9.9601	0.0042315			9.9601	0.0017288
14.986	206.03	14.986	85.428			9.9796	0.0039213			9.9796	0.0014135
15.018	162.19	15.018	129.76			9.9993	0.0039633			9.9993	0.0014403
15.05	170.19	15.05	187.73			10.019	0.0037414			10.019	0.0015379
15.082	205.22	15.082	279.32			10.039	0.0039498			10.039	0.0017555
15.114	178.63	15.114	428			10.059	0.0035476			10.059	0.0018547
15.146	176.15	15.146	302.57			10.078	0.0036946			10.078	0.0016576
15.178	71.738	15.178	155.21			10.098	0.0036198			10.098	0.001264
15.21	209.46	15.21	168.15			10.118	0.0036559			10.118	0.00094032
15.243	94.608	15.243	137.76			10.138	0.0035341			10.138	0.00084388
15.276	28.089	15.276	-63.089			10.159	0.0035593			10.159	0.00059352
15.308	181.48	15.308	187.75			10.179	0.0033332			10.179	0.00049209
15.341	18.302	15.341	-5.9211			10.199	0.0029967			10.199	0.00045255
15.374	82.441	15.374	203.2			10.219	0.0029045			10.219	0.00063701
15.407	294.93	15.407	67.205			10.24	0.0027979			10.24	0.0007846
15.44	232.03	15.44	91.796			10.26	0.0024807			10.26	0.0006395
15.474	436.13	15.474	202.7			10.281	0.0025427			10.281	0.00043272
15.507	445.85	15.507	96.621			10.302	0.0025538			10.302	0.00040895
15.541	363.57	15.541	44.924			10.322	0.0025445			10.322	0.00056995
15.575	518	15.575	22.345			10.343	0.0027881			10.343	0.00070452
15.608	557.68	15.608	71.854			10.364	0.0027953			10.364	0.0005552
15.642	741.4	15.642	100.79			10.385	0.0029644			10.385	0.00062
15.676	1060.8	15.676	15.346			10.406	0.0027874			10.406	0.00032916
15.711	1832.3	15.711	251.88			10.427	0.0029059			10.427	0.00035826
15.745	2608	15.745	243.97			10.448	0.002565			10.448	0.00029622
15.78	3429	15.78	407.84			10.469	0.0024677			10.469	0.00030561
15.814	4618	15.814	705.19			10.491	0.0023701			10.491	0.00035974
15.849	5475.4	15.849	892.77			10.512	0.0023617			10.512	0.00042838
15.884	5997.2	15.884	1005.5			10.533	0.0024328			10.533	0.00027677
15.919	6123.1	15.919	861.65			10.555	0.0025166			10.555	0.00050279
15.954	5828.1	15.954	908.55			10.576	0.0024928			10.576	0.00031503
15.989	4703.5	15.989	585.25			10.598	0.0024535			10.598	0.00033033
16.025	3647	16.025	591.35			10.62	0.002361			10.62	0.00049895
16.06	2333.5	16.06	312.67			10.642	0.0023487			10.642	0.00072498
16.096	1565.7	16.096	260.61			10.664	0.0025017			10.664	0.00094401
16.132	965.66	16.132	207.89			10.685	0.0027268			10.685	0.001114
16.168	622.92	16.168	158.29			10.708	0.0028896			10.708	0.0012875
16.204	368.44	16.204	3.7823			10.73	0.0032875			10.73	0.0015308
16.24	205.52	16.24	-10.345			10.752	0.0031863			10.752	0.0015066
16.277	285.8	16.277	238.53			10.774	0.0034447			10.774	0.0017476
16.313	212.34	16.313	169.79			10.796	0.0039868			10.796	0.0018215
16.35	177.01	16.35	100.4			10.819	0.0047726			10.819	0.0021729
16.387	195.92	16.387	130.22			10.841	0.0064382			10.841	0.0030383
16.424	124.48	16.424	159.26			10.864	0.0088602			10.864	0.0052968
16.461	167.82	16.461	-15.475			10.887	0.012052			10.887	0.0089903
16.498	238.38	16.498	206.88			10.909	0.016448			10.909	0.014504
16.536	150.79	16.536	91.843			10.932	0.022353			10.932	0.021032
16.573	192.85	16.573	39.85			10.955	0.030032			10.955	0.027159
16.611	202.95	16.611	149.17			10.978	0.039071			10.978	0.030982
16.649	155.1	16.649	-29.671			11.001	0.047975			11.001	0.032113
16.687	281.71	16.687	140.05			11.024	0.055778			11.024	0.029316
16.725	384.76	16.725	46.865			11.048	0.059869			11.048	0.023973
16.764	634.3	16.764	140.26			11.071	0.059115			11.071	0.01856
16.802	959.65	16.802	128.65			11.094	0.052961			11.094	0.014539
16.841	1460.4	16.841	225.29			11.118	0.044401			11.118	0.011569
16.88	1645.8	16.88	62.116			11.141	0.035446			11.141	0.0093867
16.919	1837.1	16.919	71.995			11.165	0.026852			11.165	0.0071752
16.958	1945.9	16.958	51.739			11.189	0.019382			11.189	0.0048334
16.997	1897.8	16.997	51.028			11.213	0.013644			11.213	0.0031384
17.036	1998.2	17.036	27.678			11.237	0.0097753			11.237	0.0020205
17.076	2348.8	17.076	114.68			11.261	0.0072743			11.261	0.0012691
17.116	2621.6	17.116	85.84			11.285	0.0055992			11.285	0.0011201
17.156	3023.1	17.156	157.93			11.309	0.0045738			11.309	0.0012199
17.196	3327.1	17.196	157.45			11.333	0.0035453			11.333	0.00086624
17.236	3601.9	17.236	131.29			11.358	0.0031108			11.358	0.00077967
17.277	4162.7	17.277	338.94			11.382	0.0028547			11.382	0.00075471
17.317	4383.1	17.317	142.31			11.407	0.0026137			11.407	0.00067561
17.358	4361	17.358	214.05			11.431	0.0023827			11.431	0.00042681
17.399	4105.6	17.399	332.81			11.456	0.0022284			11.456	0.00033341
17.44	3401.6	17.44	124.44			11.481	0.0022278			11.481	0.00034659
17.481	2412.4	17.481	154.86			11.506	0.0020141			11.506	0.00028411
17.523	1612	17.523	193.55			11.531	0.0017346			11.531	0.00034439
17.564	960.62	17.564	73.238			11.556	0.001697			11.556	0.00042506
17.606	568.2	17.606	67.784			11.581	0.0014945			11.581	0.00072119
17.648	432.51	17.648	59.308			11.607	0.0013907			11.607	0.0007614
17.69	240.15	17.69	145.5			11.632	0.0013683			11.632	0.00091699
17.733	165.94	17.733	165.22			11.657	0.0013652			11.657	0.00069879
17.775	108.92	17.775	94.248			11.683	0.0012237			11.683	0.00052032
17.818	83.404	17.818	52.737			11.709	0.0012947			11.709	0.00037354
17.861	87.151	17.861	150.18			11.734	0.0011952			11.734	3.49E-05
17.904	64.437	17.904	150.8			11.76	0.0010774			11.76	0
17.947	151.99	17.947	145.11			11.786	0.0010617			11.786	0
17.991	112.36	17.991	209.41			11.812	0.0010911			11.812	0.00019144
18.034	214.15	18.034	61.101			11.839	0.00094179			11.839	7.07E-05
18.078	280.68	18.078	76.749			11.865	0.00093189			11.865	0
18.122	430.1	18.122	17.719			11.891	0.00099136			11.891	3.92E-05
18.166	725.62	18.166	21.21			11.918	0.0010823			11.918	0
18.211	1012.5	18.211	52.177			11.944	0.0011308			11.944	0
18.255	1252.5	18.255	63.495			11.971	0.0011044			11.971	0
18.3	1407.4	18.3	32.795			11.998	0.00099017			11.998	0
18.345	1525.9	18.345	16.826			12.025	0.0009477			12.025	0.00020446
18.39	1646.5	18.39	133.47			12.052	0.00094829			12.052	5.05E-05
18.436	1744.6	18.436	119.86			12.079	0.00093064			12.079	0
18.481	1890.8	18.481	48.553			12.106	0.00068701			12.106	0
18.527	2167.6	18.527	65.037			12.133	0.00061289			12.133	0
18.573	2534.8	18.573	90.509			12.161	0.00054509			12.161	0
18.619	2804.7	18.619	60.204			12.188	0.00065399			12.188	0
18.665	3278.2	18.665	136.5			12.216	0.00083102			12.216	0
18.712	3537.6	18.712	124.77			12.244	0.00075803			12.244	0
18.759	3580.2	18.759	88.775			12.272	0.00069819			12.272	0
18.806	3497.9	18.806	117.98			12.3	0.00045933			12.3	0
18.853	2954.6	18.853	66.356			12.328	0.00050732			12.328	3.23E-05
18.9	2335.6	18.9	60.404			12.356	0.00047286			12.356	0.00015365
18.948	1685.8	18.948	214.19			12.384	0.00055724			12.384	0.00026013
18.996	1168.4	18.996	115.8			12.413	0.0005595			12.413	0.00041219
19.044	765.49	19.044	125.36			12.441	0.00044834			12.441	0.00024316
19.092	597.3	19.092	162.83			12.47	0.00045158			12.47	0.00027217
19.141	304.26	19.141	111.16			12.499	0.00061036			12.499	0
19.189	242.3	19.189	183.2			12.528	0.00075628			12.528	4.06E-05
19.238	184.84	19.238	137.34			12.557	0.00096389			12.557	0.00027816
19.288	66.538	19.288	60.319			12.586	0.00097581			12.586	0.00040277
19.337	84.997	19.337	47.897			12.615	0.00087154			12.615	0.00057614
19.387	81.474	19.387	20.883			12.644	0.00059918			12.644	0.00019508
19.436	129.84	19.436	106.52			12.674	0.00051093			12.674	9.58E-05
19.486	262.68	19.486	71.585			12.703	0.00050954			12.703	4.97E-05
19.537	417.49	19.537	11.154			12.733	0.00022742			12.733	0.00012836
19.587	690.54	19.587	-6.5907			12.763	0.00047465			12.763	0.00038897
19.638	982.44	19.638	25.626			12.793	0.00059988			12.793	0.00060784
19.689	1134.5	19.689	-3.8495			12.823	0.00064517			12.823	0.00080189
19.74	1271.5	19.74	84.749			12.853	0.00086427			12.853	0.0011343
19.792	1195.2	19.792	123.4			12.884	0.0012824			12.884	0.001453
19.844	1153.6	19.844	83.4			12.914	0.0017234			12.914	0.0019188
19.896	1301.7	19.896	86.919			12.945	0.0021944			12.945	0.0025826
19.948	1431.8	19.948	-8.0346			12.975	0.0031606			12.975	0.0040767
20	1732.5	20	80.41			13.006	0.0045847			13.006	0.0051323
20.053	2061.4	20.053	102.29			13.037	0.0065499			13.037	0.00607
20.106	2301.4	20.106	27.028			13.068	0.0083526			13.068	0.0060227
20.159	2526.1	20.159	118.06			13.099	0.0092644			13.099	0.0050646
20.213	2560.5	20.213	85.618			13.131	0.0092491			13.131	0.0034231
20.266	2394.8	20.266	-4.6956			13.162	0.0085647			13.162	0.0017199
20.32	2176.6	20.32	55.987			13.194	0.0074671			13.194	0.00085087
20.374	1811.1	20.374	71.718			13.226	0.0059245			13.226	0.00048426
20.429	1438.4	20.429	29.262			13.258	0.0041784			13.258	0.00013211
20.484	1074.9	20.484	45.227			13.29	0.0028659			13.29	0
20.539	683.07	20.539	44.936			13.322	0.0019286			13.322	0
20.594	438.9	20.594	78.928			13.354	0.0012247			13.354	0
20.65	283	20.65	70.027			13.386	0.00077316			13.386	0
20.705	198.17	20.705	115.26			13.419	0.00038697			13.419	0
20.762	174.67	20.762	49.037			13.452	0.00023151			13.452	0.00014891
20.818	125	20.818	80.852			13.485	0.00024723			13.485	0.00016937
20.875	142.51	20.875	26.003			13.518	0.00024828			13.518	0
20.931	164.15	20.931	11.254			13.551	0.00037651			13.551	0.00014796
20.989	385.9	20.989	71.402			13.584	0.00015247			13.584	0
21.046	412.69	21.046	-28.02			13.617	5.01E-05			13.617	0
21.104	542.77	21.104	-4.0124			13.651	3.46E-05			13.651	0
21.162	612.3	21.162	114.1			13.685	6.64E-05			13.685	0
21.22	681.37	21.22	49.249			13.719	0.00026628			13.719	0
21.279	762.31	21.279	144.31			13.753	0.00033269			13.753	0
21.338	886.41	21.338	42.739			13.787	0.00028826			13.787	0
21.397	1061.7	21.397	-21.592			13.821	0.00033334			13.821	0
21.457	1371.4	21.457	80.731			13.856	0.00036978			13.856	0
21.516	1644.1	21.516	-13.166			13.89	0.00040487			13.89	0
21.577	1880.5	21.577	7.1335			13.925	0.00049808			13.925	0
21.637	2054.7	21.637	48.184			13.96	0.00051096			13.96	0
21.698	2022.2	21.698	73.79			13.995	0.00046474			13.995	0
21.759	1853.9	21.759	95.003			14.03	0.00037032			14.03	0
21.82	1565.8	21.82	119.49			14.066	0.00031767			14.066	0
21.882	1236.5	21.882	61.533			14.101	0.00011403			14.101	0
21.944	904.63	21.944	15.794			14.137	0.00010709			14.137	0
22.006	654.88	22.006	-53.201			14.173	0.00024486			14.173	0
22.069	491.33	22.069	81.969			14.209	0.00027112			14.209	0
22.132	342.45	22.132	94.194			14.245	0.00037609			14.245	0.00021672
22.195	193.63	22.195	60.809			14.281	0.00022633			14.281	0.00016776
22.259	198.34	22.259	51.766			14.318	9.92E-05			14.318	0.00021914
22.323	169.79	22.323	57.782			14.355	3.30E-05			14.355	7.75E-05
22.387	273.95	22.387	23.565			14.391	0			14.391	3.61E-05
22.451	382.53	22.451	10.618			14.428	0.00011826			14.428	5.80E-06
22.516	510.23	22.516	68.004			14.466	7.79E-05			14.466	0
22.582	608.89	22.582	76.938			14.503	0.00011902			14.503	0
22.647	563.85	22.647	85.107			14.54	9.12E-05			14.54	0
22.713	604.97	22.713	-29.296			14.578	0.0001799			14.578	0
22.78	742.25	22.78	12.976			14.616	0.00023054			14.616	0
22.846	910.9	22.846	-12.47			14.654	0.00041046			14.654	0
22.913	1018.1	22.913	39.007			14.692	0.00023145			14.692	0
22.981	1126.9	22.981	99.264			14.731	0.00020833			14.731	0
23.048	1121.2	23.048	51.524			14.769	0.00024276			14.769	0
23.117	1186.1	23.117	32.557			14.808	0.00033038			14.808	0
23.185	1282.2	23.185	77.105			14.847	0.00022779			14.847	0
23.254	1354.6	23.254	48.648			14.886	0.0001688			14.886	2.22E-05
23.323	1300	23.323	32.07			14.926	8.01E-05			14.926	0.00012929
23.393	1138.4	23.393	57.788			14.965	0.00015553			14.965	0.0002047
23.463	877.03	23.463	56.792			15.005	0.0001437			15.005	0
23.533	642.5	23.533	53.868			15.045	0.00012144			15.045	0
23.604	475.04	23.604	81.572			15.085	0.00018413			15.085	0
23.675	263.26	23.675	47.943			15.125	0.00027832			15.125	0
23.747	239.93	23.747	87.613			15.165	0.00050919			15.165	5.93E-05
23.819	225.51	23.819	70.791			15.206	0.00050609			15.206	0.00017121
23.891	257.31	23.891	24.486			15.247	0.0005094			15.247	0.00028515
23.964	306.25	23.964	39.155			15.288	0.00046669			15.288	0.00013529
24.037	406.77	24.037	60.61			15.329	0.00034906			15.329	0
24.11	451.04	24.11	44.442			15.371	0.00020782			15.371	0
24.184	496.25	24.184	61.003			15.412	0.00010536			15.412	0
24.259	604.93	24.259	91.079			15.454	2.69E-05			15.454	0
24.333	658.26	24.333	19.515			15.496	1.93E-05			15.496	0
24.409	769.92	24.409	63.092			15.538	5.14E-05			15.538	0
24.484	919.66	24.484	56.454			15.581	5.98E-06			15.581	0
24.56	990.15	24.56	95.79			15.623	9.36E-05			15.623	0
24.637	1114	24.637	69.183			15.666	0.00014162			15.666	0
24.714	1192.5	24.714	71.605			15.709	0.00012589			15.709	0
24.791	1113.5	24.791	49.324			15.753	0.00026582			15.753	0.00011649
24.869	945.07	24.869	29.748			15.796	0.00033066			15.796	0.00028044
24.947	804.26	24.947	86.387			15.84	0.00027438			15.84	0.00031442
25.026	666.18	25.026	87.082			15.884	0.00011093			15.884	0.0003077
25.105	504.78	25.105	20.444			15.928	4.74E-05			15.928	0.00027593
25.185	385.57	25.185	64.336			15.972	9.99E-05			15.972	0.00019276
25.265	271.51	25.265	59.76			16.017	0.00016582			16.017	0
25.345	276.98	25.345	53.135			16.062	0.00013009			16.062	0
25.426	316.51	25.426	27.415			16.107	0.00018469			16.107	0
25.508	385.16	25.508	64.017			16.152	0.00011562			16.152	0
25.59	419.47	25.59	26.064			16.198	0.00017118			16.198	0
25.672	381.86	25.672	47.157			16.243	0.00025292			16.243	0
25.755	420.25	25.755	45.389			16.289	0.00020991			16.289	0
25.839	406.97	25.839	12.115			16.335	0.00017021			16.335	0
25.923	468.69	25.923	10.481			16.382	0.00010979			16.382	0
26.007	595.08	26.007	30.129			16.429	0.0002395			16.429	0
26.092	693.82	26.092	53.117			16.475	0.00021791			16.475	0
26.178	914.35	26.178	22.589			16.523	0.0001575			16.523	0
26.264	860.19	26.264	28.689			16.57	0.00011522			16.57	0
26.35	871.93	26.35	46.258			16.618	0.00017764			16.618	0
26.437	817.95	26.437	48.546			16.665	0.00020706			16.665	0
26.525	695.09	26.525	106.41			16.714	0.00026484			16.714	0
26.613	577.39	26.613	73.714			16.762	0.00023771			16.762	0
26.702	468.97	26.702	57.474			16.811	0.00025813			16.811	0
26.791	402.5	26.791	57.165			16.86	0.00028845			16.86	5.72E-05
26.881	328.19	26.881	72.131			16.909	0.00025504			16.909	0
26.971	347.7	26.971	54.302			16.958	0.00032198			16.958	0
27.062	325.36	27.062	8.9143			17.008	0.0003685			17.008	0
27.153	343.74	27.153	59.003			17.058	0.00024935			17.058	0
27.245	371.37	27.245	18.232			17.108	0.00013075			17.108	0
27.338	359.55	27.338	37.804			17.158	3.53E-05			17.158	0
27.431	408.83	27.431	49.237			17.209	1.33E-05			17.209	0
27.525	466.16	27.525	21.544			17.26	2.52E-05			17.26	0
27.619	551.94	27.619	89.466			17.311	0			17.311	0
27.714	618.96	27.714	39.369			17.363	0			17.363	0
27.81	637.56	27.81	61.514			17.415	0			17.415	2.54E-05
27.906	648.59	27.906	29.406			17.467	0			17.467	0.00013985
28.002	619.49	28.002	39.061			17.519	0			17.519	0.000145
28.1	604.61	28.1	6.2447			17.572	0			17.572	0.00022215
28.198	533.52	28.198	35.898			17.625	0			17.625	0.00022133
28.297	423.43	28.297	31.091			17.678	1.78E-06			17.678	0.00011338
28.396	332.07	28.396	37.301			17.732	0			17.732	7.62E-05
28.496	308.96	28.496	85.086			17.786	8.96E-06			17.786	0
28.596	289.51	28.596	89.691			17.84	0			17.84	0
28.698	312.11	28.698	38.71			17.894	0			17.894	0
28.8	247.91	28.8	31.048			17.949	0			17.949	0
28.902	271.57	28.902	24.345
29.005	337.73	29.005	24.023
29.109	430.65	29.109	54.45
29.214	452.06	29.214	71.913
29.319	463.16	29.319	67.039
29.425	439.22	29.425	70.935
29.532	492.54	29.532	55.246
29.64	506.38	29.64	45.104
29.748	490.36	29.748	36.579
29.857	414.26	29.857	30.296
29.967	389.96	29.967	31.133
30.077	358.81	30.077	61.406
30.188	285.92	30.188	53.981
30.3	262.36	30.3	48.733
30.413	211.76	30.413	68.229
30.526	209.08	30.526	44.951
30.641	202.81	30.641	49.765
30.756	204.95	30.756	19.608
30.872	224.53	30.872	9.2068
30.989	208.19	30.989	29.507
31.106	273.26	31.106	62.917
31.225	307.54	31.225	9.7626
31.344	314.11	31.344	32.682
31.464	316.22	31.464	30.336
31.585	261.96	31.585	18.427
31.707	232.08	31.707	34.507
31.829	213.65	31.829	28.863
31.953	191.56	31.953	8.4017
32.077	207.17	32.077	55.849
32.203	200.85	32.203	41.644
32.329	171.82	32.329	23.068
32.456	176.52	32.456	-22.494
32.585	189.55	32.585	24.093
32.714	191.88	32.714	31.383
32.844	185.44	32.844	-3.2778
32.975	192.44	32.975	16.852
33.107	154.01	33.107	-8.9571
33.24	181.86	33.24	39.89
33.374	175.63	33.374	28.594
33.509	144.25	33.509	11.415
33.645	122.6	33.645	-0.41883
33.782	95.925	33.782	-24.23
33.92	98.706	33.92	22.358
34.059	121.6	34.059	24.427
34.2	110.1	34.2	19.553
34.341	82.741	34.341	-4.0833
34.484	80.44	34.484	26.804
34.627	82.969	34.627	-5.6551
34.772	71.868	34.772	-15.947
34.918	74.085	34.918	12.943
35.065	63.738	35.065	-5.2643
35.213	96.204	35.213	-3.3244
35.362	104.11	35.362	-4.4144
35.513	99.708	35.513	-7.2608
35.665	87.252	35.665	5.429
35.818	83.164	35.818	-7.0464
35.972	93.159	35.972	3.8841
36.127	84.931	36.127	-8.902
36.284	77.56	36.284	-7.333
36.442	95.619	36.442	30.506
36.601	86.277	36.601	21.018
36.762	89.382	36.762	25.872
36.924	81.18	36.924	18.159
37.087	92.315	37.087	7.2438
37.252	87.607	37.252	0.53114
37.418	82.758	37.418	16.955
37.586	49.589	37.586	2.9922
37.754	63.995	37.754	12.039
37.925	56.471	37.925	10.323
38.096	51.875	38.096	9.8378
38.27	54.891	38.27	1.8099
38.444	54.205	38.444	5.4968
38.621	46.96	38.621	5.0117
38.798	34.096	38.798	15.603
38.978	22.67	38.978	-2.2741
39.159	16.628	39.159	-7.5822
39.341	7.7916	39.341	-5.3335
39.525	7.6407	39.525	-13.163
39.711	20.41	39.711	5.1633
39.898	16.092	39.898	0.28378
40.088	25.193	40.088	2.9758
40.278	27.437	40.278	13.774
40.471	20.464	40.471	18.515
40.665	17.818	40.665	17.281
40.861	21.374	40.861	8.9765
41.059	16.243	41.059	2.4455
41.259	8.0973	41.259	-0.47321
41.46	6.5398	41.46	-4.888
41.663	15.155	41.663	14.656
41.869	4.2836	41.869	8.0856
42.076	-1.083	42.076	-8.6523
42.285	4.4006	42.285	-1.9399
42.496	11.144	42.496	4.3771
42.709	8.827	42.709	1.0211
42.924	2.5338	42.924	0.33652
43.142	7.9454	43.142	14.496
43.361	5.7044	43.361	11.511
43.582	-4.1746	43.582	-8.8245
43.806	14.502	43.806	6.1519
44.032	3.5876	44.032	0.81681
44.26	5.5985	44.26	5.2027
44.49	1.8826	44.49	2.0834
44.723	0.57724	44.723	11.478
44.958	-2.1901	44.958	1.472
