# Supplementary material for: High-harmonic spectroscopy of low-energy electron-scattering dynamics in liquids
Source: Nat Phys. 2023 Sep 28;19(12):1813–20. doi: 10.1038/s41567-023-02214-0 (PMC10709138; doi:10.1038/s41567-023-02214-0)
Supplement: Supplementary file 10 — Numerical data for the results shown in Extended Data Fig. 4. [file 41567_2023_2214_MOESM10_ESM.csv]

ED4C
Ec	14.2 eV		13.21 eV		12.52 eV		12 eV		10.71 eV		11.19 eV
Harmonic energy	H2O 100%	Harmonic energy	H2O 90 %	Harmonic energy	H2O 85 %	Harmonic energy	H2O 80 %	Harmonic energy	H2O 70 %	Harmonic energy	EtOH liquid 100 %
7.4092	0.061501	7.4092	0.04225	7.4092	0.039725	7.4092	0.035413	7.4092	0.028878	7.4092	0.046842
7.4209	0.12384	7.4209	0.068994	7.4209	0.070674	7.4209	0.074784	7.4209	0.064594	7.4209	0.055366
7.4319	0.13605	7.4319	0.08601	7.4319	0.079786	7.4319	0.095551	7.4319	0.076021	7.4319	0.064297
7.4437	0.11725	7.4437	0.084879	7.4437	0.078107	7.4437	0.09615	7.4437	0.075844	7.4437	0.076703
7.4547	0.11331	7.4547	0.093551	7.4547	0.085114	7.4547	0.097081	7.4547	0.080111	7.4547	0.093492
7.4664	0.15372	7.4664	0.11246	7.4664	0.10018	7.4664	0.12071	7.4664	0.10472	7.4664	0.12016
7.4775	0.23074	7.4775	0.1508	7.4775	0.1371	7.4775	0.1754	7.4775	0.13964	7.4775	0.16283
7.4892	0.3236	7.4892	0.20405	7.4892	0.19046	7.4892	0.25867	7.4892	0.18945	7.4892	0.219
7.5002	0.44834	7.5002	0.29135	7.5002	0.27669	7.5002	0.34474	7.5002	0.26643	7.5002	0.29124
7.5119	0.53016	7.5119	0.35175	7.5119	0.33805	7.5119	0.41952	7.5119	0.31963	7.5119	0.37772
7.5237	0.70862	7.5237	0.45376	7.5237	0.42669	7.5237	0.53667	7.5237	0.3979	7.5237	0.48332
7.5347	0.81718	7.5347	0.53183	7.5347	0.51067	7.5347	0.6413	7.5347	0.50591	7.5347	0.59674
7.5464	0.90603	7.5464	0.62961	7.5464	0.61943	7.5464	0.74972	7.5464	0.61344	7.5464	0.71549
7.5581	0.98179	7.5581	0.74095	7.5581	0.72111	7.5581	0.86682	7.5581	0.74846	7.5581	0.81915
7.5699	0.9712	7.5699	0.8242	7.5699	0.80085	7.5699	0.93126	7.5699	0.85476	7.5699	0.88976
7.5816	0.94369	7.5816	0.84863	7.5816	0.87518	7.5816	0.96371	7.5816	0.92833	7.5816	0.92797
7.5933	0.85967	7.5933	0.84777	7.5933	0.9135	7.5933	0.9356	7.5933	0.94767	7.5933	0.92692
7.6051	0.71016	7.6051	0.81439	7.6051	0.886	7.6051	0.8347	7.6051	0.90994	7.6051	0.88995
7.6168	0.62176	7.6168	0.77066	7.6168	0.82154	7.6168	0.73801	7.6168	0.84722	7.6168	0.82429
7.6285	0.53124	7.6285	0.67602	7.6285	0.69477	7.6285	0.62772	7.6285	0.72652	7.6285	0.73521
7.6402	0.40298	7.6402	0.5315	7.6402	0.54077	7.6402	0.48975	7.6402	0.58599	7.6402	0.63233
7.652	0.29874	7.652	0.40917	7.652	0.4154	7.652	0.35547	7.652	0.456	7.652	0.52835
7.6637	0.22862	7.6637	0.30709	7.6637	0.31669	7.6637	0.25086	7.6637	0.32878	7.6637	0.42935
7.6754	0.16035	7.6754	0.20846	7.6754	0.2248	7.6754	0.16953	7.6754	0.22155	7.6754	0.3367
7.6871	0.12764	7.6871	0.15443	7.6871	0.15382	7.6871	0.13202	7.6871	0.15231	7.6871	0.25943
7.6995	0.087256	7.6995	0.10901	7.6995	0.10777	7.6995	0.095213	7.6995	0.1045	7.6995	0.19351
7.7113	0.1275	7.7113	0.11407	7.7113	0.10899	7.7113	0.10572	7.7113	0.10202	7.7113	0.15067
7.723	0.056202	7.723	0.064999	7.723	0.069618	7.723	0.059794	7.723	0.063864	7.723	0.11335
7.7354	0.051253	7.7354	0.051442	7.7354	0.057639	7.7354	0.043601	7.7354	0.049093	7.7354	0.087941
7.7471	0.062089	7.7471	0.044268	7.7471	0.055269	7.7471	0.046743	7.7471	0.04249	7.7471	0.070285
7.7596	0.040368	7.7596	0.038852	7.7596	0.044466	7.7596	0.045424	7.7596	0.038375	7.7596	0.058638
7.7713	0.066655	7.7713	0.044921	7.7713	0.049765	7.7713	0.049244	7.7713	0.044477	7.7713	0.051452
7.7837	0.040176	7.7837	0.032515	7.7837	0.033042	7.7837	0.030747	7.7837	0.029198	7.7837	0.044088
7.7954	0.049422	7.7954	0.03659	7.7954	0.03817	7.7954	0.03451	7.7954	0.034285	7.7954	0.03962
7.8078	0.0092862	7.8078	0.013184	7.8078	0.015038	7.8078	0.013089	7.8078	0.012353	7.8078	0.03289
7.8203	0.020313	7.8203	0.023927	7.8203	0.01773	7.8203	0.021295	7.8203	0.024434	7.8203	0.031928
7.8327	0.034666	7.8327	0.023623	7.8327	0.020036	7.8327	0.020944	7.8327	0.02015	7.8327	0.029932
7.8444	0.029108	7.8444	0.020172	7.8444	0.018972	7.8444	0.017334	7.8444	0.010711	7.8444	0.028168
7.8568	0.069243	7.8568	0.041196	7.8568	0.035484	7.8568	0.033333	7.8568	0.025969	7.8568	0.028393
7.8692	0.053403	7.8692	0.030045	7.8692	0.016622	7.8692	0.016471	7.8692	0.01352	7.8692	0.026283
7.8816	0.099517	7.8816	0.053967	7.8816	0.040975	7.8816	0.041176	7.8816	0.028099	7.8816	0.026855
7.8941	0.086485	7.8941	0.047986	7.8941	0.031247	7.8941	0.023462	7.8941	0.014306	7.8941	0.024764
7.9065	0.084646	7.9065	0.051562	7.9065	0.030261	7.9065	0.020276	7.9065	0.01332	7.9065	0.024146
7.9189	0.13057	7.9189	0.076442	7.9189	0.055164	7.9189	0.051565	7.9189	0.0367	7.9189	0.026593
7.9313	0.11641	7.9313	0.063094	7.9313	0.049326	7.9313	0.041379	7.9313	0.031925	7.9313	0.024498
7.9437	0.096071	7.9437	0.056099	7.9437	0.045185	7.9437	0.030827	7.9437	0.027338	7.9437	0.02292
7.9561	0.087538	7.9561	0.046843	7.9561	0.038587	7.9561	0.031437	7.9561	0.025944	7.9561	0.020787
7.9685	0.078528	7.9685	0.047069	7.9685	0.035744	7.9685	0.034669	7.9685	0.027501	7.9685	0.019957
7.9816	0.075783	7.9816	0.046484	7.9816	0.040713	7.9816	0.030643	7.9816	0.027254	7.9816	0.019272
7.9941	0.070325	7.9941	0.036851	7.9941	0.026396	7.9941	0.024104	7.9941	0.019282	7.9941	0.017481
8.0065	0.033454	8.0065	0.01877	8.0065	0.012309	8.0065	0.0076052	8.0065	0.0074838	8.0065	0.014569
8.0196	0.039728	8.0196	0.020021	8.0196	0.019203	8.0196	0.014073	8.0196	0.010747	8.0196	0.014589
8.032	0.048975	8.032	0.027054	8.032	0.021586	8.032	0.019724	8.032	0.013998	8.032	0.014249
8.0444	0.037559	8.0444	0.017603	8.0444	0.014776	8.0444	0.016511	8.0444	0.0099252	8.0444	0.013181
8.0575	0.0038317	8.0575	0.0072648	8.0575	0.0052884	8.0575	0.0034116	8.0575	0.0033125	8.0575	0.010718
8.0699	-0.019261	8.0699	-0.0034144	8.0699	-0.003444	8.0699	-0.0082	8.0699	-0.0073907	8.0699	0.0096719
8.083	0.003483	8.083	0.0065949	8.083	0.0082069	8.083	0.007998	8.083	0.0049634	8.083	0.010693
8.0961	-0.002629	8.0961	0.0018506	8.0961	0.0032095	8.0961	-0.0023323	8.0961	0.00023753	8.0961	0.0093871
8.1086	0.03411	8.1086	0.01528	8.1086	0.02001	8.1086	0.020716	8.1086	0.015426	8.1086	0.011159
8.1217	0.018173	8.1217	0.012216	8.1217	0.011914	8.1217	0.011244	8.1217	0.0087721	8.1217	0.010331
8.1348	0.040793	8.1348	0.026819	8.1348	0.024565	8.1348	0.026496	8.1348	0.02238	8.1348	0.012269
8.1479	0.016871	8.1479	0.0098896	8.1479	0.0080113	8.1479	0.0079423	8.1479	0.0064632	8.1479	0.0099838
8.161	0.020676	8.161	0.014895	8.161	0.015108	8.161	0.01404	8.161	0.011049	8.161	0.01021
8.1734	-0.00099405	8.1734	0.0063371	8.1734	0.0076425	8.1734	0.0044969	8.1734	0.005307	8.1734	0.0091009
8.1865	0.011935	8.1865	0.0083653	8.1865	0.011363	8.1865	0.0062143	8.1865	0.0071152	8.1865	0.0098735
8.1996	0.021984	8.1996	0.017272	8.1996	0.016251	8.1996	0.018247	8.1996	0.012105	8.1996	0.0106
8.2127	0.017112	8.2127	0.016551	8.2127	0.015591	8.2127	0.0077733	8.2127	0.011757	8.2127	0.01077
8.2265	0.026442	8.2265	0.013529	8.2265	0.014555	8.2265	0.014231	8.2265	0.010658	8.2265	0.010436
8.2396	0.0053719	8.2396	0.0045799	8.2396	0.0038277	8.2396	0.0011532	8.2396	0.0038898	8.2396	0.0093239
8.2527	0.02359	8.2527	0.012381	8.2527	0.01077	8.2527	0.013629	8.2527	0.0085705	8.2527	0.010869
8.2658	0.0060336	8.2658	0.0086581	8.2658	0.010977	8.2658	0.0055619	8.2658	0.0032347	8.2658	0.0097797
8.2789	0.0025405	8.2789	0.0037865	8.2789	0.0044584	8.2789	-0.0016104	8.2789	-0.00070458	8.2789	0.0091815
8.2927	0.034219	8.2927	0.023898	8.2927	0.022434	8.2927	0.022614	8.2927	0.019717	8.2927	0.011361
8.3058	0.030989	8.3058	0.019248	8.3058	0.020956	8.3058	0.017446	8.3058	0.015348	8.3058	0.010618
8.3196	0.014969	8.3196	0.012337	8.3196	0.010181	8.3196	0.0088671	8.3196	0.010849	8.3196	0.010061
8.3327	0.0075338	8.3327	0.0059156	8.3327	0.0057537	8.3327	0.0040842	8.3327	0.0037099	8.3327	0.0096576
8.3465	0.015766	8.3465	0.0047657	8.3465	0.0046805	8.3465	0.00417	8.3465	0.0030876	8.3465	0.0097561
8.3596	0.04183	8.3596	0.023903	8.3596	0.025101	8.3596	0.027541	8.3596	0.023229	8.3596	0.012262
8.3734	0.018901	8.3734	0.01406	8.3734	0.01256	8.3734	0.014904	8.3734	0.010965	8.3734	0.010729
8.3865	0.017899	8.3865	0.010912	8.3865	0.013368	8.3865	0.011919	8.3865	0.0095751	8.3865	0.010787
8.4003	0.014499	8.4003	0.008384	8.4003	0.0092119	8.4003	0.0055968	8.4003	0.0056848	8.4003	0.010759
8.4141	0.021814	8.4141	0.013845	8.4141	0.012291	8.4141	0.012345	8.4141	0.01232	8.4141	0.011586
8.4279	0.024961	8.4279	0.012663	8.4279	0.012486	8.4279	0.012622	8.4279	0.016144	8.4279	0.012175
8.4417	0.0099565	8.4417	0.0095453	8.4417	0.0071939	8.4417	0.0055916	8.4417	0.0060226	8.4417	0.012274
8.4548	0.013553	8.4548	0.010279	8.4548	0.0087784	8.4548	0.012872	8.4548	0.0084279	8.4548	0.013178
8.4686	0.0041673	8.4686	0.0078501	8.4686	0.0057492	8.4686	0.0019273	8.4686	0.0029234	8.4686	0.013387
8.4824	0.044719	8.4824	0.027605	8.4824	0.025836	8.4824	0.029099	8.4824	0.021586	8.4824	0.016816
8.4962	0.014259	8.4962	0.0098528	8.4962	0.012797	8.4962	0.01308	8.4962	0.0085966	8.4962	0.015626
8.5107	0.016681	8.5107	0.010622	8.5107	0.01166	8.5107	0.0091632	8.5107	0.009756	8.5107	0.016697
8.5245	0.029051	8.5245	0.019914	8.5245	0.019279	8.5245	0.018562	8.5245	0.016632	8.5245	0.019069
8.5383	0.027391	8.5383	0.017339	8.5383	0.017401	8.5383	0.01756	8.5383	0.017497	8.5383	0.019679
8.5521	0.026502	8.5521	0.016818	8.5521	0.017282	8.5521	0.013	8.5521	0.013592	8.5521	0.021643
8.5665	0.036797	8.5665	0.028111	8.5665	0.026574	8.5665	0.026158	8.5665	0.023976	8.5665	0.024119
8.5803	0.04581	8.5803	0.028694	8.5803	0.027769	8.5803	0.0294	8.5803	0.022789	8.5803	0.024846
8.5941	0.02788	8.5941	0.020475	8.5941	0.021986	8.5941	0.018256	8.5941	0.013888	8.5941	0.025079
8.6086	0.042806	8.6086	0.029391	8.6086	0.030469	8.6086	0.024112	8.6086	0.022581	8.6086	0.027551
8.6224	0.015139	8.6224	0.013908	8.6224	0.014499	8.6224	0.012428	8.6224	0.010211	8.6224	0.026814
8.6369	0.057511	8.6369	0.035795	8.6369	0.038015	8.6369	0.037573	8.6369	0.031205	8.6369	0.031257
8.6514	0.035709	8.6514	0.024177	8.6514	0.02568	8.6514	0.021828	8.6514	0.022683	8.6514	0.031573
8.6652	0.034708	8.6652	0.030002	8.6652	0.027494	8.6652	0.026155	8.6652	0.02466	8.6652	0.03281
8.6797	0.023293	8.6797	0.021141	8.6797	0.022838	8.6797	0.018579	8.6797	0.02003	8.6797	0.032873
8.6941	0.028819	8.6941	0.021793	8.6941	0.025336	8.6941	0.020447	8.6941	0.022341	8.6941	0.034458
8.7086	0.037869	8.7086	0.032259	8.7086	0.030217	8.7086	0.028789	8.7086	0.028045	8.7086	0.037028
8.7224	0.047125	8.7224	0.033803	8.7224	0.03401	8.7224	0.034231	8.7224	0.032945	8.7224	0.039371
8.7369	0.034385	8.7369	0.031759	8.7369	0.030952	8.7369	0.030565	8.7369	0.030385	8.7369	0.041101
8.7514	0.036039	8.7514	0.03368	8.7514	0.035147	8.7514	0.031782	8.7514	0.027969	8.7514	0.044011
8.7659	0.039952	8.7659	0.037935	8.7659	0.037634	8.7659	0.037464	8.7659	0.036921	8.7659	0.04798
8.7804	0.041488	8.7804	0.037674	8.7804	0.040073	8.7804	0.037404	8.7804	0.039735	8.7804	0.054213
8.7955	0.051	8.7955	0.052789	8.7955	0.052526	8.7955	0.056551	8.7955	0.04829	8.7955	0.065182
8.81	0.08304	8.81	0.080115	8.81	0.072855	8.81	0.086939	8.81	0.071783	8.81	0.083255
8.8245	0.12109	8.8245	0.10358	8.8245	0.10055	8.8245	0.12108	8.8245	0.09815	8.8245	0.11118
8.839	0.18935	8.839	0.15041	8.839	0.14612	8.839	0.18579	8.839	0.14232	8.839	0.15471
8.8542	0.25102	8.8542	0.21152	8.8542	0.20564	8.8542	0.25249	8.8542	0.19709	8.8542	0.21736
8.8687	0.33377	8.8687	0.29359	8.8687	0.28954	8.8687	0.33973	8.8687	0.26518	8.8687	0.3056
8.8838	0.49656	8.8838	0.40896	8.8838	0.40732	8.8838	0.45533	8.8838	0.37133	8.8838	0.415
8.8983	0.62819	8.8983	0.52969	8.8983	0.52092	8.8983	0.58313	8.8983	0.4881	8.8983	0.543
8.9135	0.79613	8.9135	0.6821	8.9135	0.66232	8.9135	0.73777	8.9135	0.62529	8.9135	0.68415
8.9287	0.90427	8.9287	0.80003	8.9287	0.79592	8.9287	0.8601	8.9287	0.75841	8.9287	0.81332
8.9431	0.97796	8.9431	0.91823	8.9431	0.90533	8.9431	0.95441	8.9431	0.87381	8.9431	0.91822
8.9583	1	8.9583	1	8.9583	0.98157	8.9583	1	8.9583	0.96084	8.9583	0.9835
8.9735	0.95204	8.9735	0.99796	8.9735	1	8.9735	0.97083	8.9735	1	8.9735	1
8.9887	0.82291	8.9887	0.93612	8.9887	0.92895	8.9887	0.86589	8.9887	0.95694	8.9887	0.96074
9.0038	0.67074	9.0038	0.81733	9.0038	0.81714	9.0038	0.73016	9.0038	0.83197	9.0038	0.88022
9.019	0.51233	9.019	0.67292	9.019	0.69046	9.019	0.57002	9.019	0.68055	9.019	0.76631
9.0342	0.39818	9.0342	0.5293	9.0342	0.54365	9.0342	0.43154	9.0342	0.5161	9.0342	0.63616
9.0494	0.2877	9.0494	0.38528	9.0494	0.38192	9.0494	0.29869	9.0494	0.36318	9.0494	0.50301
9.0645	0.20972	9.0645	0.27707	9.0645	0.2706	9.0645	0.21343	9.0645	0.24891	9.0645	0.38416
9.0797	0.13969	9.0797	0.197	9.0797	0.19316	9.0797	0.15293	9.0797	0.16669	9.0797	0.28188
9.0949	0.092395	9.0949	0.13935	9.0949	0.13803	9.0949	0.11063	9.0949	0.11767	9.0949	0.2014
9.1108	0.09649	9.1108	0.11194	9.1108	0.11371	9.1108	0.098061	9.1108	0.10013	9.1108	0.14646
9.1259	0.070897	9.1259	0.080647	9.1259	0.081326	9.1259	0.07587	9.1259	0.075684	9.1259	0.10806
9.1418	0.062531	9.1418	0.063872	9.1418	0.062433	9.1418	0.05938	9.1418	0.058965	9.1418	0.080941
9.157	0.032148	9.157	0.042405	9.157	0.042226	9.157	0.035981	9.157	0.040624	9.157	0.063526
9.1728	0.036874	9.1728	0.040417	9.1728	0.038968	9.1728	0.035692	9.1728	0.038505	9.1728	0.053337
9.188	0.038771	9.188	0.038405	9.188	0.039014	9.188	0.03502	9.188	0.037722	9.188	0.046173
9.2039	0.039862	9.2039	0.032773	9.2039	0.03686	9.2039	0.030385	9.2039	0.032272	9.2039	0.040978
9.2197	0.023021	9.2197	0.022251	9.2197	0.023089	9.2197	0.017577	9.2197	0.021894	9.2197	0.036647
9.2356	0.017633	9.2356	0.021488	9.2356	0.024365	9.2356	0.017419	9.2356	0.022558	9.2356	0.033838
9.2515	0.032504	9.2515	0.028649	9.2515	0.026123	9.2515	0.023342	9.2515	0.023233	9.2515	0.032463
9.2666	0.0299	9.2666	0.024538	9.2666	0.021899	9.2666	0.02254	9.2666	0.022259	9.2666	0.030526
9.2825	0.023919	9.2825	0.020574	9.2825	0.022669	9.2825	0.01764	9.2825	0.018541	9.2825	0.029071
9.299	0.043001	9.299	0.030827	9.299	0.032453	9.299	0.027628	9.299	0.027146	9.299	0.028504
9.3149	0.015228	9.3149	0.017789	9.3149	0.015871	9.3149	0.015408	9.3149	0.015984	9.3149	0.025821
9.3308	0.02712	9.3308	0.0229	9.3308	0.021002	9.3308	0.019267	9.3308	0.021469	9.3308	0.025224
9.3466	0.02133	9.3466	0.017681	9.3466	0.017169	9.3466	0.015143	9.3466	0.014221	9.3466	0.023451
9.3625	0.03098	9.3625	0.021514	9.3625	0.023473	9.3625	0.020768	9.3625	0.019634	9.3625	0.022792
9.3791	0.032699	9.3791	0.01977	9.3791	0.021139	9.3791	0.02121	9.3791	0.017935	9.3791	0.021916
9.3949	0.014949	9.3949	0.014104	9.3949	0.01351	9.3949	0.010118	9.3949	0.010233	9.3949	0.020053
9.4115	0.015358	9.4115	0.015447	9.4115	0.014323	9.4115	0.012242	9.4115	0.0095322	9.4115	0.018587
9.4273	0.01034	9.4273	0.0098465	9.4273	0.010126	9.4273	0.0094398	9.4273	0.0088474	9.4273	0.017102
9.4439	0.019509	9.4439	0.016966	9.4439	0.014711	9.4439	0.015473	9.4439	0.013918	9.4439	0.016507
9.4604	0.023523	9.4604	0.016796	9.4604	0.016218	9.4604	0.016193	9.4604	0.015197	9.4604	0.015884
9.4763	0.031475	9.4763	0.02224	9.4763	0.020933	9.4763	0.020434	9.4763	0.018321	9.4763	0.015234
9.4929	0.03474	9.4929	0.019473	9.4929	0.020144	9.4929	0.019493	9.4929	0.01522	9.4929	0.01448
9.5094	0.026981	9.5094	0.015872	9.5094	0.01459	9.5094	0.013693	9.5094	0.013759	9.5094	0.013525
9.526	0.017039	9.526	0.012652	9.526	0.011928	9.526	0.010805	9.526	0.0091053	9.526	0.012807
9.5425	0.013153	9.5425	0.0074622	9.5425	0.0068609	9.5425	0.0048726	9.5425	0.0072108	9.5425	0.0114
9.5591	0.036481	9.5591	0.02019	9.5591	0.018168	9.5591	0.017678	9.5591	0.014409	9.5591	0.01262
9.5756	0.011345	9.5756	0.0080532	9.5756	0.0074531	9.5756	0.0087281	9.5756	0.0050156	9.5756	0.011363
9.5929	0.015201	9.5929	0.012565	9.5929	0.01141	9.5929	0.0096538	9.5929	0.0073055	9.5929	0.011145
9.6094	0.017735	9.6094	0.010757	9.6094	0.010925	9.6094	0.011581	9.6094	0.0069261	9.6094	0.011287
9.626	0.018378	9.626	0.012699	9.626	0.012654	9.626	0.010139	9.626	0.0069265	9.626	0.011237
9.6432	0.033409	9.6432	0.019141	9.6432	0.021046	9.6432	0.02016	9.6432	0.014621	9.6432	0.012246
9.6598	0.031122	9.6598	0.016327	9.6598	0.015495	9.6598	0.01452	9.6598	0.011235	9.6598	0.011524
9.677	0.019526	9.677	0.011658	9.677	0.010977	9.677	0.0066301	9.677	0.0047344	9.677	0.010872
9.6936	0.04646	9.6936	0.023474	9.6936	0.02349	9.6936	0.021766	9.6936	0.016224	9.6936	0.012524
9.7108	0.039744	9.7108	0.022107	9.7108	0.020177	9.7108	0.020878	9.7108	0.014428	9.7108	0.012676
9.7281	0.022385	9.7281	0.0099368	9.7281	0.0085839	9.7281	0.0071749	9.7281	0.005337	9.7281	0.011687
9.7453	0.039283	9.7453	0.020191	9.7453	0.018546	9.7453	0.017211	9.7453	0.017178	9.7453	0.012531
9.7619	0.020463	9.7619	0.011049	9.7619	0.012637	9.7619	0.010899	9.7619	0.0096165	9.7619	0.011894
9.7791	0.019861	9.7791	0.013103	9.7791	0.013048	9.7791	0.014072	9.7791	0.011431	9.7791	0.012282
9.7964	0.0073105	9.7964	0.0059274	9.7964	0.0063591	9.7964	0.0023817	9.7964	0.0048791	9.7964	0.012073
9.8143	0.012019	9.8143	0.0088257	9.8143	0.0099421	9.8143	0.0076144	9.8143	0.0062865	9.8143	0.013072
9.8315	0.010437	9.8315	0.0070075	9.8315	0.0093321	9.8315	0.0047097	9.8315	0.0040517	9.8315	0.01348
9.8488	0.014974	9.8488	0.011901	9.8488	0.011179	9.8488	0.010108	9.8488	0.008576	9.8488	0.014322
9.866	0.022318	9.866	0.016316	9.866	0.016165	9.866	0.015797	9.866	0.01291	9.866	0.015816
9.8839	0.012904	9.8839	0.0096155	9.8839	0.010675	9.8839	0.0080701	9.8839	0.0086543	9.8839	0.0158
9.9012	0.014501	9.9012	0.010779	9.9012	0.010425	9.9012	0.008768	9.9012	0.0084066	9.9012	0.016308
9.9191	0.032136	9.9191	0.02137	9.9191	0.020329	9.9191	0.021089	9.9191	0.016492	9.9191	0.017892
9.9364	0.0082524	9.9364	0.0075244	9.9364	0.0088326	9.9364	0.0057382	9.9364	0.0061979	9.9364	0.017112
9.9543	0.024073	9.9543	0.017095	9.9543	0.018644	9.9543	0.01654	9.9543	0.013924	9.9543	0.019002
9.9722	0.01983	9.9722	0.015757	9.9722	0.01429	9.9722	0.012511	9.9722	0.010186	9.9722	0.019347
9.9895	0.019445	9.9895	0.013122	9.9895	0.01308	9.9895	0.012206	9.9895	0.011024	9.9895	0.019673
10.007	0.021458	10.007	0.014415	10.007	0.0154	10.007	0.012512	10.007	0.01114	10.007	0.020691
10.025	0.019641	10.025	0.013888	10.025	0.016426	10.025	0.014684	10.025	0.013098	10.025	0.021695
10.043	0.022422	10.043	0.013047	10.043	0.01521	10.043	0.01205	10.043	0.010924	10.043	0.022303
10.061	0.012794	10.061	0.011087	10.061	0.011706	10.061	0.0085459	10.061	0.0085511	10.061	0.022831
10.08	0.02146	10.08	0.016248	10.08	0.017754	10.08	0.016435	10.08	0.013647	10.08	0.025041
10.098	0.012522	10.098	0.012483	10.098	0.01111	10.098	0.010628	10.098	0.0092457	10.098	0.026166
10.116	0.02946	10.116	0.02371	10.116	0.021905	10.116	0.021128	10.116	0.0166	10.116	0.029389
10.134	0.02605	10.134	0.022365	10.134	0.020291	10.134	0.016363	10.134	0.017119	10.134	0.032734
10.152	0.044009	10.152	0.033082	10.152	0.033404	10.152	0.029676	10.152	0.027541	10.152	0.040283
10.171	0.035242	10.171	0.031012	10.171	0.03118	10.171	0.031535	10.171	0.0276	10.171	0.050343
10.189	0.066095	10.189	0.054173	10.189	0.05495	10.189	0.055332	10.189	0.049566	10.189	0.070947
10.207	0.086652	10.207	0.076048	10.207	0.073123	10.207	0.076271	10.207	0.063797	10.207	0.10213
10.226	0.13378	10.226	0.11505	10.226	0.11277	10.226	0.11629	10.226	0.09785	10.226	0.15049
10.245	0.18535	10.245	0.16316	10.245	0.16018	10.245	0.16019	10.245	0.13651	10.245	0.21569
10.263	0.27845	10.263	0.23182	10.263	0.23244	10.263	0.21956	10.263	0.19668	10.263	0.29568
10.282	0.34318	10.282	0.28915	10.282	0.29338	10.282	0.26253	10.282	0.25767	10.282	0.38013
10.301	0.40179	10.301	0.3468	10.301	0.36153	10.301	0.31994	10.301	0.32374	10.301	0.46091
10.319	0.43967	10.319	0.38567	10.319	0.42277	10.319	0.35606	10.319	0.37516	10.319	0.52647
10.338	0.45845	10.338	0.41224	10.338	0.46921	10.338	0.3741	10.338	0.40316	10.338	0.56694
10.357	0.44684	10.357	0.42365	10.357	0.46741	10.357	0.34838	10.357	0.3991	10.357	0.57292
10.376	0.38631	10.376	0.37846	10.376	0.41432	10.376	0.29687	10.376	0.35256	10.376	0.55458
10.395	0.32062	10.395	0.31662	10.395	0.33914	10.395	0.23178	10.395	0.28424	10.395	0.50104
10.414	0.24594	10.414	0.24932	10.414	0.25908	10.414	0.17457	10.414	0.21566	10.414	0.43215
10.433	0.17289	10.433	0.17243	10.433	0.17273	10.433	0.11427	10.433	0.14468	10.433	0.34823
10.452	0.12339	10.452	0.11615	10.452	0.11586	10.452	0.077304	10.452	0.096475	10.452	0.26486
10.471	0.088936	10.471	0.082507	10.471	0.08337	10.471	0.055983	10.471	0.067754	10.471	0.19177
10.49	0.067484	10.49	0.062344	10.49	0.061017	10.49	0.047084	10.49	0.053379	10.49	0.13481
10.51	0.039603	10.51	0.041622	10.51	0.039784	10.51	0.032905	10.51	0.036529	10.51	0.092394
10.529	0.040166	10.529	0.037776	10.529	0.036406	10.529	0.029728	10.529	0.033281	10.529	0.066601
10.549	0.028207	10.549	0.025864	10.549	0.026138	10.549	0.019876	10.549	0.02334	10.549	0.048748
10.568	0.0246	10.568	0.02279	10.568	0.022825	10.568	0.017941	10.568	0.018549	10.568	0.037991
10.587	0.025059	10.587	0.019193	10.587	0.020679	10.587	0.0163	10.587	0.016574	10.587	0.03087
10.607	0.14894	10.607	0.081287	10.607	0.078912	10.607	0.086127	10.607	0.070065	10.607	0.033361
10.627	0.019883	10.627	0.015251	10.627	0.015506	10.627	0.011685	10.627	0.012271	10.627	0.023653
10.647	0.035265	10.647	0.022572	10.647	0.021267	10.647	0.020987	10.647	0.017405	10.647	0.022534
10.666	0.01564	10.666	0.012237	10.666	0.012634	10.666	0.0084527	10.666	0.0081107	10.666	0.020299
10.686	0.025226	10.686	0.01544	10.686	0.016872	10.686	0.014176	10.686	0.013011	10.686	0.019503
10.706	0.019939	10.706	0.011991	10.706	0.013553	10.706	0.011438	10.706	0.0089686	10.706	0.018377
10.726	0.0033319	10.726	0.0037144	10.726	0.0043275	10.726	0.0010692	10.726	0.0022732	10.726	0.016173
10.746	0.023954	10.746	0.012792	10.746	0.013275	10.746	0.010921	10.746	0.010325	10.746	0.016629
10.766	0.052404	10.766	0.027808	10.766	0.029312	10.766	0.030218	10.766	0.02382	10.766	0.01764
10.786	0.0066405	10.786	0.0044796	10.786	0.0042373	10.786	0.0027958	10.786	0.003205	10.786	0.014176
10.806	0.015209	10.806	0.0098857	10.806	0.011124	10.806	0.0075931	10.806	0.0079543	10.806	0.014083
10.827	0.002101	10.827	0.0036162	10.827	0.0044779	10.827	0.0029092	10.827	0.0024372	10.827	0.012453
10.847	0.0061795	10.847	0.005063	10.847	0.00534	10.847	0.0042768	10.847	0.0032583	10.847	0.012147
10.868	0.014753	10.868	0.0088879	10.868	0.0094842	10.868	0.0084635	10.868	0.005007	10.868	0.012104
10.888	0.007045	10.888	0.0037655	10.888	0.0048519	10.888	0.002079	10.888	0.0030283	10.888	0.011291
10.908	0.0071157	10.908	0.0055457	10.908	0.0057998	10.908	0.0016016	10.908	0.0025157	10.908	0.010544
10.929	0.016619	10.929	0.010146	10.929	0.0092169	10.929	0.007132	10.929	0.0060269	10.929	0.010709
10.95	0.0031852	10.95	0.0033739	10.95	0.0022794	10.95	-0.00033793	10.95	0.00030533	10.95	0.0096243
10.97	0.013847	10.97	0.0081535	10.97	0.0076702	10.97	0.0063464	10.97	0.0044523	10.97	0.0098123
10.991	0.030633	10.991	0.017249	10.991	0.014558	10.991	0.014632	10.991	0.012476	10.991	0.010794
11.012	0.030096	11.012	0.016784	11.012	0.015173	11.012	0.016141	11.012	0.011849	11.012	0.010794
11.032	0.01474	11.032	0.0088561	11.032	0.0062095	11.032	0.0067175	11.032	0.0058721	11.032	0.0094243
11.054	0.019388	11.054	0.011093	11.054	0.0092908	11.054	0.0087524	11.054	0.0068709	11.054	0.0096856
11.074	0.011954	11.074	0.0066035	11.074	0.0066469	11.074	0.0040857	11.074	0.0039877	11.074	0.0086661
11.096	0.01965	11.096	0.010332	11.096	0.0095183	11.096	0.0092712	11.096	0.0070254	11.096	0.0087953
11.117	0.005945	11.117	0.0043762	11.117	0.0046033	11.117	0.0028081	11.117	0.0011151	11.117	0.0079201
11.138	0.019953	11.138	0.012278	11.138	0.010474	11.138	0.009448	11.138	0.0078129	11.138	0.0086398
11.159	0.015754	11.159	0.0087077	11.159	0.010217	11.159	0.0063657	11.159	0.0041255	11.159	0.0085033
11.181	0.0065538	11.181	0.004344	11.181	0.0041983	11.181	0.0015184	11.181	0.0003341	11.181	0.0075634
11.202	0.021118	11.202	0.01222	11.202	0.011319	11.202	0.0091999	11.202	0.0077881	11.202	0.0085472
11.223	0.025991	11.223	0.013057	11.223	0.01032	11.223	0.0099657	11.223	0.0080022	11.223	0.0086391
11.245	0.02184	11.245	0.014271	11.245	0.011144	11.245	0.010709	11.245	0.0068941	11.245	0.0084779
11.267	0.017181	11.267	0.0090335	11.267	0.0076378	11.267	0.0069418	11.267	0.0041899	11.267	0.0085856
11.288	0.018907	11.288	0.0090549	11.288	0.0083976	11.288	0.0084639	11.288	0.0053322	11.288	0.0087824
11.31	0.017615	11.31	0.007415	11.31	0.0072	11.31	0.0064657	11.31	0.0046541	11.31	0.0087608
11.332	0.015806	11.332	0.0073837	11.332	0.0069808	11.332	0.0050083	11.332	0.0027357	11.332	0.0088133
11.354	0.020187	11.354	0.0098412	11.354	0.0089332	11.354	0.0067702	11.354	0.0046648	11.354	0.009307
11.376	0.018683	11.376	0.0077612	11.376	0.0081051	11.376	0.0056239	11.376	0.0039784	11.376	0.009619
11.398	0.038189	11.398	0.019337	11.398	0.017854	11.398	0.017292	11.398	0.012583	11.398	0.011057
11.42	0.024036	11.42	0.013225	11.42	0.011887	11.42	0.0094836	11.42	0.0074036	11.42	0.010832
11.442	0.025497	11.442	0.013923	11.442	0.012379	11.442	0.0095282	11.442	0.0055216	11.442	0.011395
11.464	0.034814	11.464	0.017405	11.464	0.013846	11.464	0.012562	11.464	0.0087071	11.464	0.012585
11.486	0.032852	11.486	0.016962	11.486	0.01359	11.486	0.011287	11.486	0.0073145	11.486	0.013961
11.509	0.048863	11.509	0.02447	11.509	0.021266	11.509	0.015485	11.509	0.01205	11.509	0.017363
11.531	0.058384	11.531	0.028767	11.531	0.022369	11.531	0.018783	11.531	0.011663	11.531	0.022018
11.554	0.095572	11.554	0.046372	11.554	0.035661	11.554	0.027103	11.554	0.018582	11.554	0.031479
11.577	0.13525	11.577	0.063986	11.577	0.046041	11.577	0.031418	11.577	0.019823	11.577	0.045614
11.599	0.21632	11.599	0.098557	11.599	0.071811	11.599	0.04644	11.599	0.0292	11.599	0.068119
11.621	0.33652	11.621	0.15413	11.621	0.11491	11.621	0.076198	11.621	0.046477	11.621	0.097397
11.644	0.44134	11.644	0.20882	11.644	0.15402	11.644	0.10708	11.644	0.059858	11.644	0.12976
11.668	0.56161	11.668	0.27027	11.668	0.20222	11.668	0.13825	11.668	0.083479	11.668	0.16273
11.69	0.64815	11.69	0.32079	11.69	0.24565	11.69	0.16618	11.69	0.11137	11.69	0.1927
11.713	0.65289	11.713	0.34142	11.713	0.26391	11.713	0.17154	11.713	0.12324	11.713	0.21181
11.737	0.57917	11.737	0.33366	11.737	0.25601	11.737	0.16096	11.737	0.11814	11.737	0.21752
11.759	0.47791	11.759	0.28881	11.759	0.21952	11.759	0.13367	11.759	0.10036	11.759	0.21183
11.783	0.38957	11.783	0.24211	11.783	0.18427	11.783	0.10632	11.783	0.083167	11.783	0.19557
11.806	0.301	11.806	0.18442	11.806	0.13751	11.806	0.076449	11.806	0.057522	11.806	0.16707
11.83	0.22632	11.83	0.13217	11.83	0.093622	11.83	0.050582	11.83	0.036776	11.83	0.13314
11.853	0.17242	11.853	0.096953	11.853	0.065217	11.853	0.034701	11.853	0.025206	11.853	0.1003
11.877	0.12893	11.877	0.0696	11.877	0.047816	11.877	0.026492	11.877	0.018621	11.877	0.071936
11.9	0.084422	11.9	0.043461	11.9	0.029916	11.9	0.01289	11.9	0.0086716	11.9	0.048811
11.924	0.07202	11.924	0.03683	11.924	0.027255	11.924	0.014664	11.924	0.010364	11.924	0.034104
11.948	0.056928	11.948	0.02922	11.948	0.023137	11.948	0.014074	11.948	0.010037	11.948	0.024071
11.971	0.042153	11.971	0.021887	11.971	0.016645	11.971	0.010286	11.971	0.0093707	11.971	0.017544
11.995	0.030827	11.995	0.016084	11.995	0.014755	11.995	0.0088964	11.995	0.0075791	11.995	0.013506
12.019	0.023375	12.019	0.013342	12.019	0.011031	12.019	0.007017	12.019	0.0047489	12.019	0.010933
12.044	0.024649	12.044	0.013303	12.044	0.011155	12.044	0.0063087	12.044	0.0051282	12.044	0.0098355
12.068	0.029994	12.068	0.016619	12.068	0.013688	12.068	0.01135	12.068	0.0076882	12.068	0.0091425
12.092	0.024899	12.092	0.013324	12.092	0.01168	12.092	0.009378	12.092	0.0067288	12.092	0.0085214
12.116	0.024737	12.116	0.011124	12.116	0.0093179	12.116	0.0068318	12.116	0.0058881	12.116	0.0078241
12.141	0.022974	12.141	0.010727	12.141	0.0092929	12.141	0.0066548	12.141	0.0053432	12.141	0.0073144
12.165	0.012633	12.165	0.0056488	12.165	0.004945	12.165	0.0015055	12.165	0.00085808	12.165	0.0063628
12.19	0.017011	12.19	0.0084918	12.19	0.007424	12.19	0.0046804	12.19	0.0026802	12.19	0.0064528
12.215	0.022708	12.215	0.01072	12.215	0.010316	12.215	0.0070329	12.215	0.004653	12.215	0.0063092
12.239	0.017696	12.239	0.01063	12.239	0.01083	12.239	0.0051712	12.239	0.0033459	12.239	0.0060679
12.264	0.022447	12.264	0.011964	12.264	0.012667	12.264	0.0071057	12.264	0.0047993	12.264	0.0057885
12.289	0.018399	12.289	0.010683	12.289	0.00892	12.289	0.0036866	12.289	0.002453	12.289	0.0053344
12.314	0.025583	12.314	0.012944	12.314	0.010364	12.314	0.006033	12.314	0.0037825	12.314	0.0053327
12.339	0.022603	12.339	0.010619	12.339	0.0071239	12.339	0.0046231	12.339	0.0020446	12.339	0.0049546
12.364	0.028378	12.364	0.013069	12.364	0.010541	12.364	0.0080659	12.364	0.0054656	12.364	0.0051626
12.389	0.036113	12.389	0.017296	12.389	0.013815	12.389	0.010851	12.389	0.0083164	12.389	0.0055098
12.415	0.015483	12.415	0.0077929	12.415	0.0052066	12.415	0.0030647	12.415	0.0012127	12.415	0.0043196
12.44	0.011822	12.44	0.0072259	12.44	0.0057772	12.44	0.0026273	12.44	0.0014237	12.44	0.0042088
12.466	0.013	12.466	0.0073578	12.466	0.0047511	12.466	0.0020343	12.466	0.0011954	12.466	0.0041968
12.491	0.0052334	12.491	0.0027558	12.491	0.0014699	12.491	-0.0014337	12.491	-0.0010164	12.491	0.003416
12.517	0.023002	12.517	0.011192	12.517	0.010044	12.517	0.0076938	12.517	0.0065216	12.517	0.0043297
12.542	0.012386	12.542	0.0060465	12.542	0.0050409	12.542	0.0036608	12.542	0.00182	12.542	0.0034886
12.568	0.019216	12.568	0.0089281	12.568	0.0080085	12.568	0.0066271	12.568	0.003244	12.568	0.00372
12.594	0.022291	12.594	0.01091	12.594	0.0092384	12.594	0.0074525	12.594	0.005321	12.594	0.0035914
12.62	0.020445	12.62	0.011467	12.62	0.0098532	12.62	0.0078278	12.62	0.0049085	12.62	0.003436
12.646	0.01959	12.646	0.010088	12.646	0.0082661	12.646	0.0052773	12.646	0.0036281	12.646	0.0032282
12.673	0.024444	12.673	0.013312	12.673	0.011814	12.673	0.010364	12.673	0.0062692	12.673	0.0035231
12.699	0.021516	12.699	0.01086	12.699	0.0092878	12.699	0.0057911	12.699	0.00356	12.699	0.0031894
12.725	0.014305	12.725	0.0069651	12.725	0.0059285	12.725	0.0019443	12.725	0.0011307	12.725	0.0027929
12.752	0.023304	12.752	0.011468	12.752	0.0078657	12.752	0.0053576	12.752	0.0034103	12.752	0.003032
12.778	0.025057	12.778	0.0123	12.778	0.0090597	12.778	0.0060592	12.778	0.003227	12.778	0.0029076
12.805	0.030583	12.805	0.013096	12.805	0.0088698	12.805	0.0067053	12.805	0.0042141	12.805	0.0029495
12.832	0.028564	12.832	0.013573	12.832	0.0080308	12.832	0.0058217	12.832	0.0027995	12.832	0.0030776
12.858	0.039878	12.858	0.018392	12.858	0.012569	12.858	0.010281	12.858	0.0061816	12.858	0.0039021
12.886	0.041785	12.886	0.020535	12.886	0.012512	12.886	0.0073148	12.886	0.0033305	12.886	0.0040976
12.913	0.060976	12.913	0.030855	12.913	0.020037	12.913	0.013012	12.913	0.0046425	12.913	0.0054953
12.939	0.10223	12.939	0.048294	12.939	0.030615	12.939	0.020007	12.939	0.0065129	12.939	0.0079032
12.966	0.17063	12.966	0.076661	12.966	0.048072	12.966	0.032769	12.966	0.010117	12.966	0.011603
12.994	0.27109	12.994	0.12155	12.994	0.078971	12.994	0.055914	12.994	0.0193	12.994	0.016698
13.022	0.36685	13.022	0.16674	13.022	0.10814	13.022	0.072111	13.022	0.025538	13.022	0.021767
13.049	0.46204	13.049	0.21109	13.049	0.14376	13.049	0.092788	13.049	0.035465	13.049	0.027702
13.077	0.52587	13.077	0.2407	13.077	0.16385	13.077	0.10196	13.077	0.040938	13.077	0.032086
13.104	0.53867	13.104	0.25373	13.104	0.17048	13.104	0.10903	13.104	0.047151	13.104	0.034753
13.132	0.48076	13.132	0.23534	13.132	0.15947	13.132	0.097644	13.132	0.044587	13.132	0.035844
13.16	0.38061	13.16	0.19527	13.16	0.13592	13.16	0.074803	13.16	0.033621	13.16	0.035069
13.188	0.29209	13.188	0.15372	13.188	0.1059	13.188	0.05753	13.188	0.025569	13.188	0.032026
13.216	0.22751	13.216	0.11832	13.216	0.07995	13.216	0.044533	13.216	0.020917	13.216	0.027097
13.244	0.17307	13.244	0.084744	13.244	0.055927	13.244	0.028533	13.244	0.012901	13.244	0.021426
13.273	0.13038	13.273	0.060287	13.273	0.0394	13.273	0.017328	13.273	0.0075385	13.273	0.015535
13.301	0.098954	13.301	0.046472	13.301	0.030376	13.301	0.015082	13.301	0.0073924	13.301	0.010925
13.329	0.067317	13.329	0.033045	13.329	0.020436	13.329	0.010212	13.329	0.0047145	13.329	0.0072835
13.358	0.047557	13.358	0.023036	13.358	0.012942	13.358	0.007535	13.358	0.0039065	13.358	0.0048533
13.386	0.033303	13.386	0.016659	13.386	0.0097361	13.386	0.0062967	13.386	0.0034167	13.386	0.0034552
13.415	0.023091	13.415	0.011504	13.415	0.0069819	13.415	0.004185	13.415	0.001939	13.415	0.0027557
13.444	0.014226	13.444	0.007003	13.444	0.0038748	13.444	0.0019963	13.444	0.00041431	13.444	0.0021637
13.473	0.017981	13.473	0.0086479	13.473	0.0063091	13.473	0.0050567	13.473	0.0021181	13.473	0.0021472
13.502	0.018985	13.502	0.0092445	13.502	0.0064395	13.502	0.0058673	13.502	0.0033768	13.502	0.0020539
13.532	0.015341	13.532	0.007865	13.532	0.0054696	13.532	0.0041748	13.532	0.0020805	13.532	0.0018241
13.561	0.021963	13.561	0.0099911	13.561	0.0084769	13.561	0.0073536	13.561	0.0052155	13.561	0.0020568
13.591	0.013398	13.591	0.0073116	13.591	0.0051234	13.591	0.004131	13.591	0.0022106	13.591	0.0015658
13.62	0.026143	13.62	0.012164	13.62	0.0111	13.62	0.010466	13.62	0.0072659	13.62	0.0022585
13.65	0.012376	13.65	0.0064166	13.65	0.0040216	13.65	0.0039375	13.65	0.0019834	13.65	0.0015732
13.68	0.010085	13.68	0.0055286	13.68	0.0033595	13.68	0.0028758	13.68	0.0012514	13.68	0.0013933
13.709	0.011491	13.709	0.0054204	13.709	0.004288	13.709	0.0028526	13.709	0.0017748	13.709	0.0014642
13.74	0.021397	13.74	0.010848	13.74	0.0093905	13.74	0.0089149	13.74	0.0061408	13.74	0.0020299
13.769	0.015836	13.769	0.0086294	13.769	0.0069639	13.769	0.0065578	13.769	0.0043991	13.769	0.0015613
13.8	0.011276	13.8	0.0056457	13.8	0.0032918	13.8	0.0028307	13.8	0.0017379	13.8	0.0013247
13.83	0.01406	13.83	0.0064506	13.83	0.0049246	13.83	0.00428	13.83	0.0028219	13.83	0.0013152
13.86	0.014264	13.86	0.0062409	13.86	0.0065301	13.86	0.0055252	13.86	0.00396	13.86	0.0015412
13.891	0.011928	13.891	0.0063506	13.891	0.0050424	13.891	0.0044761	13.891	0.0032861	13.891	0.0014083
13.922	0.01034	13.922	0.0048685	13.922	0.004303	13.922	0.0024757	13.922	0.00101	13.922	0.0012591
13.953	0.010129	13.953	0.0044239	13.953	0.0041949	13.953	0.001689	13.953	0.0006307	13.953	0.0011582
13.983	0.013848	13.983	0.0062657	13.983	0.0053754	13.983	0.0050426	13.983	0.0031257	13.983	0.0014052
14.014	0.015454	14.014	0.0069493	14.014	0.0059916	14.014	0.0051649	14.014	0.0038234	14.014	0.0013935
14.045	0.006208	14.045	0.0026099	14.045	0.0024868	14.045	0.00072775	14.045	0.00011525	14.045	0.010218
14.077	0.014711	14.077	0.006872	14.077	0.0061798	14.077	0.0058113	14.077	0.0039465	14.077	0.0013254
14.108	0.0084959	14.108	0.0041765	14.108	0.0032067	14.108	0.0019417	14.108	0.00073205	14.108	0.0010642
14.14	0.025727	14.14	0.011984	14.14	0.010767	14.14	0.010636	14.14	0.0073589	14.14	0.0019945
14.171	0.0090488	14.171	0.0040199	14.171	0.0026815	14.171	0.003248	14.171	0.00092097	14.171	0.001112
14.202	0.011362	14.202	0.0057731	14.202	0.0041759	14.202	0.0034834	14.202	0.0011867	14.202	0.0011635
14.235	0.012695	14.235	0.0046357	14.235	0.0033252	14.235	0.0020555	14.235	9.80E-05	14.235	0.0010659
14.267	0.035885	14.267	0.016025	14.267	0.01396	14.267	0.01324	14.267	0.0089738	14.267	0.00225
14.298	0.01939	14.298	0.0076298	14.298	0.0041133	14.298	0.0019978	14.298	-0.00090855	14.298	0.0013004
14.331	0.044825	14.331	0.018514	14.331	0.012161	14.331	0.0093582	14.331	0.0033324	14.331	0.0023219
14.363	0.084038	14.363	0.034188	14.363	0.022475	14.363	0.018729	14.363	0.0090152	14.363	0.0036857
14.396	0.11113	14.396	0.04302	14.396	0.025534	14.396	0.018705	14.396	0.0052667	14.396	0.0040238
14.428	0.15486	14.428	0.061595	14.428	0.038416	14.428	0.02586	14.428	0.0067192	14.428	0.0053153
14.461	0.18951	14.461	0.074826	14.461	0.047641	14.461	0.02891	14.461	0.006861	14.461	0.0062487
14.493	0.20645	14.493	0.083864	14.493	0.055113	14.493	0.032506	14.493	0.010208	14.493	0.0073499
14.527	0.1902	14.527	0.081883	14.527	0.053463	14.527	0.031905	14.527	0.010482	14.527	0.0081305
14.56	0.15349	14.56	0.072259	14.56	0.045281	14.56	0.026316	14.56	0.0092086	14.56	0.0079124
14.593	0.11918	14.593	0.058115	14.593	0.037086	14.593	0.020716	14.593	0.0082008	14.593	0.0076742
14.626	0.093303	14.626	0.042211	14.626	0.026586	14.626	0.013298	14.626	0.0052605	14.626	0.006593
14.66	0.072577	14.66	0.031406	14.66	0.019249	14.66	0.0099234	14.66	0.0039651	14.66	0.0053084
14.693	0.053675	14.693	0.021695	14.693	0.013184	14.693	0.0068329	14.693	0.0023725	14.693	0.0040788
14.727	0.040557	14.727	0.017173	14.727	0.010627	14.727	0.0067941	14.727	0.0024535	14.727	0.0030274
14.76	0.024819	14.76	0.0094338	14.76	0.0054424	14.76	0.0013292	14.76	-0.00033477	14.76	0.0018907
14.795	0.019909	14.795	0.0081426	14.795	0.0048778	14.795	0.0024251	14.795	0.00083191	14.795	0.0015106
14.829	0.011962	14.829	0.0041692	14.829	0.0026645	14.829	0.0011502	14.829	0.00018053	14.829	0.0011461
14.863	0.0083564	14.863	0.003882	14.863	0.0024162	14.863	0.0014983	14.863	0.00066676	14.863	0.00095985
14.897	0.007211	14.897	0.0033771	14.897	0.0021651	14.897	0.0017003	14.897	0.00071934	14.897	0.00089974
14.932	0.010732	14.932	0.0051737	14.932	0.0039441	14.932	0.0030129	14.932	0.002336	14.932	0.001028
14.967	0.0083503	14.967	0.0040551	14.967	0.0027233	14.967	0.003153	14.967	0.0017108	14.967	0.00083529
15.001	0.0021382	15.001	0.00094241	15.001	0.00016692	15.001	-0.00053556	15.001	-0.00068114	15.001	0.00054341
15.036	0.0056727	15.036	0.003375	15.036	0.0019672	15.036	0.0016883	15.036	0.00083281	15.036	0.0007021
15.071	0.0062921	15.071	0.0037272	15.071	0.0028177	15.071	0.0026008	15.071	0.0012137	15.071	0.00074884
15.107	0.005027	15.107	0.0021676	15.107	0.0028019	15.107	0.0018259	15.107	0.0009821	15.107	0.00069945
15.142	0.020658	15.142	0.01067	15.142	0.010613	15.142	0.012082	15.142	0.0093504	15.142	0.0015061
15.177	0.0010286	15.177	0.00067057	15.177	-0.00031539	15.177	-0.00015271	15.177	-0.0013247	15.177	0.00049261
15.213	0.012088	15.213	0.0062804	15.213	0.0049531	15.213	0.0046778	15.213	0.0034348	15.213	0.001068
15.249	0.0090507	15.249	0.0054479	15.249	0.0037522	15.249	0.004056	15.249	0.0028165	15.249	0.00089859
15.285	0.0049275	15.285	0.0021511	15.285	0.001681	15.285	0.001239	15.285	0.0006315	15.285	0.00073284
15.32	-0.00027263	15.32	-0.00046813	15.32	-0.00060483	15.32	-0.00074948	15.32	-0.0013616	15.32	0.00043673
15.357	0.0056369	15.357	0.0026779	15.357	0.0015413	15.357	0.001578	15.357	0.00092371	15.357	0.00062706
15.393	0.004264	15.393	0.0016515	15.393	0.0013778	15.393	0.0010995	15.393	0.00038905	15.393	0.00061167
15.429	0.006614	15.429	0.0038919	15.429	0.0032938	15.429	0.0033029	15.429	0.001829	15.429	0.00085344
15.466	0.0084473	15.466	0.0041898	15.466	0.0039931	15.466	0.0034853	15.466	0.0025231	15.466	0.00087545
15.503	0.0061494	15.503	0.0030648	15.503	0.0030557	15.503	0.0025231	15.503	0.0015574	15.503	0.00075825
15.54	0.0037866	15.54	0.0024973	15.54	0.0014224	15.54	0.00093899	15.54	0.00079303	15.54	0.00062885
15.577	0.0059642	15.577	0.002745	15.577	0.0026224	15.577	0.0014316	15.577	0.0012401	15.577	0.00073193
15.614	0.0054906	15.614	0.0027621	15.614	0.0020177	15.614	0.0015652	15.614	0.0011454	15.614	0.00074161
15.652	0.0081248	15.652	0.0033424	15.652	0.0025733	15.652	0.0027654	15.652	0.002036	15.652	0.00085607
15.689	0.0085679	15.689	0.0037786	15.689	0.0024345	15.689	0.0021228	15.689	0.0011736	15.689	0.0007896
15.727	0.012759	15.727	0.0061811	15.727	0.0032377	15.727	0.0034113	15.727	0.0011582	15.727	0.0010048
15.765	0.013422	15.765	0.0054855	15.765	0.0021515	15.765	0.00064696	15.765	-0.0011325	15.765	0.00088838
15.803	0.029228	15.803	0.011483	15.803	0.0061291	15.803	0.0037773	15.803	0.00047878	15.803	0.001519
15.841	0.053447	15.841	0.01993	15.841	0.013024	15.841	0.010544	15.841	0.0049113	15.841	0.0025861
15.879	0.057322	15.879	0.022399	15.879	0.01262	15.879	0.0097855	15.879	0.0032391	15.879	0.0029927
15.918	0.060534	15.918	0.024538	15.918	0.013072	15.918	0.0094962	15.918	0.0027804	15.918	0.0034514
15.956	0.052462	15.956	0.021898	15.956	0.012504	15.956	0.0067151	15.956	0.0015477	15.956	0.0037205
15.995	0.050997	15.995	0.022739	15.995	0.01468	15.995	0.0097285	15.995	0.005308	15.995	0.004032
16.034	0.036237	16.034	0.016272	16.034	0.010066	16.034	0.0051456	16.034	0.0026229	16.034	0.0035037
16.074	0.026803	16.074	0.01205	16.074	0.0068572	16.074	0.0030678	16.074	0.0015102	16.074	0.0028313
16.113	0.023213	16.113	0.010066	16.113	0.0060473	16.113	0.0040748	16.113	0.0026416	16.113	0.0023185
16.152	0.021698	16.152	0.0094395	16.152	0.0067756	16.152	0.0058777	16.152	0.0039495	16.152	0.002051
16.192	0.0058311	16.192	0.0024903	16.192	0.00028824	16.192	-0.00076938	16.192	-0.0011446	16.192	0.00098601
16.232	0.008646	16.232	0.0036535	16.232	0.0024887	16.232	0.0022035	16.232	0.0012197	16.232	0.00098584
16.272	0.0093563	16.272	0.0042127	16.272	0.0036147	16.272	0.0037464	16.272	0.0020773	16.272	0.00088572
16.312	0.0024362	16.312	0.00098162	16.312	0.00060376	16.312	0.00019759	16.312	-0.0003914	16.312	0.00057419
16.352	0.0059114	16.352	0.0025842	16.352	0.0029355	16.352	0.0035369	16.352	0.0018399	16.352	0.00080378
16.392	0.0061753	16.392	0.00312	16.392	0.0029162	16.392	0.0024557	16.392	0.0017411	16.392	0.00070169
16.433	0.00044617	16.433	0.00051148	16.433	0.00018182	16.433	-0.0004244	16.433	-0.00056315	16.433	0.00032246
16.474	-0.00096868	16.474	-0.0012701	16.474	-0.0003666	16.474	-0.001644	16.474	-0.0012894	16.474	0.00024565
16.515	0.0050155	16.515	0.0021449	16.515	0.0022946	16.515	0.0017415	16.515	0.0014025	16.515	0.00061978
16.556	0.0015103	16.556	0.00083418	16.556	0.00061948	16.556	0.00072385	16.556	8.02E-05	16.556	0.0004514
16.598	0.006462	16.598	0.0036317	16.598	0.0030277	16.598	0.0032148	16.598	0.0024953	16.598	0.00069709
16.639	0.0035278	16.639	0.0019512	16.639	0.0016141	16.639	0.001646	16.639	0.00076257	16.639	0.00054664
16.681	-0.00036436	16.681	-0.00023156	16.681	-0.00010588	16.681	-0.00071528	16.681	-0.00070189	16.681	0.00027671
16.723	0.0036685	16.723	0.0018181	16.723	0.0019406	16.723	0.0017719	16.723	0.00082437	16.723	0.00052992
16.765	0.0045129	16.765	0.002561	16.765	0.0019596	16.765	0.0024427	16.765	0.0018189	16.765	0.00059555
16.808	0.0021038	16.808	0.0010239	16.808	0.0015452	16.808	0.0010491	16.808	0.00055834	16.808	0.00040384
16.85	0.0038701	16.85	0.0016058	16.85	0.0017967	16.85	0.0012874	16.85	0.0011375	16.85	0.00053914
16.892	0.0023484	16.892	0.00095068	16.892	0.0013841	16.892	0.0013157	16.892	0.00048062	16.892	0.00045106
16.935	0.0021114	16.935	0.00080909	16.935	0.001212	16.935	0.00061637	16.935	0.00058089	16.935	0.00037808
16.978	0.00109	16.978	0.00054246	16.978	0.00068258	16.978	0.00029637	16.978	0.00011685	16.978	0.00042966
17.021	0.0041932	17.021	0.0019225	17.021	0.0017479	17.021	0.0017009	17.021	0.0014894	17.021	0.00053474
17.065	0.0023242	17.065	0.00083895	17.065	0.00094845	17.065	0.0008133	17.065	0.00048233	17.065	0.00046197
17.108	0.0020641	17.108	0.00067858	17.108	0.00031796	17.108	0.00043182	17.108	0.00036262	17.108	0.0004654
17.152	0.0053783	17.152	0.0021345	17.152	0.0019674	17.152	0.0018356	17.152	0.0012115	17.152	0.00064528
17.197	0.0020311	17.197	0.00046851	17.197	0.00063038	17.197	0.00031569	17.197	6.11E-05	17.197	0.00060286
17.241	0.0010745	17.241	0.00038878	17.241	0.00030401	17.241	3.36E-05	17.241	-0.00026021	17.241	0.00071825
17.285	0.0076884	17.285	0.0028312	17.285	0.0020343	17.285	0.0024798	17.285	0.0017004	17.285	0.001171
17.33	0.0058503	17.33	0.0016883	17.33	0.0014557	17.33	0.0012784	17.33	0.000573	17.33	0.0012774
17.374	0.0042633	17.374	0.0014378	17.374	0.00040053	17.374	0.00041395	17.374	-0.00025416	17.374	0.001378
17.419	0.0079341	17.419	0.0025464	17.419	0.0024758	17.419	0.0019505	17.419	0.0010778	17.419	0.0016038
17.464	0.0049406	17.464	0.0017781	17.464	0.001613	17.464	0.0011169	17.464	0.00045302	17.464	0.0014312
17.51	0.0027466	17.51	0.001133	17.51	0.00033777	17.51	0.0004329	17.51	-7.61E-08	17.51	0.0011464
17.555	0.0026465	17.555	0.0012913	17.555	0.0012684	17.555	0.00086481	17.555	0.0007964	17.555	0.0010365
17.601	-0.0019295	17.601	-0.00059251	17.601	-0.00083894	17.601	-0.0011544	17.601	-0.00076345	17.601	0.00054821
17.647	0.0032852	17.647	0.0012393	17.647	0.0015469	17.647	0.00079104	17.647	0.00070428	17.647	0.00073601
17.693	0.0019755	17.693	0.0013049	17.693	0.0012825	17.693	0.0012078	17.693	0.00091097	17.693	0.00062434
17.739	0.0033278	17.739	0.001782	17.739	0.0019351	17.739	0.0019445	17.739	0.0014392	17.739	0.00056537
17.786	0.0022337	17.786	0.0018669	17.786	0.0016463	17.786	0.0016088	17.786	0.00083806	17.786	0.00049021
17.833	-4.46E-05	17.833	0.00016148	17.833	0.00035922	17.833	0.00019226	17.833	4.81E-05	17.833	0.00031455
17.88	0.0029728	17.88	0.0019136	17.88	0.0016715	17.88	0.0021367	17.88	0.0013985	17.88	0.00045423
17.928	-0.00069061	17.928	-0.00025778	17.928	-0.00031326	17.928	-0.00048676	17.928	-0.00073857	17.928	0.00024122
17.975	0.00072804	17.975	0.00043668	17.975	0.00039596	17.975	0.00039685	17.975	0.00025819	17.975	0.00031269
