# Supplementary material for: High-harmonic spectroscopy of low-energy electron-scattering dynamics in liquids
Source: Nat Phys. 2023 Sep 28;19(12):1813–20. doi: 10.1038/s41567-023-02214-0 (PMC10709138; doi:10.1038/s41567-023-02214-0)
Supplement: Supplementary file 11 — Numerical data for the results shown in Extended Data Fig. 5. [file 41567_2023_2214_MOESM11_ESM.csv]

ED5(A)			ED5(B)
			0	2.36E-17
0	-3.66E-17		0.08	7.21E-12
0.11	5.71E-06		0.16	8.79E-11
0.22	5.63E-05		0.24	4.28E-10
0.33	0.00019344		0.32	1.34E-09
0.44	0.00045423		0.4	3.27E-09
0.55	0.00087179		0.48	6.78E-09
0.66	0.0014752		0.56	1.26E-08
0.77	0.0022899		0.64	2.14E-08
0.88	0.0033376		0.72	3.41E-08
0.99	0.0046368		0.8	5.18E-08
1.1	0.0062027		0.88	7.54E-08
1.21	0.0080475		0.96	1.06E-07
1.32	0.010181		1.04	1.45E-07
1.43	0.012609		1.12	1.94E-07
1.54	0.015336		1.2	2.54E-07
1.65	0.018366		1.28	3.26E-07
1.76	0.021696		1.36	4.12E-07
1.87	0.025325		1.44	5.13E-07
1.98	0.029249		1.52	6.32E-07
2.09	0.03346		1.6	7.68E-07
2.2	0.037952		1.68	9.25E-07
2.31	0.042715		1.76	1.10E-06
2.42	0.047739		1.84	1.30E-06
2.53	0.053016		1.92	1.53E-06
2.64	0.058535		2	1.78E-06
2.75	0.064285		2.08	2.07E-06
2.86	0.070257		2.16	2.38E-06
2.97	0.076442		2.24	2.72E-06
3.08	0.082839		2.32	3.09E-06
3.19	0.089439		2.4	3.50E-06
3.3	0.096228		2.48	3.95E-06
3.41	0.10319		2.56	4.43E-06
3.52	0.11032		2.64	4.96E-06
3.63	0.11759		2.72	5.52E-06
3.74	0.12498		2.8	6.13E-06
3.85	0.1325		2.88	6.77E-06
3.96	0.14012		2.96	7.47E-06
4.07	0.14784		3.04	8.21E-06
4.18	0.15564		3.12	9.00E-06
4.29	0.1635		3.2	9.84E-06
4.4	0.17143		3.28	1.07E-05
4.51	0.17941		3.36	1.17E-05
4.62	0.18744		3.44	1.27E-05
4.73	0.19549		3.52	1.37E-05
4.84	0.20358		3.6	1.48E-05
4.95	0.21168		3.68	1.60E-05
5.06	0.2198		3.76	1.72E-05
5.17	0.22792		3.84	1.84E-05
5.28	0.23604		3.92	1.98E-05
5.39	0.24417		4	2.12E-05
5.5	0.25228		4.08	2.26E-05
5.61	0.26039		4.16	2.41E-05
5.72	0.26848		4.24	2.57E-05
5.83	0.27655		4.32	2.73E-05
5.94	0.28461		4.4	2.90E-05
6.05	0.29265		4.48	3.08E-05
6.16	0.30067		4.56	3.26E-05
6.27	0.30867		4.64	3.45E-05
6.38	0.31665		4.72	3.64E-05
6.49	0.32462		4.8	3.85E-05
6.6	0.33257		4.88	4.05E-05
6.71	0.34051		4.96	4.27E-05
6.82	0.34845		5.04	4.49E-05
6.93	0.35638		5.12	4.72E-05
7.04	0.36432		5.2	4.95E-05
7.15	0.37227		5.28	5.19E-05
7.26	0.38023		5.36	5.44E-05
7.37	0.38821		5.44	5.69E-05
7.48	0.39623		5.52	5.95E-05
7.59	0.40428		5.6	6.22E-05
7.7	0.41238		5.68	6.49E-05
7.81	0.42054		5.76	6.77E-05
7.92	0.42877		5.84	7.06E-05
8.03	0.43707		5.92	7.35E-05
8.14	0.44546		6	7.65E-05
8.25	0.45394		6.08	7.95E-05
8.36	0.46254		6.16	8.27E-05
8.47	0.47125		6.24	8.58E-05
8.58	0.4801		6.32	8.91E-05
8.69	0.48908		6.4	9.24E-05
8.8	0.49822		6.48	9.57E-05
8.91	0.50752		6.56	9.91E-05
9.02	0.517		6.64	0.00010262
9.13	0.52666		6.72	0.00010615
9.24	0.53652		6.8	0.00010974
9.35	0.54659		6.88	0.00011339
9.46	0.55687		6.96	0.0001171
9.57	0.56737		7.04	0.00012086
9.68	0.57811		7.12	0.00012468
9.79	0.5891		7.2	0.00012855
9.9	0.60033		7.28	0.00013248
10.01	0.61183		7.36	0.00013645
10.12	0.62359		7.44	0.00014048
10.23	0.63562		7.52	0.00014456
10.34	0.64792		7.6	0.00014869
10.45	0.66052		7.68	0.00015287
10.56	0.67339		7.76	0.0001571
10.67	0.68656		7.84	0.00016138
10.78	0.70003		7.92	0.0001657
10.89	0.71379		8	0.00017007
11	0.72785		8.08	0.00017449
11.11	0.74221		8.16	0.00017895
11.22	0.75687		8.24	0.00018345
11.33	0.77183		8.32	0.00018799
11.44	0.78709		8.4	0.00019258
11.55	0.80265		8.48	0.0001972
11.66	0.81851		8.56	0.00020187
11.77	0.83466		8.64	0.00020658
11.88	0.85109		8.72	0.00021132
11.99	0.86782		8.8	0.0002161
12.1	0.88482		8.88	0.00022092
12.21	0.90211		8.96	0.00022577
12.32	0.91966		9.04	0.00023065
12.43	0.93748		9.12	0.00023557
12.54	0.95555		9.2	0.00024053
12.65	0.97388		9.28	0.00024551
12.76	0.99245		9.36	0.00025053
12.87	1.0113		9.44	0.00025557
12.98	1.0303		9.52	0.00026065
13.09	1.0496		9.6	0.00026575
13.2	1.069		9.68	0.00027088
13.31	1.0887		9.76	0.00027604
13.42	1.1086		9.84	0.00028122
13.53	1.1286		9.92	0.00028643
13.64	1.1488		10	0.00029166
13.75	1.1692		10.08	0.00029692
13.86	1.1897		10.16	0.0003022
13.97	1.2104		10.24	0.0003075
14.08	1.2312		10.32	0.00031282
14.19	1.2521		10.4	0.00031817
14.3	1.2732		10.48	0.00032353
14.41	1.2943		10.56	0.00032891
14.52	1.3156		10.64	0.00033432
14.63	1.3369		10.72	0.00033973
14.74	1.3583		10.8	0.00034517
14.85	1.3797		10.88	0.00035062
14.96	1.4013		10.96	0.00035609
15.07	1.4228		11.04	0.00036157
15.18	1.4444		11.12	0.00036707
15.29	1.466		11.2	0.00037257
15.4	1.4877		11.28	0.0003781
15.51	1.5093		11.36	0.00038363
15.62	1.531		11.44	0.00038918
15.73	1.5526		11.52	0.00039473
15.84	1.5742		11.6	0.0004003
15.95	1.5958		11.68	0.00040588
16.06	1.6174		11.76	0.00041146
16.17	1.639		11.84	0.00041705
16.28	1.6605		11.92	0.00042265
16.39	1.682		12	0.00042826
16.5	1.7034		12.08	0.00043388
16.61	1.7248		12.16	0.0004395
16.72	1.7461		12.24	0.00044512
16.83	1.7674		12.32	0.00045075
16.94	1.7886		12.4	0.00045639
17.05	1.8097		12.48	0.00046202
17.16	1.8308		12.56	0.00046766
17.27	1.8518		12.64	0.00047331
17.38	1.8727		12.72	0.00047895
17.49	1.8935		12.8	0.0004846
17.6	1.9143		12.88	0.00049024
17.71	1.935		12.96	0.00049589
17.82	1.9556		13.04	0.00050153
17.93	1.9761		13.12	0.00050717
18.04	1.9966		13.2	0.00051282
18.15	2.017		13.28	0.00051845
18.26	2.0373		13.36	0.00052409
18.37	2.0575		13.44	0.00052972
18.48	2.0776		13.52	0.00053535
18.59	2.0977		13.6	0.00054097
18.7	2.1177		13.68	0.00054659
18.81	2.1376		13.76	0.0005522
18.92	2.1574		13.84	0.0005578
19.03	2.1772		13.92	0.0005634
19.14	2.1969		14	0.00056899
19.25	2.2165		14.08	0.00057457
19.36	2.2361		14.16	0.00058014
19.47	2.2556		14.24	0.0005857
19.58	2.275		14.32	0.00059125
19.69	2.2944		14.4	0.00059679
19.8	2.3137		14.48	0.00060231
19.91	2.3329		14.56	0.00060783
20.02	2.3521		14.64	0.00061333
20.13	2.3712		14.72	0.00061882
20.24	2.3903		14.8	0.00062429
20.35	2.4093		14.88	0.00062975
20.46	2.4283		14.96	0.00063519
20.57	2.4472		15.04	0.00064061
20.68	2.466		15.12	0.00064602
20.79	2.4848		15.2	0.00065141
20.9	2.5036		15.28	0.00065678
21.01	2.5223		15.36	0.00066213
21.12	2.5409		15.44	0.00066746
21.23	2.5595		15.52	0.00067277
21.34	2.5781		15.6	0.00067806
21.45	2.5966		15.68	0.00068333
21.56	2.6151		15.76	0.00068857
21.67	2.6335		15.84	0.00069379
21.78	2.6518		15.92	0.00069898
21.89	2.6701		16	0.00070415
22	2.6884		16.08	0.00070929
22.11	2.7066		16.16	0.0007144
22.22	2.7248		16.24	0.00071949
22.33	2.7429		16.32	0.00072455
22.44	2.761		16.4	0.00072958
22.55	2.779		16.48	0.00073457
22.66	2.7969		16.56	0.00073954
22.77	2.8148		16.64	0.00074447
22.88	2.8327		16.72	0.00074937
22.99	2.8505		16.8	0.00075424
23.1	2.8682		16.88	0.00075907
23.21	2.8859		16.96	0.00076387
23.32	2.9035		17.04	0.00076863
23.43	2.9211		17.12	0.00077335
23.54	2.9386		17.2	0.00077804
23.65	2.956		17.28	0.00078268
23.76	2.9734		17.36	0.00078728
23.87	2.9907		17.44	0.00079185
23.98	3.0079		17.52	0.00079637
24.09	3.0251		17.6	0.00080085
24.2	3.0422		17.68	0.00080528
24.31	3.0592		17.76	0.00080967
24.42	3.0762		17.84	0.00081402
24.53	3.093		17.92	0.00081832
24.64	3.1099		18	0.00082257
24.75	3.1266		18.08	0.00082677
24.86	3.1432		18.16	0.00083092
24.97	3.1598		18.24	0.00083502
25.08	3.1763		18.32	0.00083907
25.19	3.1927		18.4	0.00084306
25.3	3.209		18.48	0.00084701
25.41	3.2252		18.56	0.0008509
25.52	3.2414		18.64	0.00085473
25.63	3.2574		18.72	0.00085851
25.74	3.2734		18.8	0.00086222
25.85	3.2893		18.88	0.00086588
25.96	3.305		18.96	0.00086949
26.07	3.3207		19.04	0.00087302
26.18	3.3363		19.12	0.0008765
26.29	3.3518		19.2	0.00087992
26.4	3.3671		19.28	0.00088327
26.51	3.3824		19.36	0.00088656
26.62	3.3975		19.44	0.00088978
26.73	3.4126		19.52	0.00089293
26.84	3.4275		19.6	0.00089602
26.95	3.4423		19.68	0.00089903
27.06	3.457		19.76	0.00090198
27.17	3.4716		19.84	0.00090485
27.28	3.486		19.92	0.00090766
27.39	3.5003		20	0.00091039
27.5	3.5145		20.08	0.00091304
27.61	3.5286		20.16	0.00091562
27.72	3.5425		20.24	0.00091812
27.83	3.5562		20.32	0.00092055
27.94	3.5699		20.4	0.00092289
28.05	3.5833		20.48	0.00092516
28.16	3.5966		20.56	0.00092735
28.27	3.6098		20.64	0.00092945
28.38	3.6228		20.72	0.00093147
28.49	3.6356		20.8	0.0009334
28.6	3.6483		20.88	0.00093525
28.71	3.6608		20.96	0.00093702
28.82	3.673		21.04	0.00093869
28.93	3.6851		21.12	0.00094028
29.04	3.6971		21.2	0.00094178
29.15	3.7088		21.28	0.00094318
29.26	3.7203		21.36	0.0009445
29.37	3.7316		21.44	0.00094572
29.48	3.7427		21.52	0.00094684
29.59	3.7535		21.6	0.00094787
29.7	3.7642		21.68	0.00094881
29.81	3.7746		21.76	0.00094964
29.92	3.7847		21.84	0.00095038
30.03	3.7947		21.92	0.00095102
30.14	3.8043		22	0.00095155
30.25	3.8137		22.08	0.00095199
30.36	3.8229		22.16	0.00095232
30.47	3.8318		22.24	0.00095254
30.58	3.8404		22.32	0.00095266
30.69	3.8487		22.4	0.00095267
30.8	3.8568		22.48	0.00095258
30.91	3.8645		22.56	0.00095237
31.02	3.872		22.64	0.00095206
31.13	3.8791		22.72	0.00095163
31.24	3.8859		22.8	0.00095109
31.35	3.8925		22.88	0.00095044
31.46	3.8987		22.96	0.00094967
31.57	3.9045		23.04	0.00094879
31.68	3.9101		23.12	0.00094779
31.79	3.9153		23.2	0.00094667
31.9	3.9201		23.28	0.00094544
32.01	3.9246		23.36	0.00094408
32.12	3.9288		23.44	0.0009426
32.23	3.9326		23.52	0.00094099
32.34	3.936		23.6	0.00093927
32.45	3.9391		23.68	0.00093742
32.56	3.9418		23.76	0.00093544
32.67	3.9441		23.84	0.00093334
32.78	3.946		23.92	0.0009311
32.89	3.9476		24	0.00092874
33	3.9487		24.08	0.00092625
33.11	3.9495		24.16	0.00092363
33.22	3.9499		24.24	0.00092087
33.33	3.9499		24.32	0.00091798
33.44	3.9495		24.4	0.00091496
33.55	3.9487		24.48	0.0009118
33.66	3.9474		24.56	0.0009085
33.77	3.9458		24.64	0.00090506
33.88	3.9438		24.72	0.00090149
33.99	3.9414		24.8	0.00089778
34.1	3.9385		24.88	0.00089392
34.21	3.9352		24.96	0.00088993
34.32	3.9316		25.04	0.00088579
34.43	3.9275		25.12	0.0008815
34.54	3.923		25.2	0.00087707
34.65	3.9181		25.28	0.0008725
34.76	3.9127		25.36	0.00086778
34.87	3.907		25.44	0.00086291
34.98	3.9008		25.52	0.00085789
35.09	3.8942		25.6	0.00085272
35.2	3.8872		25.68	0.0008474
35.31	3.8798		25.76	0.00084192
35.42	3.872		25.84	0.0008363
35.53	3.8638		25.92	0.00083052
35.64	3.8551		26	0.00082458
35.75	3.846		26.08	0.00081849
35.86	3.8366		26.16	0.00081224
35.97	3.8267		26.24	0.00080584
36.08	3.8164		26.32	0.00079927
36.19	3.8057		26.4	0.00079255
36.3	3.7945		26.48	0.00078566
36.41	3.783		26.56	0.00077862
36.52	3.7711		26.64	0.00077141
36.63	3.7588		26.72	0.00076403
36.74	3.746		26.8	0.0007565
36.85	3.7329		26.88	0.0007488
36.96	3.7194		26.96	0.00074093
37.07	3.7054		27.04	0.00073289
37.18	3.6911		27.12	0.00072469
37.29	3.6764		27.2	0.00071632
37.4	3.6613		27.28	0.00070778
37.51	3.6458		27.36	0.00069907
37.62	3.6299		27.44	0.00069018
37.73	3.6136		27.52	0.00068113
37.84	3.5969		27.6	0.0006719
37.95	3.5798		27.68	0.0006625
38.06	3.5624		27.76	0.00065292
38.17	3.5446		27.84	0.00064317
38.28	3.5263		27.92	0.00063324
38.39	3.5077		28	0.00062314
38.5	3.4888		28.08	0.00061286
38.61	3.4694		28.16	0.00060239
38.72	3.4496		28.24	0.00059175
38.83	3.4295		28.32	0.00058093
38.94	3.409		28.4	0.00056993
39.05	3.3881		28.48	0.00055874
39.16	3.3669		28.56	0.00054737
39.27	3.3452		28.64	0.00053582
39.38	3.3232		28.72	0.00052409
39.49	3.3008		28.8	0.00051217
39.6	3.278		28.88	0.00050006
39.71	3.2548		28.96	0.00048776
39.82	3.2313		29.04	0.00047528
39.93	3.2074		29.12	0.00046261
40.04	3.183		29.2	0.00044975
40.15	3.1584		29.28	0.0004367
40.26	3.1333		29.36	0.00042346
40.37	3.1078		29.44	0.00041003
40.48	3.082		29.52	0.0003964
40.59	3.0557		29.6	0.00038259
40.7	3.0291		29.68	0.00036858
40.81	3.0021		29.76	0.00035437
40.92	2.9747		29.84	0.00033997
41.03	2.9469		29.92	0.00032537
41.14	2.9187		30	0.00031057
41.25	2.8901		30.08	0.00029558
41.36	2.8611		30.16	0.00028039
41.47	2.8316		30.24	0.000265
41.58	2.8018		30.32	0.00024941
41.69	2.7716		30.4	0.00023361
41.8	2.7409		30.48	0.00021762
41.91	2.7099		30.56	0.00020142
42.02	2.6784		30.64	0.00018502
42.13	2.6464		30.72	0.00016842
42.24	2.6141		30.8	0.00015161
42.35	2.5813		30.88	0.0001346
42.46	2.5481		30.96	0.00011737
42.57	2.5144		31.04	9.99E-05
42.68	2.4803		31.12	8.23E-05
42.79	2.4457		31.2	6.45E-05
42.9	2.4107		31.28	4.64E-05
43.01	2.3752		31.36	2.81E-05
43.12	2.3392		31.44	9.66E-06
43.23	2.3027		31.52	-9.03E-06
43.34	2.2658		31.6	-2.79E-05
43.45	2.2284		31.68	-4.70E-05
43.56	2.1905		31.76	-6.64E-05
43.67	2.1521		31.84	-8.59E-05
43.78	2.1132		31.92	-0.00010568
43.89	2.0738		32	-0.00012566
44	2.0338		32.08	-0.00014586
44.11	1.9934		32.16	-0.00016627
44.22	1.9524		32.24	-0.00018691
44.33	1.9109		32.32	-0.00020776
44.44	1.8688		32.4	-0.00022883
44.55	1.8262		32.48	-0.00025013
44.66	1.783		32.56	-0.00027165
44.77	1.7393		32.64	-0.00029339
44.88	1.695		32.72	-0.00031535
44.99	1.6501		32.8	-0.00033754
45.1	1.6046		32.88	-0.00035996
45.21	1.5586		32.96	-0.0003826
45.32	1.5119		33.04	-0.00040547
45.43	1.4646		33.12	-0.00042856
45.54	1.4168		33.2	-0.00045189
45.65	1.3683		33.28	-0.00047544
45.76	1.3191		33.36	-0.00049923
45.87	1.2694		33.44	-0.00052324
45.98	1.219		33.52	-0.00054749
46.09	1.1679		33.6	-0.00057197
46.2	1.1163		33.68	-0.00059668
46.31	1.0639		33.76	-0.00062162
46.42	1.0109		33.84	-0.0006468
46.53	0.95721		33.92	-0.00067221
46.64	0.90285		34	-0.00069786
46.75	0.84781		34.08	-0.00072375
46.86	0.79208		34.16	-0.00074987
46.97	0.73566		34.24	-0.00077623
47.08	0.67855		34.32	-0.00080283
47.19	0.62073		34.4	-0.00082967
47.3	0.56221		34.48	-0.00085675
47.41	0.50298		34.56	-0.00088407
47.52	0.44303		34.64	-0.00091163
47.63	0.38237		34.72	-0.00093943
47.74	0.32099		34.8	-0.00096747
47.85	0.25888		34.88	-0.00099576
47.96	0.19605		34.96	-0.0010243
48.07	0.13249		35.04	-0.0010531
48.18	0.068195		35.12	-0.0010821
48.29	0.003171		35.2	-0.0011113
48.4	-0.062586		35.28	-0.0011409
48.51	-0.12908		35.36	-0.0011706
48.62	-0.19631		35.44	-0.0012006
48.73	-0.26427		35.52	-0.0012309
48.84	-0.33297		35.6	-0.0012614
48.95	-0.4024		35.68	-0.0012921
49.06	-0.47257		35.76	-0.0013231
49.17	-0.54348		35.84	-0.0013543
49.28	-0.61511		35.92	-0.0013858
49.39	-0.68748		36	-0.0014176
49.5	-0.76058		36.08	-0.0014495
49.61	-0.8344		36.16	-0.0014818
49.72	-0.90895		36.24	-0.0015143
49.83	-0.98422		36.32	-0.001547
49.94	-1.0602		36.4	-0.00158
50.05	-1.1369		36.48	-0.0016133
50.16	-1.2143		36.56	-0.0016467
50.27	-1.2924		36.64	-0.0016805
50.38	-1.3713		36.72	-0.0017145
50.49	-1.4508		36.8	-0.0017487
50.6	-1.531		36.88	-0.0017833
50.71	-1.6119		36.96	-0.001818
50.82	-1.6935		37.04	-0.001853
50.93	-1.7758		37.12	-0.0018883
51.04	-1.8587		37.2	-0.0019238
51.15	-1.9423		37.28	-0.0019596
51.26	-2.0266		37.36	-0.0019956
51.37	-2.1115		37.44	-0.0020319
51.48	-2.197		37.52	-0.0020684
51.59	-2.2832		37.6	-0.0021052
51.7	-2.3701		37.68	-0.0021422
51.81	-2.4576		37.76	-0.0021795
51.92	-2.5457		37.84	-0.0022171
52.03	-2.6344		37.92	-0.0022549
52.14	-2.7237		38	-0.0022929
52.25	-2.8136		38.08	-0.0023312
52.36	-2.9041		38.16	-0.0023698
52.47	-2.9953		38.24	-0.0024086
52.58	-3.087		38.32	-0.0024477
52.69	-3.1792		38.4	-0.002487
52.8	-3.2721		38.48	-0.0025266
52.91	-3.3655		38.56	-0.0025664
53.02	-3.4595		38.64	-0.0026065
53.13	-3.554		38.72	-0.0026468
53.24	-3.649		38.8	-0.0026874
53.35	-3.7447		38.88	-0.0027282
53.46	-3.8408		38.96	-0.0027693
53.57	-3.9375		39.04	-0.0028106
53.68	-4.0347		39.12	-0.0028522
53.79	-4.1324		39.2	-0.0028941
53.9	-4.2306		39.28	-0.0029361
54.01	-4.3294		39.36	-0.0029785
54.12	-4.4286		39.44	-0.0030211
54.23	-4.5284		39.52	-0.0030639
54.34	-4.6286		39.6	-0.003107
54.45	-4.7294		39.68	-0.0031503
54.56	-4.8306		39.76	-0.0031939
54.67	-4.9323		39.84	-0.0032378
54.78	-5.0345		39.92	-0.0032818
54.89	-5.1372		40	-0.0033262
55	-5.2403		40.08	-0.0033707
55.11	-5.3439		40.16	-0.0034156
55.22	-5.448		40.24	-0.0034606
55.33	-5.5526		40.32	-0.0035059
55.44	-5.6576		40.4	-0.0035515
55.55	-5.7631		40.48	-0.0035973
55.66	-5.869		40.56	-0.0036433
55.77	-5.9754		40.64	-0.0036896
55.88	-6.0822		40.72	-0.0037362
55.99	-6.1896		40.8	-0.0037829
56.1	-6.2973		40.88	-0.00383
56.21	-6.4055		40.96	-0.0038772
56.32	-6.5142		41.04	-0.0039247
56.43	-6.6233		41.12	-0.0039725
56.54	-6.7329		41.2	-0.0040204
56.65	-6.8429		41.28	-0.0040687
56.76	-6.9533		41.36	-0.0041171
56.87	-7.0643		41.44	-0.0041658
56.98	-7.1756		41.52	-0.0042148
57.09	-7.2874		41.6	-0.0042639
57.2	-7.3997		41.68	-0.0043134
57.31	-7.5124		41.76	-0.004363
57.42	-7.6255		41.84	-0.0044129
57.53	-7.7391		41.92	-0.004463
57.64	-7.8531		42	-0.0045134
57.75	-7.9676		42.08	-0.0045639
57.86	-8.0825		42.16	-0.0046148
57.97	-8.1978		42.24	-0.0046658
58.08	-8.3136		42.32	-0.0047171
58.19	-8.4299		42.4	-0.0047686
58.3	-8.5465		42.48	-0.0048204
58.41	-8.6637		42.56	-0.0048724
58.52	-8.7812		42.64	-0.0049246
58.63	-8.8992		42.72	-0.004977
58.74	-9.0176		42.8	-0.0050297
58.85	-9.1365		42.88	-0.0050826
58.96	-9.2558		42.96	-0.0051357
59.07	-9.3755		43.04	-0.0051891
59.18	-9.4957		43.12	-0.0052426
59.29	-9.6163		43.2	-0.0052964
59.4	-9.7373		43.28	-0.0053505
59.51	-9.8588		43.36	-0.0054047
59.62	-9.9807		43.44	-0.0054592
59.73	-10.103		43.52	-0.0055139
59.84	-10.226		43.6	-0.0055688
59.95	-10.349		43.68	-0.005624
60.06	-10.472		43.76	-0.0056794
60.17	-10.596		43.84	-0.0057349
60.28	-10.721		43.92	-0.0057908
60.39	-10.845		44	-0.0058468
60.5	-10.971		44.08	-0.005903
60.61	-11.096		44.16	-0.0059595
60.72	-11.222		44.24	-0.0060162
60.83	-11.348		44.32	-0.0060731
60.94	-11.475		44.4	-0.0061302
61.05	-11.602		44.48	-0.0061875
61.16	-11.73		44.56	-0.0062451
61.27	-11.858		44.64	-0.0063028
61.38	-11.986		44.72	-0.0063608
61.49	-12.114		44.8	-0.006419
61.6	-12.243		44.88	-0.0064774
61.71	-12.373		44.96	-0.006536
61.82	-12.502		45.04	-0.0065948
61.93	-12.632		45.12	-0.0066539
62.04	-12.762		45.2	-0.0067131
62.15	-12.893		45.28	-0.0067725
62.26	-13.024		45.36	-0.0068322
62.37	-13.155		45.44	-0.006892
62.48	-13.287		45.52	-0.0069521
62.59	-13.418		45.6	-0.0070124
62.7	-13.55		45.68	-0.0070728
62.81	-13.683		45.76	-0.0071335
62.92	-13.815		45.84	-0.0071944
63.03	-13.948		45.92	-0.0072555
63.14	-14.082		46	-0.0073167
63.25	-14.215		46.08	-0.0073782
63.36	-14.349		46.16	-0.0074399
63.47	-14.483		46.24	-0.0075018
63.58	-14.617		46.32	-0.0075638
63.69	-14.751		46.4	-0.0076261
63.8	-14.886		46.48	-0.0076885
63.91	-15.02		46.56	-0.0077512
64.02	-15.155		46.64	-0.007814
64.13	-15.29		46.72	-0.0078771
64.24	-15.426		46.8	-0.0079403
64.35	-15.561		46.88	-0.0080037
64.46	-15.697		46.96	-0.0080673
64.57	-15.832		47.04	-0.0081311
64.68	-15.968		47.12	-0.008195
64.79	-16.104		47.2	-0.0082592
64.9	-16.24		47.28	-0.0083235
65.01	-16.377		47.36	-0.0083881
65.12	-16.513		47.44	-0.0084528
65.23	-16.649		47.52	-0.0085176
65.34	-16.786		47.6	-0.0085827
65.45	-16.922		47.68	-0.0086479
65.56	-17.059		47.76	-0.0087133
65.67	-17.196		47.84	-0.0087789
65.78	-17.332		47.92	-0.0088447
65.89	-17.469		48	-0.0089106
66	-17.606		48.08	-0.0089767
66.11	-17.743		48.16	-0.009043
66.22	-17.879		48.24	-0.0091094
66.33	-18.016		48.32	-0.009176
66.44	-18.153		48.4	-0.0092427
66.55	-18.29		48.48	-0.0093097
66.66	-18.426		48.56	-0.0093768
66.77	-18.563		48.64	-0.009444
66.88	-18.699		48.72	-0.0095114
66.99	-18.836		48.8	-0.009579
67.1	-18.972		48.88	-0.0096467
67.21	-19.109		48.96	-0.0097145
67.32	-19.245		49.04	-0.0097826
67.43	-19.381		49.12	-0.0098507
67.54	-19.517		49.2	-0.0099191
67.65	-19.653		49.28	-0.0099875
67.76	-19.789		49.36	-0.010056
67.87	-19.925		49.44	-0.010125
67.98	-20.06		49.52	-0.010194
68.09	-20.196		49.6	-0.010263
68.2	-20.331		49.68	-0.010332
68.31	-20.466		49.76	-0.010401
68.42	-20.601		49.84	-0.010471
68.53	-20.736		49.92	-0.01054
68.64	-20.87		50	-0.01061
68.75	-21.005		50.08	-0.01068
68.86	-21.139		50.16	-0.01075
68.97	-21.273		50.24	-0.01082
69.08	-21.407		50.32	-0.01089
69.19	-21.54		50.4	-0.01096
69.3	-21.674		50.48	-0.011031
69.41	-21.807		50.56	-0.011101
69.52	-21.94		50.64	-0.011172
69.63	-22.072		50.72	-0.011243
69.74	-22.205		50.8	-0.011314
69.85	-22.337		50.88	-0.011385
69.96	-22.469		50.96	-0.011456
70.07	-22.6		51.04	-0.011527
70.18	-22.732		51.12	-0.011598
70.29	-22.863		51.2	-0.01167
70.4	-22.994		51.28	-0.011741
70.51	-23.124		51.36	-0.011813
70.62	-23.254		51.44	-0.011885
70.73	-23.384		51.52	-0.011957
70.84	-23.514		51.6	-0.012028
70.95	-23.644		51.68	-0.0121
71.06	-23.773		51.76	-0.012173
71.17	-23.902		51.84	-0.012245
71.28	-24.03		51.92	-0.012317
71.39	-24.158		52	-0.012389
71.5	-24.286		52.08	-0.012462
71.61	-24.414		52.16	-0.012534
71.72	-24.541		52.24	-0.012607
71.83	-24.669		52.32	-0.012679
71.94	-24.795		52.4	-0.012752
72.05	-24.922		52.48	-0.012825
72.16	-25.048		52.56	-0.012898
72.27	-25.174		52.64	-0.01297
72.38	-25.299		52.72	-0.013043
72.49	-25.424		52.8	-0.013116
72.6	-25.549		52.88	-0.013189
72.71	-25.674		52.96	-0.013263
72.82	-25.798		53.04	-0.013336
72.93	-25.922		53.12	-0.013409
73.04	-26.046		53.2	-0.013482
73.15	-26.169		53.28	-0.013555
73.26	-26.292		53.36	-0.013629
73.37	-26.415		53.44	-0.013702
73.48	-26.537		53.52	-0.013776
73.59	-26.659		53.6	-0.013849
73.7	-26.781		53.68	-0.013922
73.81	-26.902		53.76	-0.013996
73.92	-27.023		53.84	-0.014069
74.03	-27.144		53.92	-0.014143
74.14	-27.264		54	-0.014217
74.25	-27.384		54.08	-0.01429
74.36	-27.504		54.16	-0.014364
74.47	-27.623		54.24	-0.014437
74.58	-27.742		54.32	-0.014511
74.69	-27.861		54.4	-0.014585
74.8	-27.98		54.48	-0.014658
74.91	-28.098		54.56	-0.014732
75.02	-28.215		54.64	-0.014806
75.13	-28.333		54.72	-0.014879
75.24	-28.45		54.8	-0.014953
75.35	-28.567		54.88	-0.015027
75.46	-28.683		54.96	-0.0151
75.57	-28.799		55.04	-0.015174
75.68	-28.915		55.12	-0.015248
75.79	-29.03		55.2	-0.015321
75.9	-29.145		55.28	-0.015395
76.01	-29.26		55.36	-0.015469
76.12	-29.374		55.44	-0.015542
76.23	-29.488		55.52	-0.015616
76.34	-29.602		55.6	-0.015689
76.45	-29.715		55.68	-0.015763
76.56	-29.828		55.76	-0.015836
76.67	-29.941		55.84	-0.01591
76.78	-30.053		55.92	-0.015983
76.89	-30.165		56	-0.016056
77	-30.276		56.08	-0.01613
77.11	-30.387		56.16	-0.016203
77.22	-30.498		56.24	-0.016276
77.33	-30.608		56.32	-0.016349
77.44	-30.718		56.4	-0.016422
77.55	-30.827		56.48	-0.016496
77.66	-30.936		56.56	-0.016569
77.77	-31.045		56.64	-0.016642
77.88	-31.153		56.72	-0.016714
77.99	-31.261		56.8	-0.016787
78.1	-31.368		56.88	-0.01686
78.21	-31.475		56.96	-0.016933
78.32	-31.582		57.04	-0.017005
78.43	-31.688		57.12	-0.017078
78.54	-31.794		57.2	-0.01715
78.65	-31.899		57.28	-0.017223
78.76	-32.004		57.36	-0.017295
78.87	-32.108		57.44	-0.017367
78.98	-32.212		57.52	-0.01744
79.09	-32.315		57.6	-0.017512
79.2	-32.418		57.68	-0.017584
79.31	-32.52		57.76	-0.017655
79.42	-32.622		57.84	-0.017727
79.53	-32.724		57.92	-0.017799
79.64	-32.825		58	-0.01787
79.75	-32.925		58.08	-0.017942
79.86	-33.025		58.16	-0.018013
79.97	-33.125		58.24	-0.018085
80.08	-33.223		58.32	-0.018156
80.19	-33.322		58.4	-0.018227
80.3	-33.42		58.48	-0.018298
80.41	-33.517		58.56	-0.018368
80.52	-33.614		58.64	-0.018439
80.63	-33.71		58.72	-0.01851
80.74	-33.806		58.8	-0.01858
80.85	-33.901		58.88	-0.01865
80.96	-33.995		58.96	-0.01872
81.07	-34.089		59.04	-0.01879
81.18	-34.183		59.12	-0.01886
81.29	-34.276		59.2	-0.01893
81.4	-34.368		59.28	-0.018999
81.51	-34.46		59.36	-0.019069
81.62	-34.551		59.44	-0.019138
81.73	-34.641		59.52	-0.019207
81.84	-34.731		59.6	-0.019276
81.95	-34.82		59.68	-0.019345
82.06	-34.909		59.76	-0.019413
82.17	-34.997		59.84	-0.019482
82.28	-35.084		59.92	-0.01955
82.39	-35.171		60	-0.019618
82.5	-35.257		60.08	-0.019686
82.61	-35.342		60.16	-0.019754
82.72	-35.427		60.24	-0.019822
82.83	-35.511		60.32	-0.019889
82.94	-35.595		60.4	-0.019956
83.05	-35.678		60.48	-0.020023
83.16	-35.76		60.56	-0.02009
83.27	-35.841		60.64	-0.020157
83.38	-35.922		60.72	-0.020223
83.49	-36.002		60.8	-0.020289
83.6	-36.082		60.88	-0.020355
83.71	-36.161		60.96	-0.020421
83.82	-36.239		61.04	-0.020487
83.93	-36.316		61.12	-0.020552
84.04	-36.393		61.2	-0.020617
84.15	-36.469		61.28	-0.020682
84.26	-36.544		61.36	-0.020747
84.37	-36.619		61.44	-0.020811
84.48	-36.692		61.52	-0.020876
84.59	-36.766		61.6	-0.02094
84.7	-36.838		61.68	-0.021003
84.81	-36.91		61.76	-0.021067
84.92	-36.981		61.84	-0.02113
85.03	-37.051		61.92	-0.021193
85.14	-37.12		62	-0.021256
85.25	-37.189		62.08	-0.021319
85.36	-37.257		62.16	-0.021381
85.47	-37.325		62.24	-0.021443
85.58	-37.391		62.32	-0.021505
85.69	-37.457		62.4	-0.021567
85.8	-37.522		62.48	-0.021628
85.91	-37.587		62.56	-0.021689
86.02	-37.65		62.64	-0.02175
86.13	-37.713		62.72	-0.02181
86.24	-37.775		62.8	-0.02187
86.35	-37.836		62.88	-0.02193
86.46	-37.897		62.96	-0.02199
86.57	-37.957		63.04	-0.022049
86.68	-38.016		63.12	-0.022108
86.79	-38.074		63.2	-0.022167
86.9	-38.132		63.28	-0.022225
87.01	-38.189		63.36	-0.022284
87.12	-38.245		63.44	-0.022341
87.23	-38.3		63.52	-0.022399
87.34	-38.354		63.6	-0.022456
87.45	-38.408		63.68	-0.022513
87.56	-38.461		63.76	-0.02257
87.67	-38.513		63.84	-0.022626
87.78	-38.564		63.92	-0.022682
87.89	-38.615		64	-0.022738
88	-38.665		64.08	-0.022793
88.11	-38.714		64.16	-0.022848
88.22	-38.762		64.24	-0.022903
88.33	-38.809		64.32	-0.022957
88.44	-38.856		64.4	-0.023011
88.55	-38.901		64.48	-0.023065
88.66	-38.946		64.56	-0.023118
88.77	-38.991		64.64	-0.023171
88.88	-39.034		64.72	-0.023224
88.99	-39.076		64.8	-0.023276
89.1	-39.118		64.88	-0.023328
89.21	-39.159		64.96	-0.023379
89.32	-39.199		65.04	-0.02343
89.43	-39.239		65.12	-0.023481
89.54	-39.277		65.2	-0.023532
89.65	-39.315		65.28	-0.023582
89.76	-39.351		65.36	-0.023631
89.87	-39.387		65.44	-0.023681
89.98	-39.422		65.52	-0.02373
90.09	-39.457		65.6	-0.023778
90.2	-39.49		65.68	-0.023826
90.31	-39.523		65.76	-0.023874
90.42	-39.554		65.84	-0.023921
90.53	-39.585		65.92	-0.023968
90.64	-39.615		66	-0.024015
90.75	-39.644		66.08	-0.024061
90.86	-39.673		66.16	-0.024107
90.97	-39.7		66.24	-0.024152
91.08	-39.726		66.32	-0.024197
91.19	-39.752		66.4	-0.024242
91.3	-39.777		66.48	-0.024286
91.41	-39.8		66.56	-0.024329
91.52	-39.823		66.64	-0.024373
91.63	-39.845		66.72	-0.024415
91.74	-39.866		66.8	-0.024458
91.85	-39.886		66.88	-0.0245
91.96	-39.906		66.96	-0.024541
92.07	-39.924		67.04	-0.024582
92.18	-39.941		67.12	-0.024623
92.29	-39.958		67.2	-0.024663
92.4	-39.973		67.28	-0.024703
92.51	-39.987		67.36	-0.024742
92.62	-40.001		67.44	-0.024781
92.73	-40.013		67.52	-0.024819
92.84	-40.025		67.6	-0.024857
92.95	-40.035		67.68	-0.024895
93.06	-40.045		67.76	-0.024932
93.17	-40.053		67.84	-0.024968
93.28	-40.061		67.92	-0.025004
93.39	-40.067		68	-0.02504
93.5	-40.073		68.08	-0.025075
93.61	-40.077		68.16	-0.025109
93.72	-40.08		68.24	-0.025143
93.83	-40.083		68.32	-0.025177
93.94	-40.084		68.4	-0.02521
94.05	-40.084		68.48	-0.025242
94.16	-40.083		68.56	-0.025274
94.27	-40.081		68.64	-0.025306
94.38	-40.078		68.72	-0.025337
94.49	-40.074		68.8	-0.025368
94.6	-40.068		68.88	-0.025398
94.71	-40.062		68.96	-0.025427
94.82	-40.054		69.04	-0.025456
94.93	-40.045		69.12	-0.025485
95.04	-40.035		69.2	-0.025513
95.15	-40.024		69.28	-0.02554
95.26	-40.012		69.36	-0.025567
95.37	-39.999		69.44	-0.025593
95.48	-39.984		69.52	-0.025619
95.59	-39.968		69.6	-0.025644
95.7	-39.952		69.68	-0.025669
95.81	-39.933		69.76	-0.025693
95.92	-39.914		69.84	-0.025717
96.03	-39.893		69.92	-0.02574
96.14	-39.872		70	-0.025763
96.25	-39.848		70.08	-0.025785
96.36	-39.824		70.16	-0.025806
96.47	-39.799		70.24	-0.025827
96.58	-39.772		70.32	-0.025847
96.69	-39.744		70.4	-0.025867
96.8	-39.714		70.48	-0.025886
96.91	-39.684		70.56	-0.025905
97.02	-39.652		70.64	-0.025923
97.13	-39.618		70.72	-0.02594
97.24	-39.584		70.8	-0.025957
97.35	-39.548		70.88	-0.025973
97.46	-39.511		70.96	-0.025989
97.57	-39.472		71.04	-0.026004
97.68	-39.432		71.12	-0.026018
97.79	-39.391		71.2	-0.026032
97.9	-39.348		71.28	-0.026046
98.01	-39.304		71.36	-0.026058
98.12	-39.259		71.44	-0.02607
98.23	-39.212		71.52	-0.026082
98.34	-39.164		71.6	-0.026093
98.45	-39.115		71.68	-0.026103
98.56	-39.064		71.76	-0.026112
98.67	-39.012		71.84	-0.026121
98.78	-38.958		71.92	-0.02613
98.89	-38.903		72	-0.026137
99	-38.847		72.08	-0.026144
99.11	-38.789		72.16	-0.026151
99.22	-38.729		72.24	-0.026157
99.33	-38.669		72.32	-0.026162
99.44	-38.606		72.4	-0.026166
99.55	-38.543		72.48	-0.02617
99.66	-38.478		72.56	-0.026174
99.77	-38.411		72.64	-0.026176
99.88	-38.343		72.72	-0.026178
99.99	-38.274		72.8	-0.026179
100.1	-38.203		72.88	-0.02618
100.21	-38.13		72.96	-0.02618
100.32	-38.056		73.04	-0.026179
100.43	-37.981		73.12	-0.026178
100.54	-37.904		73.2	-0.026176
100.65	-37.826		73.28	-0.026173
100.76	-37.746		73.36	-0.02617
100.87	-37.665		73.44	-0.026166
100.98	-37.582		73.52	-0.026161
101.09	-37.498		73.6	-0.026155
101.2	-37.412		73.68	-0.026149
101.31	-37.325		73.76	-0.026142
101.42	-37.236		73.84	-0.026135
101.53	-37.145		73.92	-0.026127
101.64	-37.054		74	-0.026118
101.75	-36.96		74.08	-0.026108
101.86	-36.865		74.16	-0.026098
101.97	-36.769		74.24	-0.026087
102.08	-36.671		74.32	-0.026075
102.19	-36.571		74.4	-0.026063
102.3	-36.47		74.48	-0.02605
102.41	-36.368		74.56	-0.026036
102.52	-36.264		74.64	-0.026021
102.63	-36.158		74.72	-0.026006
102.74	-36.051		74.8	-0.02599
102.85	-35.942		74.88	-0.025973
102.96	-35.832		74.96	-0.025955
103.07	-35.721		75.04	-0.025937
103.18	-35.607		75.12	-0.025918
103.29	-35.492		75.2	-0.025899
103.4	-35.376		75.28	-0.025878
103.51	-35.258		75.36	-0.025857
103.62	-35.139		75.44	-0.025835
103.73	-35.018		75.52	-0.025812
103.84	-34.895		75.6	-0.025789
103.95	-34.771		75.68	-0.025765
104.06	-34.645		75.76	-0.02574
104.17	-34.518		75.84	-0.025714
104.28	-34.389		75.92	-0.025688
104.39	-34.259		76	-0.02566
104.5	-34.127		76.08	-0.025632
104.61	-33.993		76.16	-0.025604
104.72	-33.858		76.24	-0.025574
104.83	-33.722		76.32	-0.025544
104.94	-33.584		76.4	-0.025513
105.05	-33.444		76.48	-0.025481
105.16	-33.303		76.56	-0.025448
105.27	-33.16		76.64	-0.025415
105.38	-33.016		76.72	-0.025381
105.49	-32.87		76.8	-0.025346
105.6	-32.723		76.88	-0.02531
105.71	-32.574		76.96	-0.025274
105.82	-32.423		77.04	-0.025236
105.93	-32.271		77.12	-0.025198
106.04	-32.118		77.2	-0.025159
106.15	-31.963		77.28	-0.025119
106.26	-31.806		77.36	-0.025079
106.37	-31.648		77.44	-0.025038
106.48	-31.488		77.52	-0.024995
106.59	-31.327		77.6	-0.024952
106.7	-31.164		77.68	-0.024909
106.81	-31		77.76	-0.024864
106.92	-30.834		77.84	-0.024819
107.03	-30.667		77.92	-0.024773
107.14	-30.498		78	-0.024726
107.25	-30.327		78.08	-0.024678
107.36	-30.155		78.16	-0.024629
107.47	-29.982		78.24	-0.02458
107.58	-29.807		78.32	-0.024529
107.69	-29.631		78.4	-0.024478
107.8	-29.453		78.48	-0.024426
107.91	-29.273		78.56	-0.024374
108.02	-29.092		78.64	-0.02432
108.13	-28.91		78.72	-0.024266
108.24	-28.726		78.8	-0.02421
108.35	-28.541		78.88	-0.024154
108.46	-28.354		78.96	-0.024097
108.57	-28.166		79.04	-0.02404
108.68	-27.976		79.12	-0.023981
108.79	-27.785		79.2	-0.023921
108.9	-27.592		79.28	-0.023861
109.01	-27.398		79.36	-0.0238
109.12	-27.202		79.44	-0.023738
109.23	-27.005		79.52	-0.023675
109.34	-26.807		79.6	-0.023612
109.45	-26.607		79.68	-0.023547
109.56	-26.405		79.76	-0.023482
109.67	-26.203		79.84	-0.023416
109.78	-25.999		79.92	-0.023348
109.89	-25.793		80	-0.023281
110	-25.586		80.08	-0.023212
110.11	-25.378		80.16	-0.023142
110.22	-25.168		80.24	-0.023072
110.33	-24.957		80.32	-0.023
110.44	-24.745		80.4	-0.022928
110.55	-24.531		80.48	-0.022855
110.66	-24.316		80.56	-0.022781
110.77	-24.1		80.64	-0.022706
110.88	-23.882		80.72	-0.022631
110.99	-23.663		80.8	-0.022554
111.1	-23.442		80.88	-0.022477
111.21	-23.221		80.96	-0.022399
111.32	-22.998		81.04	-0.022319
111.43	-22.774		81.12	-0.02224
111.54	-22.548		81.2	-0.022159
111.65	-22.322		81.28	-0.022077
111.76	-22.094		81.36	-0.021994
111.87	-21.864		81.44	-0.021911
111.98	-21.634		81.52	-0.021827
112.09	-21.402		81.6	-0.021742
112.2	-21.17		81.68	-0.021655
112.31	-20.936		81.76	-0.021569
112.42	-20.701		81.84	-0.021481
112.53	-20.464		81.92	-0.021392
112.64	-20.227		82	-0.021303
112.75	-19.989		82.08	-0.021212
112.86	-19.749		82.16	-0.021121
112.97	-19.508		82.24	-0.021029
113.08	-19.267		82.32	-0.020936
113.19	-19.024		82.4	-0.020842
113.3	-18.78		82.48	-0.020747
113.41	-18.535		82.56	-0.020651
113.52	-18.289		82.64	-0.020555
113.63	-18.042		82.72	-0.020457
113.74	-17.794		82.8	-0.020359
113.85	-17.545		82.88	-0.02026
113.96	-17.296		82.96	-0.02016
114.07	-17.045		83.04	-0.020059
114.18	-16.793		83.12	-0.019957
114.29	-16.541		83.2	-0.019854
114.4	-16.287		83.28	-0.019751
114.51	-16.033		83.36	-0.019646
114.62	-15.778		83.44	-0.019541
114.73	-15.522		83.52	-0.019435
114.84	-15.265		83.6	-0.019328
114.95	-15.007		83.68	-0.01922
115.06	-14.749		83.76	-0.019111
115.17	-14.49		83.84	-0.019001
115.28	-14.23		83.92	-0.018891
115.39	-13.969		84	-0.018779
115.5	-13.708		84.08	-0.018667
115.61	-13.446		84.16	-0.018553
115.72	-13.184		84.24	-0.018439
115.83	-12.92		84.32	-0.018324
115.94	-12.657		84.4	-0.018208
116.05	-12.392		84.48	-0.018092
116.16	-12.127		84.56	-0.017974
116.27	-11.862		84.64	-0.017855
116.38	-11.595		84.72	-0.017736
116.49	-11.329		84.8	-0.017616
116.6	-11.062		84.88	-0.017494
116.71	-10.794		84.96	-0.017372
116.82	-10.526		85.04	-0.017249
116.93	-10.257		85.12	-0.017125
117.04	-9.9886		85.2	-0.017001
117.15	-9.7192		85.28	-0.016875
117.26	-9.4495		85.36	-0.016748
117.37	-9.1795		85.44	-0.016621
117.48	-8.9091		85.52	-0.016493
117.59	-8.6384		85.6	-0.016363
117.7	-8.3674		85.68	-0.016233
117.81	-8.0961		85.76	-0.016102
117.92	-7.8246		85.84	-0.015971
118.03	-7.5528		85.92	-0.015838
118.14	-7.2808		86	-0.015704
118.25	-7.0087		86.08	-0.01557
118.36	-6.7363		86.16	-0.015434
118.47	-6.4638		86.24	-0.015298
118.58	-6.1912		86.32	-0.015161
118.69	-5.9184		86.4	-0.015023
118.8	-5.6455		86.48	-0.014884
118.91	-5.3726		86.56	-0.014744
119.02	-5.0996		86.64	-0.014603
119.13	-4.8266		86.72	-0.014462
119.24	-4.5535		86.8	-0.014319
119.35	-4.2804		86.88	-0.014176
119.46	-4.0074		86.96	-0.014031
119.57	-3.7344		87.04	-0.013886
119.68	-3.4614		87.12	-0.01374
119.79	-3.1885		87.2	-0.013593
119.9	-2.9157		87.28	-0.013445
120.01	-2.643		87.36	-0.013297
120.12	-2.3704		87.44	-0.013147
120.23	-2.098		87.52	-0.012997
120.34	-1.8257		87.6	-0.012845
120.45	-1.5536		87.68	-0.012693
120.56	-1.2816		87.76	-0.01254
120.67	-1.0099		87.84	-0.012386
120.78	-0.73838		87.92	-0.012231
120.89	-0.4671		88	-0.012075
121	-0.19606		88.08	-0.011918
121.11	0.074711		88.16	-0.011761
121.22	0.34521		88.24	-0.011602
121.33	0.61541		88.32	-0.011443
121.44	0.88531		88.4	-0.011282
121.55	1.1549		88.48	-0.011121
121.66	1.4241		88.56	-0.010959
121.77	1.693		88.64	-0.010796
121.88	1.9616		88.72	-0.010633
121.99	2.2298		88.8	-0.010468
122.1	2.4975		88.88	-0.010302
122.21	2.7649		88.96	-0.010136
122.32	3.0319		89.04	-0.0099687
122.43	3.2985		89.12	-0.0098005
122.54	3.5646		89.2	-0.0096315
122.65	3.8303		89.28	-0.0094615
122.76	4.0956		89.36	-0.0092907
122.87	4.3604		89.44	-0.009119
122.98	4.6247		89.52	-0.0089464
123.09	4.8885		89.6	-0.008773
123.2	5.1519		89.68	-0.0085987
123.31	5.4147		89.76	-0.0084235
123.42	5.6771		89.84	-0.0082475
123.53	5.9389		89.92	-0.0080705
123.64	6.2002		90	-0.0078927
123.75	6.461		90.08	-0.0077141
123.86	6.7213		90.16	-0.0075346
123.97	6.981		90.24	-0.0073542
124.08	7.2401		90.32	-0.0071729
124.19	7.4987		90.4	-0.0069908
124.3	7.7567		90.48	-0.0068078
124.41	8.0142		90.56	-0.006624
124.52	8.271		90.64	-0.0064393
124.63	8.5273		90.72	-0.0062538
124.74	8.783		90.8	-0.0060674
124.85	9.0381		90.88	-0.0058801
124.96	9.2926		90.96	-0.005692
125.07	9.5465		91.04	-0.005503
125.18	9.7998		91.12	-0.0053133
125.29	10.052		91.2	-0.0051226
125.4	10.305		91.28	-0.0049311
125.51	10.556		91.36	-0.0047388
125.62	10.807		91.44	-0.0045456
125.73	11.057		91.52	-0.0043516
125.84	11.307		91.6	-0.0041568
125.95	11.555		91.68	-0.0039611
126.06	11.804		91.76	-0.0037646
126.17	12.051		91.84	-0.0035673
126.28	12.298		91.92	-0.0033691
126.39	12.545		92	-0.0031701
126.5	12.79		92.08	-0.0029703
126.61	13.035		92.16	-0.0027697
126.72	13.28		92.24	-0.0025683
126.83	13.524		92.32	-0.002366
126.94	13.767		92.4	-0.0021629
127.05	14.009		92.48	-0.0019591
127.16	14.251		92.56	-0.0017544
127.27	14.492		92.64	-0.0015489
127.38	14.733		92.72	-0.0013426
127.49	14.972		92.8	-0.0011355
127.6	15.211		92.88	-0.0009276
127.71	15.45		92.96	-0.00071892
127.82	15.688		93.04	-0.00050944
127.93	15.925		93.12	-0.00029918
128.04	16.161		93.2	-8.81E-05
128.15	16.397		93.28	0.0001237
128.26	16.632		93.36	0.00033631
128.37	16.867		93.44	0.00054969
128.48	17.1		93.52	0.00076385
128.59	17.334		93.6	0.00097879
128.7	17.566		93.68	0.0011945
128.81	17.798		93.76	0.0014109
128.92	18.029		93.84	0.0016282
129.03	18.259		93.92	0.0018462
129.14	18.489		94	0.0020649
129.25	18.718		94.08	0.0022844
129.36	18.947		94.16	0.0025046
129.47	19.174		94.24	0.0027256
129.58	19.401		94.32	0.0029473
129.69	19.628		94.4	0.0031698
129.8	19.853		94.48	0.003393
129.91	20.078		94.56	0.003617
130.02	20.303		94.64	0.0038416
130.13	20.526		94.72	0.004067
130.24	20.749		94.8	0.0042931
130.35	20.972		94.88	0.00452
130.46	21.193		94.96	0.0047475
130.57	21.414		95.04	0.0049758
130.68	21.634		95.12	0.0052048
130.79	21.854		95.2	0.0054344
130.9	22.073		95.28	0.0056648
131.01	22.291		95.36	0.0058959
131.12	22.509		95.44	0.0061277
131.23	22.725		95.52	0.0063601
131.34	22.942		95.6	0.0065933
131.45	23.157		95.68	0.0068271
131.56	23.372		95.76	0.0070617
131.67	23.586		95.84	0.0072969
131.78	23.799		95.92	0.0075327
131.89	24.012		96	0.0077693
132	24.224		96.08	0.0080065
132.11	24.435		96.16	0.0082444
132.22	24.646		96.24	0.0084829
132.33	24.856		96.32	0.0087221
132.44	25.065		96.4	0.0089619
132.55	25.274		96.48	0.0092024
132.66	25.482		96.56	0.0094436
132.77	25.689		96.64	0.0096853
132.88	25.895		96.72	0.0099278
132.99	26.101		96.8	0.010171
133.1	26.306		96.88	0.010414
133.21	26.511		96.96	0.010659
133.32	26.714		97.04	0.010904
133.43	26.917		97.12	0.011149
133.54	27.12		97.2	0.011395
133.65	27.321		97.28	0.011642
133.76	27.522		97.36	0.01189
133.87	27.722		97.44	0.012138
133.98	27.922		97.52	0.012386
134.09	28.121		97.6	0.012635
134.2	28.319		97.68	0.012885
134.31	28.516		97.76	0.013136
134.42	28.713		97.84	0.013386
134.53	28.909		97.92	0.013638
134.64	29.104		98	0.01389
134.75	29.298		98.08	0.014143
134.86	29.492		98.16	0.014396
134.97	29.685		98.24	0.01465
135.08	29.878		98.32	0.014904
135.19	30.07		98.4	0.015159
135.3	30.261		98.48	0.015415
135.41	30.451		98.56	0.015671
135.52	30.64		98.64	0.015927
135.63	30.829		98.72	0.016184
135.74	31.017		98.8	0.016442
135.85	31.205		98.88	0.0167
135.96	31.391		98.96	0.016959
136.07	31.577		99.04	0.017218
136.18	31.763		99.12	0.017478
136.29	31.947		99.2	0.017738
136.4	32.131		99.28	0.017999
136.51	32.314		99.36	0.018261
136.62	32.497		99.44	0.018522
136.73	32.678		99.52	0.018785
136.84	32.859		99.6	0.019048
136.95	33.04		99.68	0.019311
137.06	33.219		99.76	0.019575
137.17	33.398		99.84	0.019839
137.28	33.576		99.92	0.020104
137.39	33.753		100	0.020369
137.5	33.93		100.08	0.020635
137.61	34.106		100.16	0.020901
137.72	34.281		100.24	0.021168
137.83	34.456		100.32	0.021435
137.94	34.629		100.4	0.021702
138.05	34.803		100.48	0.02197
138.16	34.975		100.56	0.022239
138.27	35.146		100.64	0.022507
138.38	35.317		100.72	0.022777
138.49	35.488		100.8	0.023047
138.6	35.657		100.88	0.023317
138.71	35.826		100.96	0.023587
138.82	35.994		101.04	0.023858
138.93	36.161		101.12	0.02413
139.04	36.327		101.2	0.024402
139.15	36.493		101.28	0.024674
139.26	36.658		101.36	0.024946
139.37	36.823		101.44	0.025219
139.48	36.986		101.52	0.025493
139.59	37.149		101.6	0.025767
139.7	37.312		101.68	0.026041
139.81	37.473		101.76	0.026315
139.92	37.634		101.84	0.02659
140.03	37.794		101.92	0.026865
140.14	37.953		102	0.027141
140.25	38.112		102.08	0.027417
140.36	38.27		102.16	0.027693
140.47	38.427		102.24	0.02797
140.58	38.583		102.32	0.028247
140.69	38.739		102.4	0.028524
140.8	38.894		102.48	0.028802
140.91	39.048		102.56	0.02908
141.02	39.201		102.64	0.029358
141.13	39.354		102.72	0.029637
141.24	39.506		102.8	0.029916
141.35	39.657		102.88	0.030195
141.46	39.808		102.96	0.030474
141.57	39.957		103.04	0.030754
141.68	40.106		103.12	0.031034
141.79	40.255		103.2	0.031315
141.9	40.402		103.28	0.031595
142.01	40.549		103.36	0.031876
142.12	40.695		103.44	0.032157
142.23	40.84		103.52	0.032438
142.34	40.985		103.6	0.03272
142.45	41.129		103.68	0.033002
142.56	41.272		103.76	0.033284
142.67	41.414		103.84	0.033566
142.78	41.556		103.92	0.033849
142.89	41.697		104	0.034132
143	41.837		104.08	0.034415
143.11	41.976		104.16	0.034698
143.22	42.115		104.24	0.034981
143.33	42.253		104.32	0.035265
143.44	42.39		104.4	0.035549
143.55	42.526		104.48	0.035833
143.66	42.662		104.56	0.036117
143.77	42.796		104.64	0.036401
143.88	42.93		104.72	0.036686
143.99	43.064		104.8	0.03697
144.1	43.196		104.88	0.037255
144.21	43.328		104.96	0.03754
144.32	43.459		105.04	0.037825
144.43	43.589		105.12	0.038111
144.54	43.719		105.2	0.038396
144.65	43.847		105.28	0.038681
144.76	43.975		105.36	0.038967
144.87	44.102		105.44	0.039253
144.98	44.229		105.52	0.039539
145.09	44.354		105.6	0.039825
145.2	44.479		105.68	0.040111
145.31	44.603		105.76	0.040397
145.42	44.726		105.84	0.040683
145.53	44.849		105.92	0.040969
145.64	44.97		106	0.041256
145.75	45.091		106.08	0.041542
145.86	45.211		106.16	0.041829
145.97	45.331		106.24	0.042115
146.08	45.449		106.32	0.042402
146.19	45.567		106.4	0.042688
146.3	45.684		106.48	0.042975
146.41	45.8		106.56	0.043262
146.52	45.915		106.64	0.043548
146.63	46.03		106.72	0.043835
146.74	46.143		106.8	0.044122
146.85	46.256		106.88	0.044408
146.96	46.368		106.96	0.044695
147.07	46.48		107.04	0.044982
147.18	46.59		107.12	0.045268
147.29	46.7		107.2	0.045555
147.4	46.809		107.28	0.045842
147.51	46.917		107.36	0.046128
147.62	47.024		107.44	0.046415
147.73	47.131		107.52	0.046701
147.84	47.236		107.6	0.046988
147.95	47.341		107.68	0.047274
148.06	47.445		107.76	0.04756
148.17	47.548		107.84	0.047846
148.28	47.651		107.92	0.048132
148.39	47.752		108	0.048418
148.5	47.853		108.08	0.048704
148.61	47.953		108.16	0.04899
148.72	48.052		108.24	0.049276
148.83	48.15		108.32	0.049562
148.94	48.247		108.4	0.049847
149.05	48.344		108.48	0.050132
149.16	48.44		108.56	0.050418
149.27	48.534		108.64	0.050703
149.38	48.629		108.72	0.050987
149.49	48.722		108.8	0.051272
149.6	48.814		108.88	0.051557
149.71	48.906		108.96	0.051841
149.82	48.996		109.04	0.052125
149.93	49.086		109.12	0.05241
150.04	49.175		109.2	0.052693
150.15	49.263		109.28	0.052977
150.26	49.351		109.36	0.053261
150.37	49.437		109.44	0.053544
150.48	49.523		109.52	0.053827
150.59	49.607		109.6	0.05411
150.7	49.691		109.68	0.054392
150.81	49.774		109.76	0.054675
150.92	49.856		109.84	0.054957
151.03	49.938		109.92	0.055239
151.14	50.018		110	0.05552
151.25	50.098		110.08	0.055801
151.36	50.176		110.16	0.056082
151.47	50.254		110.24	0.056363
151.58	50.331		110.32	0.056644
151.69	50.407		110.4	0.056924
151.8	50.482		110.48	0.057204
151.91	50.557		110.56	0.057483
152.02	50.63		110.64	0.057763
152.13	50.703		110.72	0.058042
152.24	50.774		110.8	0.05832
152.35	50.845		110.88	0.058599
152.46	50.915		110.96	0.058877
152.57	50.984		111.04	0.059154
152.68	51.052		111.12	0.059432
152.79	51.119		111.2	0.059708
152.9	51.185		111.28	0.059985
153.01	51.251		111.36	0.060261
153.12	51.315		111.44	0.060537
153.23	51.379		111.52	0.060812
153.34	51.441		111.6	0.061087
153.45	51.503		111.68	0.061362
153.56	51.564		111.76	0.061636
153.67	51.623		111.84	0.06191
153.78	51.682		111.92	0.062183
153.89	51.74		112	0.062456
154	51.797		112.08	0.062729
154.11	51.853		112.16	0.063001
154.22	51.908		112.24	0.063272
154.33	51.962		112.32	0.063543
154.44	52.015		112.4	0.063814
154.55	52.067		112.48	0.064084
154.66	52.118		112.56	0.064354
154.77	52.168		112.64	0.064623
154.88	52.218		112.72	0.064892
154.99	52.266		112.8	0.06516
155.1	52.313		112.88	0.065428
155.21	52.359		112.96	0.065695
155.32	52.404		113.04	0.065962
155.43	52.448		113.12	0.066228
155.54	52.491		113.2	0.066493
155.65	52.533		113.28	0.066759
155.76	52.574		113.36	0.067023
155.87	52.614		113.44	0.067287
155.98	52.653		113.52	0.06755
156.09	52.69		113.6	0.067813
156.2	52.727		113.68	0.068075
156.31	52.763		113.76	0.068337
156.42	52.797		113.84	0.068598
156.53	52.83		113.92	0.068859
156.64	52.863		114	0.069118
156.75	52.894		114.08	0.069378
156.86	52.924		114.16	0.069636
156.97	52.952		114.24	0.069894
157.08	52.98		114.32	0.070152
157.19	53.006		114.4	0.070408
157.3	53.032		114.48	0.070664
157.41	53.056		114.56	0.07092
157.52	53.079		114.64	0.071174
157.63	53.1		114.72	0.071429
157.74	53.121		114.8	0.071682
157.85	53.14		114.88	0.071935
157.96	53.158		114.96	0.072187
158.07	53.175		115.04	0.072438
158.18	53.19		115.12	0.072688
158.29	53.204		115.2	0.072938
158.4	53.217		115.28	0.073187
158.51	53.229		115.36	0.073436
158.62	53.239		115.44	0.073683
158.73	53.248		115.52	0.07393
158.84	53.255		115.6	0.074176
158.95	53.261		115.68	0.074422
159.06	53.266		115.76	0.074667
159.17	53.269		115.84	0.07491
159.28	53.271		115.92	0.075153
159.39	53.272		116	0.075396
159.5	53.271		116.08	0.075637
159.61	53.269		116.16	0.075878
159.72	53.265		116.24	0.076118
159.83	53.26		116.32	0.076357
159.94	53.253		116.4	0.076595
160.05	53.244		116.48	0.076832
160.16	53.235		116.56	0.077069
160.27	53.223		116.64	0.077305
160.38	53.21		116.72	0.077539
160.49	53.196		116.8	0.077773
160.6	53.18		116.88	0.078006
160.71	53.162		116.96	0.078239
160.82	53.143		117.04	0.07847
160.93	53.122		117.12	0.0787
161.04	53.099		117.2	0.07893
161.15	53.075		117.28	0.079159
161.26	53.049		117.36	0.079386
161.37	53.022		117.44	0.079613
161.48	52.992		117.52	0.079839
161.59	52.961		117.6	0.080064
161.7	52.929		117.68	0.080288
161.81	52.894		117.76	0.080511
161.92	52.858		117.84	0.080733
162.03	52.82		117.92	0.080954
162.14	52.78		118	0.081174
162.25	52.738		118.08	0.081393
162.36	52.695		118.16	0.081612
162.47	52.649		118.24	0.081829
162.58	52.602		118.32	0.082045
162.69	52.553		118.4	0.08226
162.8	52.502		118.48	0.082474
162.91	52.449		118.56	0.082687
163.02	52.394		118.64	0.082899
163.13	52.337		118.72	0.083111
163.24	52.278		118.8	0.083321
163.35	52.217		118.88	0.083529
163.46	52.154		118.96	0.083737
163.57	52.09		119.04	0.083944
163.68	52.023		119.12	0.08415
163.79	51.954		119.2	0.084355
163.9	51.883		119.28	0.084558
164.01	51.81		119.36	0.084761
164.12	51.735		119.44	0.084962
164.23	51.658		119.52	0.085162
164.34	51.579		119.6	0.085361
164.45	51.497		119.68	0.085559
164.56	51.414		119.76	0.085756
164.67	51.328		119.84	0.085952
164.78	51.24		119.92	0.086147
164.89	51.15		120	0.08634
165	51.058		120.08	0.086532
165.11	50.964		120.16	0.086724
165.22	50.867		120.24	0.086914
165.33	50.769		120.32	0.087102
165.44	50.668		120.4	0.08729
165.55	50.565		120.48	0.087476
165.66	50.459		120.56	0.087661
165.77	50.351		120.64	0.087845
165.88	50.241		120.72	0.088028
165.99	50.129		120.8	0.08821
166.1	50.015		120.88	0.08839
166.21	49.898		120.96	0.088569
166.32	49.779		121.04	0.088747
166.43	49.658		121.12	0.088923
166.54	49.534		121.2	0.089099
166.65	49.408		121.28	0.089273
166.76	49.28		121.36	0.089445
166.87	49.149		121.44	0.089617
166.98	49.016		121.52	0.089787
167.09	48.881		121.6	0.089956
167.2	48.743		121.68	0.090123
167.31	48.603		121.76	0.09029
167.42	48.461		121.84	0.090455
167.53	48.316		121.92	0.090618
167.64	48.169		122	0.090781
167.75	48.02		122.08	0.090942
167.86	47.868		122.16	0.091101
167.97	47.714		122.24	0.09126
168.08	47.557		122.32	0.091417
168.19	47.399		122.4	0.091572
168.3	47.237		122.48	0.091726
168.41	47.074		122.56	0.091879
168.52	46.908		122.64	0.092031
168.63	46.74		122.72	0.092181
168.74	46.569		122.8	0.092329
168.85	46.397		122.88	0.092477
168.96	46.221		122.96	0.092623
169.07	46.044		123.04	0.092767
169.18	45.864		123.12	0.09291
169.29	45.682		123.2	0.093052
169.4	45.497		123.28	0.093192
169.51	45.31		123.36	0.093331
169.62	45.121		123.44	0.093468
169.73	44.93		123.52	0.093604
169.84	44.736		123.6	0.093738
169.95	44.54		123.68	0.093871
170.06	44.342		123.76	0.094003
170.17	44.142		123.84	0.094133
170.28	43.939		123.92	0.094261
170.39	43.734		124	0.094388
170.5	43.527		124.08	0.094514
170.61	43.318		124.16	0.094638
170.72	43.106		124.24	0.09476
170.83	42.893		124.32	0.094881
170.94	42.677		124.4	0.095001
171.05	42.459		124.48	0.095119
171.16	42.239		124.56	0.095235
171.27	42.017		124.64	0.09535
171.38	41.792		124.72	0.095463
171.49	41.566		124.8	0.095575
171.6	41.338		124.88	0.095685
171.71	41.107		124.96	0.095794
171.82	40.875		125.04	0.095901
171.93	40.64		125.12	0.096007
172.04	40.404		125.2	0.09611
172.15	40.165		125.28	0.096213
172.26	39.925		125.36	0.096314
172.37	39.683		125.44	0.096413
172.48	39.439		125.52	0.09651
172.59	39.193		125.6	0.096606
172.7	38.945		125.68	0.096701
172.81	38.696		125.76	0.096794
172.92	38.444		125.84	0.096885
173.03	38.191		125.92	0.096974
173.14	37.936		126	0.097062
173.25	37.68		126.08	0.097148
173.36	37.422		126.16	0.097233
173.47	37.162		126.24	0.097316
173.58	36.9		126.32	0.097397
173.69	36.637		126.4	0.097477
173.8	36.372		126.48	0.097555
173.91	36.106		126.56	0.097631
174.02	35.839		126.64	0.097705
174.13	35.57		126.72	0.097778
174.24	35.299		126.8	0.09785
174.35	35.027		126.88	0.097919
174.46	34.754		126.96	0.097987
174.57	34.479		127.04	0.098053
174.68	34.203		127.12	0.098117
174.79	33.926		127.2	0.09818
174.9	33.647		127.28	0.098241
175.01	33.368		127.36	0.0983
175.12	33.087		127.44	0.098358
175.23	32.805		127.52	0.098414
175.34	32.521		127.6	0.098468
175.45	32.237		127.68	0.09852
175.56	31.952		127.76	0.09857
175.67	31.666		127.84	0.098619
175.78	31.379		127.92	0.098666
175.89	31.09		128	0.098711
176	30.801		128.08	0.098755
176.11	30.512		128.16	0.098797
176.22	30.221		128.24	0.098836
176.33	29.929		128.32	0.098875
176.44	29.637		128.4	0.098911
176.55	29.344		128.48	0.098945
176.66	29.051		128.56	0.098978
176.77	28.756		128.64	0.099009
176.88	28.461		128.72	0.099038
176.99	28.166		128.8	0.099065
177.1	27.87		128.88	0.099091
177.21	27.573		128.96	0.099115
177.32	27.276		129.04	0.099136
177.43	26.979		129.12	0.099156
177.54	26.681		129.2	0.099174
177.65	26.383		129.28	0.099191
177.76	26.085		129.36	0.099205
177.87	25.786		129.44	0.099218
177.98	25.487		129.52	0.099228
178.09	25.188		129.6	0.099237
178.2	24.888		129.68	0.099244
178.31	24.589		129.76	0.099249
178.42	24.289		129.84	0.099252
178.53	23.989		129.92	0.099254
178.64	23.69		130	0.099253
178.75	23.39		130.08	0.099251
178.86	23.09		130.16	0.099246
178.97	22.79		130.24	0.09924
179.08	22.491		130.32	0.099232
179.19	22.191		130.4	0.099222
179.3	21.892		130.48	0.09921
179.41	21.592		130.56	0.099196
179.52	21.293		130.64	0.09918
179.63	20.995		130.72	0.099163
179.74	20.696		130.8	0.099143
179.85	20.398		130.88	0.099121
179.96	20.1		130.96	0.099098
180.07	19.802		131.04	0.099072
180.18	19.505		131.12	0.099045
180.29	19.208		131.2	0.099015
180.4	18.912		131.28	0.098984
180.51	18.616		131.36	0.098951
180.62	18.32		131.44	0.098916
180.73	18.025		131.52	0.098878
180.84	17.731		131.6	0.098839
180.95	17.437		131.68	0.098798
181.06	17.143		131.76	0.098755
181.17	16.85		131.84	0.09871
181.28	16.558		131.92	0.098663
181.39	16.267		132	0.098614
181.5	15.976		132.08	0.098563
181.61	15.685		132.16	0.098509
181.72	15.396		132.24	0.098454
181.83	15.107		132.32	0.098397
181.94	14.818		132.4	0.098338
182.05	14.531		132.48	0.098277
182.16	14.244		132.56	0.098214
182.27	13.958		132.64	0.098149
182.38	13.673		132.72	0.098082
182.49	13.388		132.8	0.098013
182.6	13.105		132.88	0.097942
182.71	12.822		132.96	0.097868
182.82	12.54		133.04	0.097793
182.93	12.258		133.12	0.097716
183.04	11.978		133.2	0.097637
183.15	11.698		133.28	0.097555
183.26	11.419		133.36	0.097472
183.37	11.141		133.44	0.097387
183.48	10.864		133.52	0.097299
183.59	10.588		133.6	0.09721
183.7	10.313		133.68	0.097118
183.81	10.038		133.76	0.097025
183.92	9.7643		133.84	0.096929
184.03	9.4914		133.92	0.096831
184.14	9.2194		134	0.096732
184.25	8.9483		134.08	0.09663
184.36	8.678		134.16	0.096526
184.47	8.4086		134.24	0.09642
184.58	8.14		134.32	0.096312
184.69	7.8723		134.4	0.096202
184.8	7.6054		134.48	0.09609
184.91	7.3393		134.56	0.095976
185.02	7.074		134.64	0.095859
185.13	6.8096		134.72	0.095741
185.24	6.546		134.8	0.095621
185.35	6.2832		134.88	0.095498
185.46	6.0212		134.96	0.095374
185.57	5.76		135.04	0.095247
185.68	5.4995		135.12	0.095118
185.79	5.2398		135.2	0.094987
185.9	4.9809		135.28	0.094854
186.01	4.7227		135.36	0.094719
186.12	4.4652		135.44	0.094582
186.23	4.2084		135.52	0.094443
186.34	3.9523		135.6	0.094302
186.45	3.6969		135.68	0.094158
186.56	3.4422		135.76	0.094013
186.67	3.1881		135.84	0.093865
186.78	2.9346		135.92	0.093716
186.89	2.6818		136	0.093564
187	2.4296		136.08	0.09341
187.11	2.178		136.16	0.093254
187.22	1.9269		136.24	0.093096
187.33	1.6764		136.32	0.092936
187.44	1.4264		136.4	0.092774
187.55	1.1769		136.48	0.092609
187.66	0.92793		136.56	0.092443
187.77	0.67943		136.64	0.092274
187.88	0.43141		136.72	0.092103
187.99	0.18382		136.8	0.091931
188.1	-0.06333		136.88	0.091756
188.21	-0.31007		136.96	0.091579
188.32	-0.55642		137.04	0.0914
188.43	-0.80239		137.12	0.091218
188.54	-1.048		137.2	0.091035
188.65	-1.2933		137.28	0.09085
188.76	-1.5382		137.36	0.090662
188.87	-1.7828		137.44	0.090472
188.98	-2.0272		137.52	0.09028
189.09	-2.2712		137.6	0.090087
189.2	-2.515		137.68	0.089891
189.31	-2.7585		137.76	0.089692
189.42	-3.0018		137.84	0.089492
189.53	-3.2449		137.92	0.08929
189.64	-3.4877		138	0.089085
189.75	-3.7304		138.08	0.088879
189.86	-3.9728		138.16	0.08867
189.97	-4.2151		138.24	0.088459
190.08	-4.4572		138.32	0.088247
190.19	-4.6991		138.4	0.088032
190.3	-4.9409		138.48	0.087814
190.41	-5.1825		138.56	0.087595
190.52	-5.424		138.64	0.087374
190.63	-5.6653		138.72	0.08715
190.74	-5.9065		138.8	0.086925
190.85	-6.1476		138.88	0.086697
190.96	-6.3885		138.96	0.086468
191.07	-6.6294		139.04	0.086236
191.18	-6.8701		139.12	0.086002
191.29	-7.1106		139.2	0.085766
191.4	-7.3511		139.28	0.085527
191.51	-7.5914		139.36	0.085287
191.62	-7.8316		139.44	0.085045
191.73	-8.0716		139.52	0.0848
191.84	-8.3116		139.6	0.084554
191.95	-8.5513		139.68	0.084305
192.06	-8.791		139.76	0.084054
192.17	-9.0304		139.84	0.083801
192.28	-9.2697		139.92	0.083546
192.39	-9.5089		140	0.083289
192.5	-9.7478		140.08	0.08303
192.61	-9.9866		140.16	0.082769
192.72	-10.225		140.24	0.082505
192.83	-10.463		140.32	0.08224
192.94	-10.702		140.4	0.081972
193.05	-10.939		140.48	0.081702
193.16	-11.177		140.56	0.081431
193.27	-11.414		140.64	0.081157
193.38	-11.652		140.72	0.080881
193.49	-11.888		140.8	0.080603
193.6	-12.125		140.88	0.080323
193.71	-12.361		140.96	0.080041
193.82	-12.597		141.04	0.079756
193.93	-12.832		141.12	0.07947
194.04	-13.067		141.2	0.079182
194.15	-13.302		141.28	0.078891
194.26	-13.536		141.36	0.078599
194.37	-13.77		141.44	0.078304
194.48	-14.003		141.52	0.078007
194.59	-14.236		141.6	0.077709
194.7	-14.468		141.68	0.077408
194.81	-14.7		141.76	0.077105
194.92	-14.932		141.84	0.0768
195.03	-15.162		141.92	0.076493
195.14	-15.392		142	0.076184
195.25	-15.622		142.08	0.075873
195.36	-15.851		142.16	0.075559
195.47	-16.079		142.24	0.075244
195.58	-16.307		142.32	0.074927
195.69	-16.534		142.4	0.074608
195.8	-16.76		142.48	0.074286
195.91	-16.985		142.56	0.073963
196.02	-17.21		142.64	0.073637
196.13	-17.434		142.72	0.07331
196.24	-17.657		142.8	0.07298
196.35	-17.879		142.88	0.072649
196.46	-18.101		142.96	0.072315
196.57	-18.321		143.04	0.07198
196.68	-18.541		143.12	0.071642
196.79	-18.76		143.2	0.071302
196.9	-18.978		143.28	0.070961
197.01	-19.195		143.36	0.070617
197.12	-19.411		143.44	0.070271
197.23	-19.626		143.52	0.069924
197.34	-19.84		143.6	0.069574
197.45	-20.053		143.68	0.069222
197.56	-20.265		143.76	0.068869
197.67	-20.475		143.84	0.068513
197.78	-20.685		143.92	0.068155
197.89	-20.894		144	0.067796
198	-21.101		144.08	0.067434
198.11	-21.307		144.16	0.06707
198.22	-21.512		144.24	0.066705
198.33	-21.716		144.32	0.066337
198.44	-21.919		144.4	0.065968
198.55	-22.121		144.48	0.065596
198.66	-22.321		144.56	0.065223
198.77	-22.52		144.64	0.064847
198.88	-22.717		144.72	0.06447
198.99	-22.914		144.8	0.06409
199.1	-23.109		144.88	0.063709
199.21	-23.303		144.96	0.063326
199.32	-23.495		145.04	0.062941
199.43	-23.686		145.12	0.062554
199.54	-23.876		145.2	0.062164
199.65	-24.064		145.28	0.061773
199.76	-24.251		145.36	0.061381
199.87	-24.436		145.44	0.060986
199.98	-24.62		145.52	0.060589
200.09	-24.802		145.6	0.06019
200.2	-24.983		145.68	0.05979
200.31	-25.163		145.76	0.059387
200.42	-25.34		145.84	0.058983
200.53	-25.517		145.92	0.058576
200.64	-25.692		146	0.058168
200.75	-25.865		146.08	0.057758
200.86	-26.037		146.16	0.057346
200.97	-26.207		146.24	0.056932
201.08	-26.376		146.32	0.056517
201.19	-26.543		146.4	0.056099
201.3	-26.708		146.48	0.05568
201.41	-26.872		146.56	0.055258
201.52	-27.034		146.64	0.054835
201.63	-27.195		146.72	0.05441
201.74	-27.354		146.8	0.053983
201.85	-27.511		146.88	0.053555
201.96	-27.667		146.96	0.053124
202.07	-27.821		147.04	0.052692
202.18	-27.973		147.12	0.052257
202.29	-28.124		147.2	0.051821
202.4	-28.273		147.28	0.051384
202.51	-28.42		147.36	0.050944
202.62	-28.566		147.44	0.050503
202.73	-28.71		147.52	0.050059
202.84	-28.852		147.6	0.049614
202.95	-28.992		147.68	0.049167
203.06	-29.131		147.76	0.048719
203.17	-29.268		147.84	0.048268
203.28	-29.404		147.92	0.047816
203.39	-29.538		148	0.047362
203.5	-29.67		148.08	0.046906
203.61	-29.8		148.16	0.046449
203.72	-29.929		148.24	0.04599
203.83	-30.056		148.32	0.045529
203.94	-30.181		148.4	0.045066
204.05	-30.305		148.48	0.044602
204.16	-30.427		148.56	0.044135
204.27	-30.547		148.64	0.043668
204.38	-30.666		148.72	0.043198
204.49	-30.783		148.8	0.042727
204.6	-30.898		148.88	0.042254
204.71	-31.011		148.96	0.041779
204.82	-31.123		149.04	0.041302
204.93	-31.234		149.12	0.040824
205.04	-31.342		149.2	0.040345
205.15	-31.449		149.28	0.039863
205.26	-31.555		149.36	0.03938
205.37	-31.658		149.44	0.038895
205.48	-31.76		149.52	0.038409
205.59	-31.861		149.6	0.037921
205.7	-31.96		149.68	0.037431
205.81	-32.057		149.76	0.036939
205.92	-32.153		149.84	0.036446
206.03	-32.247		149.92	0.035952
206.14	-32.339		150	0.035456
206.25	-32.43		150.08	0.034958
206.36	-32.52		150.16	0.034458
206.47	-32.608		150.24	0.033957
206.58	-32.694		150.32	0.033455
206.69	-32.779		150.4	0.03295
206.8	-32.862		150.48	0.032445
206.91	-32.944		150.56	0.031937
207.02	-33.024		150.64	0.031428
207.13	-33.103		150.72	0.030918
207.24	-33.181		150.8	0.030406
207.35	-33.257		150.88	0.029892
207.46	-33.331		150.96	0.029377
207.57	-33.404		151.04	0.02886
207.68	-33.476		151.12	0.028342
207.79	-33.546		151.2	0.027823
207.9	-33.615		151.28	0.027302
208.01	-33.682		151.36	0.026779
208.12	-33.748		151.44	0.026255
208.23	-33.812		151.52	0.025729
208.34	-33.876		151.6	0.025202
208.45	-33.937		151.68	0.024673
208.56	-33.998		151.76	0.024143
208.67	-34.057		151.84	0.023612
208.78	-34.115		151.92	0.023079
208.89	-34.171		152	0.022545
209	-34.226		152.08	0.022009
209.11	-34.28		152.16	0.021472
209.22	-34.333		152.24	0.020933
209.33	-34.384		152.32	0.020393
209.44	-34.434		152.4	0.019852
209.55	-34.482		152.48	0.019309
209.66	-34.53		152.56	0.018765
209.77	-34.576		152.64	0.018219
209.88	-34.621		152.72	0.017672
209.99	-34.664		152.8	0.017124
210.1	-34.707		152.88	0.016575
210.21	-34.748		152.96	0.016024
210.32	-34.788		153.04	0.015471
210.43	-34.826		153.12	0.014918
210.54	-34.864		153.2	0.014363
210.65	-34.9		153.28	0.013807
210.76	-34.935		153.36	0.013249
210.87	-34.969		153.44	0.01269
210.98	-35.002		153.52	0.01213
211.09	-35.033		153.6	0.011569
211.2	-35.064		153.68	0.011006
211.31	-35.093		153.76	0.010442
211.42	-35.121		153.84	0.0098771
211.53	-35.148		153.92	0.0093107
211.64	-35.173		154	0.0087431
211.75	-35.198		154.08	0.0081743
211.86	-35.221		154.16	0.0076043
211.97	-35.243		154.24	0.007033
212.08	-35.265		154.32	0.0064606
212.19	-35.285		154.4	0.0058869
212.3	-35.303		154.48	0.0053121
212.41	-35.321		154.56	0.0047361
212.52	-35.338		154.64	0.004159
212.63	-35.353		154.72	0.0035807
212.74	-35.368		154.8	0.0030013
212.85	-35.381		154.88	0.0024207
212.96	-35.394		154.96	0.001839
213.07	-35.405		155.04	0.0012562
213.18	-35.415		155.12	0.00067225
213.29	-35.424		155.2	8.72E-05
213.4	-35.432		155.28	-0.00049889
213.51	-35.439		155.36	-0.0010861
213.62	-35.445		155.44	-0.0016744
213.73	-35.449		155.52	-0.0022637
213.84	-35.453		155.6	-0.0028541
213.95	-35.456		155.68	-0.0034455
214.06	-35.457		155.76	-0.004038
214.17	-35.458		155.84	-0.0046315
214.28	-35.458		155.92	-0.005226
214.39	-35.456		156	-0.0058215
214.5	-35.454		156.08	-0.006418
214.61	-35.45		156.16	-0.0070155
214.72	-35.446		156.24	-0.007614
214.83	-35.441		156.32	-0.0082134
214.94	-35.434		156.4	-0.0088138
215.05	-35.427		156.48	-0.0094152
215.16	-35.418		156.56	-0.010017
215.27	-35.409		156.64	-0.010621
215.38	-35.399		156.72	-0.011225
215.49	-35.387		156.8	-0.01183
215.6	-35.375		156.88	-0.012436
215.71	-35.362		156.96	-0.013043
215.82	-35.348		157.04	-0.013651
215.93	-35.333		157.12	-0.014259
216.04	-35.317		157.2	-0.014869
216.15	-35.3		157.28	-0.015479
216.26	-35.282		157.36	-0.01609
216.37	-35.264		157.44	-0.016702
216.48	-35.244		157.52	-0.017315
216.59	-35.224		157.6	-0.017929
216.7	-35.203		157.68	-0.018543
216.81	-35.181		157.76	-0.019158
216.92	-35.158		157.84	-0.019774
217.03	-35.134		157.92	-0.020391
217.14	-35.109		158	-0.021009
217.25	-35.084		158.08	-0.021627
217.36	-35.057		158.16	-0.022246
217.47	-35.03		158.24	-0.022866
217.58	-35.002		158.32	-0.023487
217.69	-34.973		158.4	-0.024108
217.8	-34.944		158.48	-0.02473
217.91	-34.914		158.56	-0.025352
218.02	-34.882		158.64	-0.025976
218.13	-34.851		158.72	-0.0266
218.24	-34.818		158.8	-0.027224
218.35	-34.785		158.88	-0.02785
218.46	-34.75		158.96	-0.028476
218.57	-34.716		159.04	-0.029102
218.68	-34.68		159.12	-0.029729
218.79	-34.644		159.2	-0.030357
218.9	-34.607		159.28	-0.030986
219.01	-34.569		159.36	-0.031615
219.12	-34.531		159.44	-0.032244
219.23	-34.491		159.52	-0.032874
219.34	-34.452		159.6	-0.033505
219.45	-34.411		159.68	-0.034136
219.56	-34.37		159.76	-0.034768
219.67	-34.328		159.84	-0.0354
[truncated: 10,413 more rows]
