# Supplementary material for: High-harmonic spectroscopy of low-energy electron-scattering dynamics in liquids
Source: Nat Phys. 2023 Sep 28;19(12):1813–20. doi: 10.1038/s41567-023-02214-0 (PMC10709138; doi:10.1038/s41567-023-02214-0)
Supplement: Supplementary file 12 — Numerical data for the results shown in Extended Data Fig. 6. [file 41567_2023_2214_MOESM12_ESM.csv]

ED6A										ED6B
gas H2O 800 nm										liquid H2O 800 nm
Harmonic energy	5.80E+13	Harmonic energy	4.40E+13	Harmonic energy	2.50E+13	Harmonic energy	1.40E+13			Harmonic energy	5.80E+13	Harmonic energy	4.40E+13	Harmonic energy	2.50E+13	Harmonic energy	1.40E+13
12.006	0.0058818	12.006	0.00029328	12.006	3.23E-05	12.006	0.00074571			7.2043	0.020596	7.2043	0.018469	7.2043	0.010869	7.2043	0.0018226
12.027	0.0053131	12.027	0.0011489	12.027	1.13E-05	12.027	0.00069779			7.2137	0.01979	7.2137	0.017879	7.2137	0.0103	7.2137	0.0020145
12.048	0.0049686	12.048	0.0013585	12.048	-9.43E-05	12.048	0.00066449			7.2232	0.018966	7.2232	0.017166	7.2232	0.0099349	7.2232	0.0020586
12.069	0.0046271	12.069	0.0021658	12.069	-9.79E-05	12.069	0.00089677			7.2327	0.018282	7.2327	0.016561	7.2327	0.0096294	7.2327	0.0021517
12.091	0.0042916	12.091	0.0012651	12.091	0.00012296	12.091	0.00071178			7.2423	0.017635	7.2423	0.015963	7.2423	0.0093382	7.2423	0.0029066
12.112	0.0040997	12.112	0.0022946	12.112	0.00025125	12.112	0.00049835			7.2518	0.016865	7.2518	0.015237	7.2518	0.0089186	7.2518	0.0026163
12.134	0.0042534	12.134	0.0033213	12.134	0.00015179	12.134	0.00055509			7.2614	0.016217	7.2614	0.014659	7.2614	0.0084938	7.2614	0.0019584
12.155	0.0042971	12.155	0.0020999	12.155	0.00013705	12.155	0.00052163			7.271	0.015638	7.271	0.014169	7.271	0.008193	7.271	0.0020055
12.177	0.0048297	12.177	0.001698	12.177	-0.00021434	12.177	0.00052649			7.2805	0.015099	7.2805	0.013616	7.2805	0.0078553	7.2805	0.0020024
12.199	0.0060746	12.199	0.004244	12.199	-0.00054682	12.199	0.00089146			7.2901	0.014639	7.2901	0.013308	7.2901	0.0075396	7.2901	0.0019012
12.221	0.0069386	12.221	0.0046455	12.221	1.99E-05	12.221	0.0013554			7.2999	0.014191	7.2999	0.01278	7.2999	0.0073004	7.2999	0.0020032
12.243	0.0072703	12.243	0.0055163	12.243	-0.00015434	12.243	0.00068891			7.3095	0.013806	7.3095	0.012473	7.3095	0.006968	7.3095	0.0018531
12.264	0.0086085	12.264	0.0092893	12.264	0.00039446	12.264	0.0010614			7.3191	0.013602	7.3191	0.012271	7.3191	0.0067135	7.3191	0.0019246
12.286	0.007865	12.286	0.0088158	12.286	0.00096916	12.286	0.0016715			7.3289	0.013228	7.3289	0.01209	7.3289	0.0065649	7.3289	0.0022182
12.309	0.0080262	12.309	0.008957	12.309	4.63E-05	12.309	0.00098933			7.3385	0.013261	7.3385	0.011868	7.3385	0.0063894	7.3385	0.0022026
12.331	0.0083957	12.331	0.01116	12.331	8.20E-05	12.331	0.00086116			7.3483	0.013082	7.3483	0.011725	7.3483	0.0061579	7.3483	0.0020682
12.353	0.0081683	12.353	0.011128	12.353	0.00035607	12.353	0.00097936			7.3581	0.013059	7.3581	0.011481	7.3581	0.0058853	7.3581	0.0018585
12.375	0.0084234	12.375	0.01238	12.375	0.00021562	12.375	0.0010576			7.3679	0.013121	7.3679	0.011509	7.3679	0.0056981	7.3679	0.0019939
12.397	0.0076764	12.397	0.011752	12.397	0.00012832	12.397	0.00084655			7.3776	0.013275	7.3776	0.011494	7.3776	0.0056581	7.3776	0.0020843
12.42	0.0076811	12.42	0.011684	12.42	0.00039594	12.42	0.00099074			7.3874	0.013432	7.3874	0.011483	7.3874	0.0054616	7.3874	0.0013687
12.442	0.0067885	12.442	0.010801	12.442	0.00062195	12.442	0.001208			7.3973	0.013919	7.3973	0.011862	7.3973	0.0053799	7.3973	0.0011792
12.465	0.006737	12.465	0.010393	12.465	0.00063186	12.465	0.0011683			7.4071	0.014304	7.4071	0.012116	7.4071	0.005467	7.4071	0.0014466
12.487	0.006107	12.487	0.0089722	12.487	0.00069436	12.487	0.0014445			7.417	0.015083	7.417	0.012625	7.417	0.0056055	7.417	0.0016299
12.51	0.005884	12.51	0.0075763	12.51	0.00058589	12.51	0.0015079			7.4268	0.015677	7.4268	0.013104	7.4268	0.005876	7.4268	0.0019562
12.533	0.0055598	12.533	0.0057146	12.533	0.00044283	12.533	0.0010459			7.4368	0.016448	7.4368	0.013585	7.4368	0.0060646	7.4368	0.0018847
12.556	0.0055176	12.556	0.0047508	12.556	-0.00019471	12.556	0.0004858			7.4467	0.017222	7.4467	0.014122	7.4467	0.0062667	7.4467	0.0017432
12.579	0.0053259	12.579	0.0061575	12.579	0.00018994	12.579	0.0010449			7.4566	0.018226	7.4566	0.014698	7.4566	0.0065807	7.4566	0.0015928
12.601	0.0044656	12.601	0.0048537	12.601	0.00014431	12.601	0.00093196			7.4667	0.019219	7.4667	0.015455	7.4667	0.0069463	7.4667	0.0017887
12.624	0.0045793	12.624	0.0059636	12.624	-0.00038989	12.624	0.00055154			7.4766	0.020311	7.4766	0.016193	7.4766	0.0073199	7.4766	0.0017053
12.647	0.0046186	12.647	0.0066039	12.647	0.00049413	12.647	0.00076622			7.4867	0.021616	7.4867	0.016954	7.4867	0.0076467	7.4867	0.0012957
12.671	0.00474	12.671	0.0061947	12.671	0.00077829	12.671	0.00066466			7.4967	0.023343	7.4967	0.018129	7.4967	0.0081349	7.4967	0.0018149
12.694	0.0049886	12.694	0.0066952	12.694	0.00060118	12.694	0.00068632			7.5067	0.025193	7.5067	0.019197	7.5067	0.0087477	7.5067	0.0026826
12.717	0.0047428	12.717	0.0057527	12.717	0.00021038	12.717	0.00038265			7.5168	0.02714	7.5168	0.020264	7.5168	0.0090494	7.5168	0.0024284
12.741	0.0050534	12.741	0.0086363	12.741	0.00034584	12.741	0.00024056			7.5269	0.029659	7.5269	0.021721	7.5269	0.0093448	7.5269	0.001826
12.764	0.0052838	12.764	0.0076521	12.764	0.0011032	12.764	0.00066717			7.537	0.032921	7.537	0.023523	7.537	0.0099324	7.537	0.0022968
12.788	0.0052883	12.788	0.008066	12.788	0.00093885	12.788	0.00098361			7.5471	0.036832	7.5471	0.02559	7.5471	0.010549	7.5471	0.0028219
12.811	0.0056749	12.811	0.0063216	12.811	0.00025188	12.811	0.00089784			7.5573	0.041514	7.5573	0.027899	7.5573	0.010959	7.5573	0.0025616
12.835	0.0063284	12.835	0.0066039	12.835	0.00017629	12.835	0.00088445			7.5674	0.047232	7.5674	0.031171	7.5674	0.011493	7.5674	0.0024716
12.859	0.0058281	12.859	0.0061771	12.859	0.00043564	12.859	0.00079358			7.5777	0.054185	7.5777	0.035061	7.5777	0.012323	7.5777	0.0025794
12.882	0.005672	12.882	0.0058831	12.882	0.00024892	12.882	0.00055057			7.5879	0.062485	7.5879	0.039973	7.5879	0.013278	7.5879	0.0027639
12.906	0.0056838	12.906	0.0063001	12.906	0.00033218	12.906	0.00068775			7.5982	0.072531	7.5982	0.046266	7.5982	0.014473	7.5982	0.0032309
12.93	0.0059073	12.93	0.0064448	12.93	0.00041179	12.93	0.00080021			7.6084	0.083991	7.6084	0.053568	7.6084	0.015802	7.6084	0.0029311
12.954	0.0054218	12.954	0.0046637	12.954	-0.0005717	12.954	0.00038505			7.6186	0.098167	7.6186	0.063214	7.6186	0.017678	7.6186	0.0030068
12.978	0.0057305	12.978	0.0057618	12.978	-0.00088166	12.978	-8.76E-05			7.629	0.11371	7.629	0.074049	7.629	0.020187	7.629	0.0031134
13.002	0.0065099	13.002	0.0068883	13.002	2.31E-05	13.002	0.00049554			7.6393	0.13269	7.6393	0.08792	7.6393	0.02344	7.6393	0.0034712
13.027	0.0063117	13.027	0.0061851	13.027	5.08E-05	13.027	0.00089211			7.6497	0.15434	7.6497	0.10411	7.6497	0.027933	7.6497	0.0042516
13.051	0.0071158	13.051	0.0067909	13.051	-7.93E-05	13.051	0.00032566			7.6601	0.17843	7.6601	0.12286	7.6601	0.033686	7.6601	0.0042492
13.075	0.0082147	13.075	0.0080953	13.075	0.00043037	13.075	0.00047048			7.6705	0.20487	7.6705	0.14424	7.6705	0.041234	7.6705	0.0054921
13.1	0.0090527	13.1	0.0095607	13.1	0.00079448	13.1	0.0012771			7.6809	0.23289	7.6809	0.16767	7.6809	0.050639	7.6809	0.0071061
13.125	0.0095859	13.125	0.0092524	13.125	0.00038546	13.125	0.0013202			7.6913	0.26246	7.6913	0.1936	7.6913	0.062084	7.6913	0.0084784
13.149	0.010261	13.149	0.0095698	13.149	-1.71E-05	13.149	0.00087245			7.7017	0.29232	7.7017	0.22158	7.7017	0.076332	7.7017	0.01194
13.174	0.011425	13.174	0.01067	13.174	0.00043876	13.174	0.00091336			7.7122	0.32226	7.7122	0.25145	7.7122	0.093343	7.7122	0.015421
13.199	0.012692	13.199	0.011396	13.199	0.00052877	13.199	0.0010435			7.7226	0.35057	7.7226	0.28225	7.7226	0.11302	7.7226	0.018162
13.224	0.013317	13.224	0.010617	13.224	5.98E-06	13.224	0.00043857			7.7332	0.37874	7.7332	0.31418	7.7332	0.13588	7.7332	0.023142
13.249	0.01581	13.249	0.01268	13.249	-0.00012383	13.249	0.0002022			7.7437	0.40475	7.7437	0.34508	7.7437	0.16149	7.7437	0.029536
13.273	0.018756	13.273	0.01451	13.273	0.00031304	13.273	0.0006835			7.7543	0.42841	7.7543	0.37425	7.7543	0.18873	7.7543	0.037199
13.299	0.022729	13.299	0.016241	13.299	0.00048119	13.299	0.00059426			7.7648	0.44926	7.7648	0.40059	7.7648	0.21686	7.7648	0.046107
13.324	0.028012	13.324	0.019293	13.324	0.00026506	13.324	0.00065888			7.7754	0.46755	7.7754	0.42455	7.7754	0.24528	7.7754	0.056408
13.349	0.033687	13.349	0.021689	13.349	0.00028499	13.349	0.00077367			7.7861	0.48075	7.7861	0.44299	7.7861	0.27203	7.7861	0.066626
13.374	0.038158	13.374	0.023248	13.374	0.00015267	13.374	0.00058555			7.7968	0.48983	7.7968	0.457	7.7968	0.29554	7.7968	0.076075
13.4	0.03882	13.4	0.025772	13.4	0.00039286	13.4	0.00099855			7.8074	0.4953	7.8074	0.46616	7.8074	0.31513	7.8074	0.085919
13.425	0.036204	13.425	0.026626	13.425	0.00074243	13.425	0.0010031			7.8181	0.49433	7.8181	0.46773	7.8181	0.3281	7.8181	0.092164
13.451	0.03196	13.451	0.029274	13.451	0.00045423	13.451	0.0005517			7.8288	0.49036	7.8288	0.46366	7.8288	0.33341	7.8288	0.094864
13.477	0.028657	13.477	0.031618	13.477	0.00050628	13.477	0.00096771			7.8395	0.48176	7.8395	0.45427	7.8395	0.33147	7.8395	0.095901
13.502	0.026835	13.502	0.033378	13.502	0.00038876	13.502	0.0010953			7.8503	0.46963	7.8503	0.43963	7.8503	0.32215	7.8503	0.093116
13.528	0.027054	13.528	0.035898	13.528	0.00056391	13.528	0.0011576			7.861	0.45694	7.861	0.42381	7.861	0.3078	7.861	0.088248
13.554	0.028	13.554	0.040346	13.554	0.0011774	13.554	0.00163			7.8719	0.43919	7.8719	0.40419	7.8719	0.28935	7.8719	0.080781
13.58	0.029755	13.58	0.042359	13.58	0.0014625	13.58	0.0016846			7.8828	0.41969	7.8828	0.38336	7.8828	0.26792	7.8828	0.071913
13.606	0.030289	13.606	0.042478	13.606	0.00095458	13.606	0.0010517			7.8935	0.39634	7.8935	0.36129	7.8935	0.24569	7.8935	0.063957
13.633	0.0323	13.633	0.042439	13.633	0.00036837	13.633	0.00079622			7.9043	0.36711	7.9043	0.33629	7.9043	0.22264	7.9043	0.055291
13.659	0.034292	13.659	0.043385	13.659	0.00055606	13.659	0.0011081			7.9154	0.33311	7.9154	0.30919	7.9154	0.19944	7.9154	0.047228
13.685	0.037274	13.685	0.046242	13.685	0.0010782	13.685	0.0011648			7.9262	0.2961	7.9262	0.28112	7.9262	0.17682	7.9262	0.038762
13.712	0.041586	13.712	0.050784	13.712	0.0014087	13.712	0.0011789			7.9372	0.25597	7.9372	0.25086	7.9372	0.15513	7.9372	0.031161
13.738	0.046346	13.738	0.053677	13.738	0.000788	13.738	0.00081468			7.9481	0.21604	7.9481	0.21936	7.9481	0.13458	7.9481	0.024602
13.765	0.055293	13.765	0.062258	13.765	0.00092252	13.765	0.0015684			7.9591	0.17815	7.9591	0.18863	7.9591	0.11544	7.9591	0.019402
13.792	0.066693	13.792	0.068562	13.792	0.0014609	13.792	0.0021341			7.9701	0.14341	7.9701	0.15794	7.9701	0.098025	7.9701	0.016003
13.818	0.082017	13.818	0.076416	13.818	0.0013508	13.818	0.001311			7.9812	0.1144	7.9812	0.1302	7.9812	0.082554	7.9812	0.013048
13.845	0.10401	13.845	0.091398	13.845	0.0011847	13.845	0.00097432			7.9922	0.090918	7.9922	0.10508	7.9922	0.069035	7.9922	0.010535
13.872	0.13329	13.872	0.11843	13.872	0.0017005	13.872	0.0010712			8.0034	0.073718	8.0034	0.084451	8.0034	0.057476	8.0034	0.0088118
13.899	0.16972	13.899	0.16232	13.899	0.0030609	13.899	0.0012803			8.0144	0.061351	8.0144	0.067619	8.0144	0.04792	8.0144	0.0071129
13.926	0.21367	13.926	0.2294	13.926	0.0044975	13.926	0.0010976			8.0256	0.053037	8.0256	0.054725	8.0256	0.039872	8.0256	0.0052853
13.954	0.26776	13.954	0.32733	13.954	0.0068321	13.954	0.00096212			8.0367	0.047263	8.0367	0.045144	8.0367	0.033393	8.0367	0.0047329
13.981	0.33151	13.981	0.45236	13.981	0.0099539	13.981	0.0011474			8.0479	0.042792	8.0479	0.038446	8.0479	0.028256	8.0479	0.0043738
14.008	0.41073	14.008	0.59826	14.008	0.014166	14.008	0.0010967			8.0591	0.038879	8.0591	0.033249	8.0591	0.023943	8.0591	0.003314
14.036	0.50769	14.036	0.7421	14.036	0.019089	14.036	0.00096956			8.0702	0.035406	8.0702	0.029885	8.0702	0.020633	8.0702	0.0030299
14.063	0.62724	14.063	0.86311	14.063	0.02312	14.063	0.00093318			8.0816	0.031741	8.0816	0.02712	8.0816	0.018037	8.0816	0.002947
14.091	0.76426	14.091	0.95337	14.091	0.026942	14.091	0.0015085			8.0927	0.028799	8.0927	0.025199	8.0927	0.015996	8.0927	0.0026427
14.119	0.89402	14.119	1.0003	14.119	0.028584	14.119	0.0017171			8.1041	0.026106	8.1041	0.023469	8.1041	0.01449	8.1041	0.0031555
14.147	0.98378	14.147	0.99396	14.147	0.027739	14.147	0.0019362			8.1154	0.023726	8.1154	0.02176	8.1154	0.013092	8.1154	0.0027669
14.175	1	14.175	0.9262	14.175	0.02527	14.175	0.0018788			8.1267	0.021947	8.1267	0.020328	8.1267	0.011889	8.1267	0.002171
14.203	0.92997	14.203	0.79872	14.203	0.021364	14.203	0.0014098			8.1381	0.020612	8.1381	0.018928	8.1381	0.010897	8.1381	0.0022513
14.231	0.79209	14.231	0.64316	14.231	0.018199	14.231	0.0015013			8.1495	0.019132	8.1495	0.017624	8.1495	0.01007	8.1495	0.0021988
14.259	0.61875	14.259	0.48606	14.259	0.015173	14.259	0.0015969			8.1609	0.017954	8.1609	0.016409	8.1609	0.0092811	8.1609	0.0018101
14.288	0.45043	14.288	0.35355	14.288	0.011946	14.288	0.0016314			8.1724	0.016923	8.1724	0.015463	8.1724	0.008684	8.1724	0.0019861
14.316	0.31335	14.316	0.25504	14.316	0.0098565	14.316	0.0017768			8.1838	0.01583	8.1838	0.014467	8.1838	0.0081738	8.1838	0.0021107
14.345	0.21548	14.345	0.18072	14.345	0.0072632	14.345	0.0014344			8.1953	0.014722	8.1953	0.013349	8.1953	0.007599	8.1953	0.0017983
14.373	0.15301	14.373	0.1277	14.373	0.0043646	14.373	0.0005121			8.2068	0.013876	8.2068	0.012606	8.2068	0.0070857	8.2068	0.0020294
14.402	0.11453	14.402	0.091889	14.402	0.0028864	14.402	0.00044709			8.2185	0.01309	8.2185	0.011815	8.2185	0.0067178	8.2185	0.0023387
14.431	0.089835	14.431	0.066599	14.431	0.0018629	14.431	0.00096348			8.2299	0.012103	8.2299	0.010872	8.2299	0.0062037	8.2299	0.0019949
14.46	0.072918	14.46	0.052389	14.46	0.0010111	14.46	0.0012384			8.2416	0.011484	8.2416	0.010222	8.2416	0.0056994	8.2416	0.0020143
14.489	0.061612	14.489	0.044232	14.489	0.00089289	14.489	0.0011244			8.2532	0.010669	8.2532	0.0095137	8.2532	0.0053349	8.2532	0.0018295
14.518	0.05361	14.518	0.038499	14.518	0.0011823	14.518	0.0011038			8.2649	0.0099596	8.2649	0.0089935	8.2649	0.0049373	8.2649	0.0015854
14.547	0.046317	14.547	0.030984	14.547	0.00037751	14.547	0.0006015			8.2765	0.00962	8.2765	0.0087175	8.2765	0.0047913	8.2765	0.002655
14.577	0.041693	14.577	0.027588	14.577	-0.00015652	14.577	0.00059439			8.2881	0.0085355	8.2881	0.007671	8.2881	0.0043801	8.2881	0.0021946
14.606	0.037885	14.606	0.025783	14.606	0.00019337	14.606	0.00098614			8.2999	0.0080017	8.2999	0.0072213	8.2999	0.0037969	8.2999	0.00071349
14.636	0.034702	14.636	0.022303	14.636	0.00022425	14.636	0.00054668			8.3116	0.0075829	8.3116	0.0068774	8.3116	0.0035921	8.3116	0.00092303
14.665	0.032418	14.665	0.021735	14.665	0.00027052	14.665	0.00071775			8.3234	0.0069792	8.3234	0.0062687	8.3234	0.0033668	8.3234	0.00076254
14.695	0.030473	14.695	0.021666	14.695	0.00065429	14.695	0.0010713			8.3352	0.0066435	8.3352	0.0060686	8.3352	0.003141	8.3352	0.00074829
14.725	0.028051	14.725	0.020371	14.725	0.0005658	14.725	0.00085236			8.347	0.0064481	8.347	0.0058907	8.347	0.0030923	8.347	0.0017904
14.755	0.026169	14.755	0.02017	14.755	0.00039584	14.755	0.00068326			8.3589	0.0060128	8.3589	0.0052655	8.3589	0.0029215	8.3589	0.0015535
14.785	0.024528	14.785	0.01947	14.785	0.00079368	14.785	0.00068417			8.3707	0.0059128	8.3707	0.0051603	8.3707	0.0027609	8.3707	0.0010081
14.815	0.023902	14.815	0.019466	14.815	0.0012841	14.815	0.0011289			8.3826	0.0057518	8.3826	0.0049342	8.3826	0.0026611	8.3826	0.0012873
14.845	0.021665	14.845	0.016706	14.845	0.00098626	14.845	0.00097404			8.3946	0.0057353	8.3946	0.0048775	8.3946	0.0025202	8.3946	0.0014287
14.876	0.020845	14.876	0.016512	14.876	0.00084692	14.876	0.000613			8.4065	0.0059089	8.4065	0.0048581	8.4065	0.0024762	8.4065	0.0013493
14.906	0.019602	14.906	0.013657	14.906	0.00080089	14.906	0.00064043			8.4185	0.0061138	8.4185	0.0048447	8.4185	0.002361	8.4185	0.0011786
14.937	0.018529	14.937	0.01373	14.937	0.00015924	14.937	0.00046143			8.4304	0.0064689	8.4304	0.0049035	8.4304	0.0022396	8.4304	0.0010679
14.968	0.018248	14.968	0.012528	14.968	0.00010349	14.968	0.00051097			8.4425	0.0072395	8.4425	0.0052954	8.4425	0.0023224	8.4425	0.0016057
14.998	0.017578	14.998	0.011892	14.998	0.00021387	14.998	0.00052365			8.4545	0.0078193	8.4545	0.0053132	8.4545	0.0022103	8.4545	0.0010716
15.029	0.016708	15.029	0.010661	15.029	0.00019618	15.029	0.00052814			8.4666	0.0093289	8.4666	0.006121	8.4666	0.0021077	8.4666	0.00063924
15.06	0.016032	15.06	0.010006	15.06	0.00029172	15.06	0.00073555			8.4787	0.011048	8.4787	0.0068803	8.4787	0.0022857	8.4787	0.0012896
15.091	0.014292	15.091	0.0089689	15.091	0.00029789	15.091	0.00074948			8.4908	0.013224	8.4908	0.0080396	8.4908	0.0024914	8.4908	0.0016274
15.123	0.012945	15.123	0.0080327	15.123	0.00030812	15.123	0.00072141			8.5031	0.0151	8.5031	0.009051	8.5031	0.0024848	8.5031	0.00091085
15.154	0.011661	15.154	0.0067995	15.154	0.00047036	15.154	0.00076503			8.5152	0.018013	8.5152	0.011256	8.5152	0.0027906	8.5152	0.00066003
15.185	0.010503	15.185	0.0059225	15.185	2.69E-05	15.185	0.00066374			8.5274	0.020515	8.5274	0.013233	8.5274	0.003447	8.5274	0.0010812
15.217	0.0093299	15.217	0.0047974	15.217	-0.00024493	15.217	0.00057422			8.5397	0.023363	8.5397	0.015573	8.5397	0.0040427	8.5397	0.0010489
15.249	0.0083696	15.249	0.0046289	15.249	-5.25E-05	15.249	0.00049752			8.552	0.025849	8.552	0.017967	8.552	0.0048349	8.552	0.0010058
15.281	0.0073911	15.281	0.0047061	15.281	0.00038869	15.281	0.00081385			8.5642	0.028135	8.5642	0.020592	8.5642	0.005939	8.5642	0.0012599
15.313	0.0075563	15.313	0.0051912	15.313	0.00095238	15.313	0.0013286			8.5766	0.029637	8.5766	0.022531	8.5766	0.007309	8.5766	0.0022076
15.345	0.0060375	15.345	0.0029473	15.345	0.00043892	15.345	0.00067171			8.5889	0.02968	8.5889	0.023604	8.5889	0.0084744	8.5889	0.0017917
15.377	0.0060933	15.377	0.0038369	15.377	-9.52E-05	15.377	0.0001247			8.6013	0.028968	8.6013	0.024025	8.6013	0.0096289	8.6013	0.0019066
15.409	0.0058576	15.409	0.0040846	15.409	4.62E-05	15.409	0.00066442			8.6137	0.026677	8.6137	0.023045	8.6137	0.010483	8.6137	0.0022624
15.441	0.0054727	15.441	0.0033916	15.441	-8.62E-05	15.441	0.00070284			8.6261	0.023518	8.6261	0.020858	8.6261	0.010604	8.6261	0.00203
15.474	0.0054952	15.474	0.0038069	15.474	0.0001821	15.474	0.00048404			8.6387	0.019609	8.6387	0.017814	8.6387	0.010076	8.6387	0.0020494
15.507	0.0054427	15.507	0.0041011	15.507	0.00044721	15.507	0.00066459			8.6511	0.015789	8.6511	0.014626	8.6511	0.0091481	8.6511	0.0021728
15.539	0.004745	15.539	0.0023638	15.539	-0.00011253	15.539	0.00057711			8.6637	0.011993	8.6637	0.011256	8.6637	0.0077946	8.6637	0.0019706
15.572	0.0046477	15.572	0.0032217	15.572	5.41E-05	15.572	0.00026706			8.6763	0.0088859	8.6763	0.0084439	8.6763	0.0062444	8.6763	0.0015099
15.604	0.0046182	15.604	0.0042205	15.604	0.0011385	15.604	0.00058635			8.6888	0.0066001	8.6888	0.0062826	8.6888	0.0048694	8.6888	0.0013971
15.639	0.0050545	15.639	0.0049403	15.639	0.0022221	15.639	0.0013779			8.7014	0.0049835	8.7014	0.0047135	8.7014	0.0036555	8.7014	0.0011818
15.671	0.0049213	15.671	0.0037586	15.671	0.0023892	15.671	0.0012244			8.714	0.0039612	8.714	0.0036754	8.714	0.0027966	8.714	0.00099325
15.705	0.0047823	15.705	0.0036475	15.705	0.0016308	15.705	0.00047793			8.7267	0.0034425	8.7267	0.0030193	8.7267	0.0022646	8.7267	0.0010269
15.738	0.005053	15.738	0.0032769	15.738	0.00099176	15.738	0.00053554			8.7394	0.0031611	8.7394	0.00272	8.7394	0.0019925	8.7394	0.0012802
15.772	0.0051733	15.772	0.0045208	15.772	0.00072687	15.772	0.00093816			8.7522	0.0029646	8.7522	0.0025718	8.7522	0.0018347	8.7522	0.0016264
15.806	0.0056931	15.806	0.0046441	15.806	0.00066331	15.806	0.00097411			8.7649	0.0028264	8.7649	0.002464	8.7649	0.0017011	8.7649	0.0016044
15.839	0.0061798	15.839	0.0056109	15.839	0.0003543	15.839	0.00066323			8.7776	0.0027554	8.7776	0.0024428	8.7776	0.0015787	8.7776	0.0015815
15.873	0.0064621	15.873	0.0049006	15.873	1.06E-06	15.873	0.00041744			8.7905	0.0027987	8.7905	0.0024908	8.7905	0.0015382	8.7905	0.0020406
15.907	0.0071156	15.907	0.0048595	15.907	-0.00011965	15.907	0.00044244			8.8032	0.0026985	8.8032	0.0024387	8.8032	0.0014986	8.8032	0.0021739
15.941	0.0077225	15.941	0.005213	15.941	-0.00018915	15.941	0.00062401			8.8161	0.0024897	8.8161	0.0022547	8.8161	0.0013595	8.8161	0.0016615
15.975	0.0085098	15.975	0.0052778	15.975	-0.00010479	15.975	0.00077067			8.829	0.0024575	8.829	0.0022537	8.829	0.0013399	8.829	0.0014607
16.011	0.0087829	16.011	0.0054391	16.011	0.00013152	16.011	0.00089625			8.842	0.0023483	8.842	0.0020586	8.842	0.0013574	8.842	0.0014263
16.045	0.0091514	16.045	0.0054399	16.045	7.75E-05	16.045	0.00081884			8.8549	0.0021668	8.8549	0.001904	8.8549	0.0012515	8.8549	0.0011133
16.079	0.00895	16.079	0.0048278	16.079	-0.00032707	16.079	0.00035354			8.8679	0.0020686	8.8679	0.0016952	8.8679	0.0010988	8.8679	0.00071416
16.115	0.0096992	16.115	0.0076295	16.115	-0.00011845	16.115	0.00037889			8.881	0.0023063	8.881	0.0018811	8.881	0.0011207	8.881	0.0011739
16.149	0.010129	16.149	0.0097598	16.149	0.00040115	16.149	0.0010102			8.894	0.0022378	8.894	0.0019073	8.894	0.0011863	8.894	0.001801
16.185	0.010015	16.185	0.0096492	16.185	2.45E-07	16.185	0.00090443			8.907	0.0020407	8.907	0.0017455	8.907	0.0011005	8.907	0.0015482
16.221	0.010856	16.221	0.011885	16.221	-0.0001207	16.221	0.00051393			8.9202	0.0019662	8.9202	0.0016667	8.9202	0.0010846	8.9202	0.0011227
16.256	0.01137	16.256	0.014845	16.256	0.00043962	16.256	0.0009277			8.9333	0.0017863	8.9333	0.0015917	8.9333	0.0010215	8.9333	0.00048604
16.29	0.012579	16.29	0.015922	16.29	0.00093556	16.29	0.0014823			8.9465	0.001831	8.9465	0.0016418	8.9465	0.0010438	8.9465	0.00068119
16.326	0.012706	16.326	0.015768	16.326	0.00072207	16.326	0.0012133			8.9596	0.0018311	8.9596	0.001664	8.9596	0.0011617	8.9596	0.0011373
16.363	0.013571	16.363	0.016565	16.363	0.00036872	16.363	0.00085793			8.9728	0.0016592	8.9728	0.0015756	8.9728	0.0011497	8.9728	0.0009322
16.399	0.015219	16.399	0.017975	16.399	0.00068348	16.399	0.00081677			8.9862	0.0016971	8.9862	0.0015596	8.9862	0.0011944	8.9862	0.0011341
16.435	0.017213	16.435	0.018579	16.435	0.00083328	16.435	0.00084772			8.9994	0.0015313	8.9994	0.0013874	8.9994	0.0011494	8.9994	0.0010034
16.47	0.020047	16.47	0.019103	16.47	0.00061918	16.47	0.00083065			9.0127	0.0017018	9.0127	0.0015651	9.0127	0.001129	9.0127	0.0011386
16.508	0.023926	16.508	0.018754	16.508	0.00041661	16.508	0.00083089			9.0261	0.0015694	9.0261	0.0014735	9.0261	0.0011735	9.0261	0.0013459
16.543	0.028787	16.543	0.019106	16.543	0.00046364	16.543	0.0010087			9.0396	0.0016129	9.0396	0.0015779	9.0396	0.0011849	9.0396	0.001372
16.581	0.033126	16.581	0.017366	16.581	0.00040865	16.581	0.00074678			9.0529	0.001497	9.0529	0.0015173	9.0529	0.0011832	9.0529	0.0014307
16.618	0.038781	16.618	0.018264	16.618	0.000583	16.618	0.00080905			9.0664	0.0014024	9.0664	0.0014392	9.0664	0.0011148	9.0664	0.0010142
16.654	0.043087	16.654	0.018967	16.654	0.00096649	16.654	0.0010078			9.0798	0.001502	9.0798	0.0015583	9.0798	0.0011809	9.0798	0.0013416
16.691	0.047184	16.691	0.019884	16.691	0.0009505	16.691	0.0008936			9.0933	0.001566	9.0933	0.0015984	9.0933	0.0013073	9.0933	0.0020757
16.728	0.04993	16.728	0.020552	16.728	0.0007673	16.728	0.00092929			9.1069	0.0014431	9.1069	0.0015721	9.1069	0.0012587	9.1069	0.0022075
16.765	0.051329	16.765	0.020982	16.765	0.00049223	16.765	0.00076593			9.1204	0.0013659	9.1204	0.0015005	9.1204	0.0011099	9.1204	0.0016717
16.803	0.05137	16.803	0.022052	16.803	0.00027611	16.803	0.00063425			9.1341	0.001379	9.1341	0.001479	9.1341	0.0010775	9.1341	0.0016868
16.841	0.050589	16.841	0.025995	16.841	0.0003635	16.841	0.00077784			9.1477	0.0012103	9.1477	0.0013123	9.1477	0.00098696	9.1477	0.0012634
16.879	0.049687	16.879	0.030532	16.879	0.00088955	16.879	0.0012276			9.1614	0.0011133	9.1614	0.0012852	9.1614	0.00089635	9.1614	0.00087556
16.916	0.048505	16.916	0.034293	16.916	0.00092349	16.916	0.0010558			9.1751	0.0010233	9.1751	0.0012113	9.1751	0.00095262	9.1751	0.0010791
16.955	0.049735	16.955	0.039911	16.955	0.00043162	16.955	0.00059009			9.1887	0.0010473	9.1887	0.0012963	9.1887	0.0010213	9.1887	0.0012697
16.993	0.054885	16.993	0.04807	16.993	0.00097157	16.993	0.00087643			9.2025	0.00088675	9.2025	0.001178	9.2025	0.0010213	9.2025	0.0013377
17.031	0.063527	17.031	0.057138	17.031	0.0019549	17.031	0.0011957			9.2163	0.00089569	9.2163	0.0012014	9.2163	0.00096376	9.2163	0.0012603
17.069	0.075291	17.069	0.066775	17.069	0.0018627	17.069	0.00091903			9.2301	0.00075747	9.2301	0.0010999	9.2301	0.00083556	9.2301	0.0013706
17.108	0.090617	17.108	0.083354	17.108	0.0015298	17.108	0.00052917			9.2441	0.00073156	9.2441	0.0010473	9.2441	0.00074312	9.2441	0.00097642
17.147	0.1092	17.147	0.10693	17.147	0.0017593	17.147	0.00040802			9.2579	0.00063175	9.2579	0.00098224	9.2579	0.00077029	9.2579	0.00064713
17.186	0.13401	17.186	0.13993	17.186	0.0022116	17.186	0.00055945			9.2719	0.00096566	9.2719	0.0012703	9.2719	0.0010231	9.2719	0.0017193
17.226	0.17345	17.226	0.18399	17.226	0.0036798	17.226	0.00075029			9.2859	0.00056379	9.2859	0.00078745	9.2859	0.00099026	9.2859	0.0015445
17.265	0.2453	17.265	0.23925	17.265	0.0067589	17.265	0.0008202			9.2998	0.00056629	9.2998	0.00078364	9.2998	0.00070635	9.2998	0.00021909
17.304	0.35688	17.304	0.31051	17.304	0.013072	17.304	0.00084916			9.3138	0.00054725	9.3138	0.00068539	9.3138	0.0006901	9.3138	0.00014305
17.344	0.494	17.344	0.39403	17.344	0.024337	17.344	0.00089137			9.3279	0.00064427	9.3279	0.0007519	9.3279	0.00071595	9.3279	0.00037734
17.385	0.60732	17.385	0.46973	17.385	0.038873	17.385	0.001027			9.342	0.00082647	9.342	0.00092536	9.342	0.00084883	9.342	0.0010926
17.423	0.63795	17.423	0.50519	17.423	0.051793	17.423	0.0011952			9.3562	0.00059414	9.3562	0.00070192	9.3562	0.00082532	9.3562	0.00085342
17.464	0.59786	17.464	0.47536	17.464	0.057482	17.464	0.0011499			9.3703	0.000604	9.3703	0.0007169	9.3703	0.00070042	9.3703	0.00036175
17.504	0.48238	17.504	0.38378	17.504	0.052583	17.504	0.00075665			9.3846	0.00070392	9.3846	0.00091337	9.3846	0.00077074	9.3846	0.00081721
17.544	0.35243	17.544	0.26924	17.544	0.039764	17.544	0.00035766			9.3987	0.00050358	9.3987	0.00084123	9.3987	0.0007996	9.3987	0.00085654
17.585	0.23743	17.585	0.17019	17.585	0.025207	17.585	0.00013632			9.413	0.00060332	9.413	0.0010007	9.413	0.00086165	9.413	0.00096487
17.627	0.15335	17.627	0.10334	17.627	0.01375	17.627	0.00061402			9.4272	0.00062584	9.4272	0.0010874	9.4272	0.00093715	9.4272	0.0014059
17.667	0.099462	17.667	0.062438	17.667	0.0070404	17.667	0.0008467			9.4417	0.00061913	9.4417	0.0010573	9.4417	0.00089056	9.4417	0.0012262
17.707	0.068071	17.707	0.040534	17.707	0.0032649	17.707	0.00056952			9.4559	0.0005496	9.4559	0.0010223	9.4559	0.00086903	9.4559	0.0008283
17.749	0.050523	17.749	0.029076	17.749	0.0015074	17.749	0.00066002			9.4704	0.00063991	9.4704	0.0011098	9.4704	0.00086517	9.4704	0.00095265
17.791	0.040617	17.791	0.021383	17.791	0.00094238	17.791	0.00058445			9.4848	0.00075311	9.4848	0.0012024	9.4848	0.00089953	9.4848	0.0011231
17.831	0.033751	17.831	0.018003	17.831	0.0005665	17.831	0.00036195			9.4992	0.00082955	9.4992	0.0011475	9.4992	0.00090444	9.4992	0.0009351
17.873	0.029372	17.873	0.01466	17.873	0.00034794	17.873	0.00043859			9.5138	0.00096401	9.5138	0.001276	9.5138	0.00093862	9.5138	0.0008998
17.915	0.025919	17.915	0.012625	17.915	0.00020378	17.915	0.00054366			9.5284	0.0011362	9.5284	0.0013203	9.5284	0.0010405	9.5284	0.00087381
17.959	0.024066	17.959	0.012525	17.959	0.00053148	17.959	0.00084952			9.5429	0.001296	9.5429	0.0014881	9.5429	0.0010826	9.5429	0.0010316
18.001	0.021956	18.001	0.011094	18.001	0.00085856	18.001	0.00095362			9.5576	0.0012988	9.5576	0.0013985	9.5576	0.0010872	9.5576	0.00072152
18.043	0.020734	18.043	0.010985	18.043	0.00092226	18.043	0.0010848			9.5722	0.0016432	9.5722	0.0016275	9.5722	0.0011688	9.5722	0.00065863
18.086	0.018829	18.086	0.0086093	18.086	0.00055315	18.086	0.0010227			9.5869	0.001733	9.5869	0.0016257	9.5869	0.0012254	9.5869	0.00090003
18.128	0.017973	18.128	0.0090731	18.128	0.00050571	18.128	0.00086868			9.6017	0.0019581	9.6017	0.0017235	9.6017	0.0011984	9.6017	0.00074387
18.171	0.017368	18.171	0.0086838	18.171	0.00082868	18.171	0.001137			9.6164	0.002103	9.6164	0.0017595	9.6164	0.0011792	9.6164	0.00082892
18.215	0.016509	18.215	0.0084152	18.215	0.0005554	18.215	0.0010888			9.6312	0.0023775	9.6312	0.0019932	9.6312	0.0012382	9.6312	0.00090465
18.258	0.01609	18.258	0.0092372	18.258	0.00095643	18.258	0.001139			9.6461	0.0023449	9.6461	0.0018841	9.6461	0.0012681	9.6461	0.00063873
18.302	0.015381	18.302	0.0087618	18.302	0.0013115	18.302	0.0012937			9.6608	0.0026718	9.6608	0.0023278	9.6608	0.0014287	9.6608	0.0011262
18.345	0.014315	18.345	0.0072418	18.345	0.00069978	18.345	0.0010219			9.6757	0.0027627	9.6757	0.0023501	9.6757	0.0016676	9.6757	0.0018858
18.389	0.013712	18.389	0.0060055	18.389	0.00029072	18.389	0.00058911			9.6908	0.002767	9.6908	0.0023388	9.6908	0.0016114	9.6908	0.0014028
18.434	0.013578	18.434	0.0064109	18.434	0.00031227	18.434	0.00072986			9.7056	0.0030114	9.7056	0.0026118	9.7056	0.0016143	9.7056	0.001126
18.477	0.013427	18.477	0.0067515	18.477	0.00059406	18.477	0.0011729			9.7207	0.0031766	9.7207	0.0027374	9.7207	0.0017784	9.7207	0.001311
18.522	0.012601	18.522	0.0057378	18.522	0.00070047	18.522	0.0011114			9.7358	0.0032485	9.7358	0.0027817	9.7358	0.0017855	9.7358	0.0013117
18.567	0.012585	18.567	0.0059689	18.567	0.00057815	18.567	0.0010962			9.7508	0.0033965	9.7508	0.0030319	9.7508	0.0018023	9.7508	0.0015239
18.612	0.012299	18.612	0.0045343	18.612	0.00061602	18.612	0.00097468			9.766	0.0034568	9.766	0.0031929	9.766	0.0019363	9.766	0.0017851
18.657	0.012255	18.657	0.0045123	18.657	0.00046756	18.657	0.00060674			9.7811	0.0036021	9.7811	0.0033273	9.7811	0.0020036	9.7811	0.0017243
18.702	0.011946	18.702	0.0043281	18.702	0.00027038	18.702	0.00076176			9.7963	0.0037203	9.7963	0.003482	9.7963	0.0020213	9.7963	0.0017217
18.747	0.011965	18.747	0.0046863	18.747	0.00029817	18.747	0.00088845			9.8115	0.0038857	9.8115	0.0035791	9.8115	0.0021192	9.8115	0.0015798
18.792	0.011902	18.792	0.0044979	18.792	0.00040565	18.792	0.00078422			9.8269	0.0041623	9.8269	0.0036948	9.8269	0.0023277	9.8269	0.001438
18.839	0.011656	18.839	0.0043863	18.839	0.0002611	18.839	0.00058285			9.8421	0.004249	9.8421	0.0037313	9.8421	0.0023819	9.8421	0.0010073
18.885	0.012071	18.885	0.0053889	18.885	0.00018978	18.885	0.00063621			9.8574	0.0045289	9.8574	0.0039047	9.8574	0.0024321	9.8574	0.00085495
18.93	0.012269	18.93	0.0053156	18.93	0.00038492	18.93	0.00072901			9.8729	0.0045989	9.8729	0.0039648	9.8729	0.0025806	9.8729	0.00098349
18.977	0.012555	18.977	0.005111	18.977	0.00043514	18.977	0.00060159			9.8883	0.00493	9.8883	0.0042455	9.8883	0.002662	9.8883	0.0011225
19.023	0.012975	19.023	0.0055847	19.023	0.00063492	19.023	0.00089953			9.9038	0.005226	9.9038	0.0044706	9.9038	0.0027876	9.9038	0.0018081
19.071	0.013116	19.071	0.0053062	19.071	0.0006501	19.071	0.00096077			9.9193	0.0053052	9.9193	0.0045705	9.9193	0.0028443	9.9193	0.0017141
19.118	0.012892	19.118	0.0044307	19.118	9.00E-05	19.118	0.00044379			9.9349	0.0058653	9.9349	0.0050708	9.9349	0.0029623	9.9349	0.00196
19.165	0.013586	19.165	0.0050616	19.165	-7.94E-05	19.165	0.00045071			9.9504	0.0058939	9.9504	0.0049848	9.9504	0.0029532	9.9504	0.0020895
19.213	0.013931	19.213	0.0056567	19.213	5.63E-05	19.213	0.0007726			9.9661	0.0062289	9.9661	0.0052086	9.9661	0.0028398	9.9661	0.0016505
19.261	0.014047	19.261	0.0052786	19.261	-0.0001399	19.261	0.00062633			9.9817	0.0065038	9.9817	0.0053967	9.9817	0.0028949	9.9817	0.0012938
19.307	0.014495	19.307	0.0060524	19.307	-0.00026944	19.307	0.00046533			9.9974	0.0069259	9.9974	0.0057936	9.9974	0.0031147	9.9974	0.0012401
19.355	0.015093	19.355	0.006687	19.355	-4.16E-05	19.355	0.00062098			10.013	0.0072623	10.013	0.0059468	10.013	0.0032587	10.013	0.00148
19.404	0.015882	19.404	0.0080542	19.404	0.0005401	19.404	0.00098842			10.029	0.0079278	10.029	0.0064529	10.029	0.0033993	10.029	0.0016889
19.453	0.016326	19.453	0.0076816	19.453	0.00069468	19.453	0.00097669			10.045	0.0082686	10.045	0.0066358	10.045	0.0035828	10.045	0.0016933
19.501	0.016575	19.501	0.0075873	19.501	0.0001495	19.501	0.00070918			10.061	0.009109	10.061	0.0073284	10.061	0.0037161	10.061	0.0016183
19.551	0.017457	19.551	0.0084629	19.551	0.00015621	19.551	0.0010352			10.077	0.009753	10.077	0.0078796	10.077	0.0039584	10.077	0.0018347
19.599	0.018025	19.599	0.0080688	19.599	0.00017135	19.599	0.00092988			10.092	0.010486	10.092	0.0084226	10.092	0.0041613	10.092	0.0016459
19.649	0.019641	19.649	0.0096773	19.649	6.80E-06	19.649	0.00070421			10.108	0.01145	10.108	0.0092252	10.108	0.0043951	10.108	0.0017815
19.698	0.021628	19.698	0.010041	19.698	0.0003058	19.698	0.00077821			10.125	0.012456	10.125	0.009982	10.125	0.0046598	10.125	0.0018085
19.748	0.024016	19.748	0.010188	19.748	0.00027799	19.748	0.00077095			10.14	0.013501	10.14	0.01085	10.14	0.0049687	10.14	0.0018786
19.798	0.026281	19.798	0.011223	19.798	0.00037713	19.798	0.00090552			10.157	0.014515	10.157	0.011651	10.157	0.0054286	10.157	0.0025202
19.849	0.0276	19.849	0.011296	19.849	0.00036461	19.849	0.00089745			10.173	0.015273	10.173	0.012228	10.173	0.0058223	10.173	0.0023295
19.899	0.028568	19.899	0.01153	19.899	0.00012294	19.899	0.00085284			10.189	0.016099	10.189	0.01295	10.189	0.0062536	10.189	0.0020757
19.95	0.029605	19.95	0.012076	19.95	0.0001273	19.95	0.00083912			10.205	0.017141	10.205	0.013647	10.205	0.0068932	10.205	0.002621
20.001	0.032115	20.001	0.012383	20.001	6.08E-05	20.001	0.00075396			10.222	0.017717	10.222	0.013905	10.222	0.0072045	10.222	0.0019591
20.052	0.036689	20.052	0.012658	20.052	6.00E-05	20.052	0.00060524			10.238	0.018872	10.238	0.014508	10.238	0.0074012	10.238	0.0012558
20.103	0.044625	20.103	0.013973	20.103	0.00010304	20.103	0.00057616			10.254	0.02021	10.254	0.015134	10.254	0.0077259	10.254	0.0013563
20.155	0.057157	20.155	0.017849	20.155	0.00027784	20.155	0.00097315			10.271	0.021731	10.271	0.016121	10.271	0.0081537	10.271	0.0014618
20.207	0.073227	20.207	0.021337	20.207	5.16E-05	20.207	0.00064618			10.287	0.02298	10.287	0.016843	10.287	0.0086691	10.287	0.0013628
20.259	0.096552	20.259	0.029818	20.259	3.29E-05	20.259	0.00049386			10.303	0.025028	10.303	0.018428	10.303	0.0094469	10.303	0.0015684
20.311	0.12633	20.311	0.039773	20.311	0.00051807	20.311	0.0012281			10.32	0.026866	10.32	0.020043	10.32	0.010552	10.32	0.0023178
20.364	0.16441	20.364	0.050086	20.364	0.0003593	20.364	0.00094199			10.337	0.028293	10.337	0.021361	10.337	0.01147	10.337	0.0020912
20.417	0.21305	20.417	0.065137	20.417	9.58E-05	20.417	0.00062076			10.353	0.030148	10.353	0.023054	10.353	0.012398	10.353	0.0018629
20.47	0.26909	20.47	0.081796	20.47	5.38E-05	20.47	0.00067912			10.37	0.031901	10.37	0.024736	10.37	0.013461	10.37	0.0021396
20.524	0.33145	20.524	0.1036	20.524	-3.73E-05	20.524	0.00047937			10.386	0.033725	10.386	0.026619	10.386	0.014628	10.386	0.002394
20.577	0.39954	20.577	0.13985	20.577	4.16E-05	20.577	0.0004189			10.403	0.035527	10.403	0.028358	10.403	0.015846	10.403	0.0028565
20.631	0.47285	20.631	0.20965	20.631	0.0002928	20.631	0.00042754			10.42	0.036994	10.42	0.029956	10.42	0.016901	10.42	0.0024295
20.685	0.54516	20.685	0.33466	20.685	0.0015389	20.685	0.00074632			10.437	0.039135	10.437	0.03205	10.437	0.018213	10.437	0.0025792
20.74	0.59276	20.74	0.49105	20.74	0.0031496	20.74	0.00079966			10.454	0.041119	10.454	0.033902	10.454	0.019645	10.454	0.0032874
20.794	0.5869	20.794	0.60122	20.794	0.0042597	20.794	0.0005317			10.471	0.043461	10.471	0.035901	10.471	0.021022	10.471	0.0038275
20.848	0.51414	20.848	0.61023	20.848	0.0047413	20.848	0.0005458			10.488	0.045648	10.488	0.037677	10.488	0.022362	10.488	0.0041748
20.904	0.39675	20.904	0.49254	20.904	0.0039777	20.904	0.00056604			10.505	0.048205	10.505	0.039367	10.505	0.023544	10.505	0.0037967
20.959	0.27457	20.959	0.32137	20.959	0.0026827	20.959	0.0006325			10.522	0.051097	10.522	0.04124	10.522	0.024692	10.522	0.003571
21.014	0.18048	21.014	0.18191	21.014	0.0018004	21.014	0.00083292			10.539	0.054553	10.539	0.043383	10.539	0.025958	10.539	0.0037303
21.07	0.11725	21.07	0.096508	21.07	0.00086785	21.07	0.00088233			10.556	0.058767	10.556	0.045621	10.556	0.027194	10.556	0.0038881
21.128	0.078714	21.128	0.055458	21.128	0.00028082	21.128	0.00064874			10.573	0.064224	10.573	0.048426	10.573	0.028219	10.573	0.0033039
21.184	0.055932	21.184	0.035498	21.184	0.00034498	21.184	0.00067734			10.59	0.071865	10.59	0.05207	10.59	0.029491	10.59	0.0036734
21.239	0.042472	21.239	0.025751	21.239	0.00041953	21.239	0.00096756			10.608	0.082378	10.608	0.05676	10.608	0.030968	10.608	0.005036
21.297	0.034111	21.297	0.019301	21.297	0.00027733	21.297	0.0010439			10.625	0.096377	10.625	0.062847	10.625	0.032166	10.625	0.0050703
21.354	0.028414	21.354	0.015606	21.354	2.61E-05	21.354	0.00098266			10.642	0.116	10.642	0.07204	10.642	0.033529	10.642	0.0044888
21.412	0.024431	21.412	0.013104	21.412	-6.94E-05	21.412	0.00072486			10.66	0.14285	10.66	0.084966	10.66	0.035591	10.66	0.0044768
21.469	0.021888	21.469	0.011787	21.469	9.04E-05	21.469	0.00067249			10.677	0.17929	10.677	0.10403	10.677	0.03851	10.677	0.0051408
21.528	0.019896	21.528	0.0098571	21.528	0.00011644	21.528	0.00082067			10.695	0.22651	10.695	0.13073	10.695	0.04268	10.695	0.005692
21.586	0.018419	21.586	0.0090373	21.586	-0.00010153	21.586	0.00063335			10.712	0.28544	10.712	0.16769	10.712	0.048931	10.712	0.005816
21.644	0.017223	21.644	0.0083294	21.644	0.00010995	21.644	0.0006231			10.73	0.3559	10.73	0.21663	10.73	0.058425	10.73	0.006292
21.703	0.015931	21.703	0.0077828	21.703	0.00012644	21.703	0.00068729			10.747	0.43478	10.747	0.27818	10.747	0.072895	10.747	0.0078713
21.762	0.015203	21.762	0.0078024	21.762	0.00016657	21.762	0.00092706			10.765	0.52076	10.765	0.35206	10.765	0.094427	10.765	0.0096435
21.823	0.013947	21.823	0.0066536	21.823	0.0002293	21.823	0.00096722			10.783	0.60925	10.783	0.43714	10.783	0.12562	10.783	0.012907
21.882	0.013562	21.882	0.0064253	21.882	0.00013568	21.882	0.00081993			10.801	0.69719	10.801	0.52988	10.801	0.16901	10.801	0.018397
21.942	0.013092	21.942	0.0063331	21.942	0.00023096	21.942	0.00083835			10.819	0.7806	10.819	0.62614	10.819	0.22642	10.819	0.02696
22.003	0.01263	22.003	0.0055078	22.003	0.00013253	22.003	0.00065233			10.837	0.85457	10.837	0.7193	10.837	0.29811	10.837	0.039504
22.064	0.012465	22.064	0.0056338	22.064	0.00010362	22.064	0.00060508			10.854	0.91475	10.854	0.80372	10.854	0.38298	10.854	0.057568
22.124	0.012113	22.124	0.0056564	22.124	0.00021209	22.124	0.00064754			10.872	0.95813	10.872	0.87406	10.872	0.47863	10.872	0.082903
22.186	0.011698	22.186	0.0050412	22.186	0.00010728	22.186	0.00065986			10.89	0.98537	10.89	0.9292	10.89	0.58122	10.89	0.11355
22.248	0.011289	22.248	0.0049072	22.248	1.29E-05	22.248	0.00062627			10.909	0.99913	10.909	0.96966	10.909	0.68718	10.909	0.15008
22.31	0.011343	22.31	0.0049527	22.31	0.0001797	22.31	0.00075141			10.927	1	10.927	0.99413	10.927	0.78988	10.927	0.19067
22.372	0.011021	22.372	0.0042525	22.372	0.00030924	22.372	0.00089148			10.945	0.9891	10.945	1.0003	10.945	0.87929	10.945	0.23097
22.434	0.010894	22.434	0.0043554	22.434	0.00022902	22.434	0.00092776			10.963	0.97338	10.963	0.99272	10.963	0.94815	10.963	0.26682
22.498	0.010457	22.498	0.0037043	22.498	0.00014464	22.498	0.00088546			10.981	0.95459	10.981	0.97002	10.981	0.98869	10.981	0.29196
22.56	0.009453	22.56	0.0025554	22.56	-0.00025319	22.56	0.00053568			11	0.93749	11	0.93778	11	0.99531	11	0.30239
22.624	0.0097147	22.624	0.0034473	22.624	-0.00022238	22.624	0.00058763			11.018	0.92337	11.018	0.90069	11.018	0.96771	11.018	0.29419
22.687	0.0095027	22.687	0.0033814	22.687	0.00014592	22.687	0.00081806			11.036	0.90237	11.036	0.85624	11.036	0.90714	11.036	0.26885
22.753	0.0094008	22.753	0.0032537	22.753	3.89E-05	22.753	0.00071832			11.055	0.86994	11.055	0.80907	11.055	0.82032	11.055	0.23268
22.816	0.0091905	22.816	0.002632	22.816	9.97E-06	22.816	0.00061943			11.074	0.8124	11.074	0.75143	11.074	0.71616	11.074	0.18934
22.881	0.0091563	22.881	0.0028858	22.881	7.17E-05	22.881	0.00063516			11.092	0.72475	11.092	0.68309	11.092	0.60489	11.092	0.1453
22.947	0.0089248	22.947	0.0024102	22.947	-8.39E-06	22.947	0.00072854			11.111	0.60966	11.111	0.59785	11.111	0.49554	11.111	0.10523
23.012	0.0091212	23.012	0.0027851	23.012	7.73E-05	23.012	0.00088862			11.129	0.48053	11.129	0.49811	11.129	0.39396	11.129	0.072921
23.078	0.0091383	23.078	0.0022553	23.078	9.48E-05	23.078	0.0008302			11.148	0.36052	11.148	0.39464	11.148	0.30566	11.148	0.049324
23.144	0.0097416	23.144	0.0027694	23.144	0.00019666	23.144	0.00078015			11.167	0.26302	11.167	0.29686	11.167	0.23276	11.167	0.032007
23.21	0.010278	23.21	0.0022048	23.21	0.00026373	23.21	0.0007635			11.186	0.19462	11.186	0.2163	11.186	0.1751	11.186	0.020731
23.277	0.011041	23.277	0.0021775	23.277	0.00016408	23.277	0.0006789			11.205	0.15123	11.205	0.1581	11.205	0.13224	11.205	0.01468
23.345	0.011871	23.345	0.0017866	23.345	0.00025788	23.345	0.00080362			11.224	0.12361	11.224	0.11928	11.224	0.10171	11.224	0.010726
23.412	0.012505	23.412	0.0021327	23.412	0.00017262	23.412	0.00076413			11.243	0.10503	11.243	0.095562	11.243	0.080481	11.243	0.0085348
23.48	0.01328	23.48	0.0022448	23.48	0.000228	23.48	0.00075351			11.262	0.090584	11.262	0.080613	11.262	0.066101	11.262	0.0077073
23.549	0.014565	23.549	0.0016827	23.549	0.00013909	23.549	0.00064938			11.281	0.07938	11.281	0.070901	11.281	0.056146	11.281	0.006828
23.617	0.017942	23.617	0.0029955	23.617	0.0001262	23.617	0.00071247			11.3	0.070823	11.3	0.064245	11.3	0.049301	11.3	0.0067388
23.687	0.023081	23.687	0.0035237	23.687	0.00019419	23.687	0.00084474			11.319	0.064224	11.319	0.058943	11.319	0.044368	11.319	0.0063434
23.755	0.031453	23.755	0.004697	23.755	2.88E-05	23.755	0.00068277			11.338	0.059184	11.338	0.054549	11.338	0.040613	11.338	0.0052902
23.825	0.042905	23.825	0.0061376	23.825	-3.58E-06	23.825	0.0006348			11.358	0.055108	11.358	0.050884	11.358	0.037775	11.358	0.0046261
23.895	0.056925	23.895	0.0089179	23.895	0.00010645	23.895	0.00074718			11.377	0.052306	11.377	0.048218	11.377	0.035908	11.377	0.00541
23.966	0.07227	23.966	0.011083	23.966	0.00018774	23.966	0.00088376			11.396	0.048886	11.396	0.04523	11.396	0.034191	11.396	0.0056306
24.036	0.090992	24.036	0.015658	24.036	0.00021252	24.036	0.00081004			11.416	0.046219	11.416	0.043013	11.416	0.032476	11.416	0.0051447
24.107	0.1178	24.107	0.025323	24.107	2.75E-05	24.107	0.00070632			11.435	0.043512	11.435	0.040901	11.435	0.031104	11.435	0.0054545
24.179	0.15988	24.179	0.044629	24.179	-5.88E-05	24.179	0.0007129			11.455	0.040792	11.455	0.038538	11.455	0.029486	11.455	0.0047088
24.252	0.21217	24.252	0.072415	24.252	0.00025504	24.252	0.00081621			11.475	0.038302	11.475	0.036426	11.475	0.027946	11.475	0.0041
24.325	0.24902	24.325	0.096624	24.325	0.00032799	24.325	0.00067907			11.494	0.036198	11.494	0.034568	11.494	0.026658	11.494	0.0044455
24.396	0.24362	24.396	0.10233	24.396	0.00018892	24.396	0.00048871			11.514	0.033865	11.514	0.032438	11.514	0.02521	11.514	0.0042784
24.471	0.1931	24.471	0.085111	24.471	0.00045863	24.471	0.00077147			11.534	0.03209	11.534	0.030824	11.534	0.02389	11.534	0.004336
24.543	0.12526	24.543	0.055524	24.543	0.00041022	24.543	0.00093771			11.554	0.030087	11.554	0.028747	11.554	0.022596	11.554	0.0044515
24.618	0.072007	24.618	0.030546	24.618	7.95E-05	24.618	0.00086508			11.574	0.028162	11.574	0.026734	11.574	0.020921	11.574	0.0039671
24.692	0.040849	24.692	0.015803	24.692	0.00021192	24.692	0.00086031			11.594	0.02635	11.594	0.024861	11.594	0.019305	11.594	0.0035879
24.767	0.025153	24.767	0.0083057	24.767	0.00034031	24.767	0.00090547			11.614	0.024788	11.614	0.02329	11.614	0.017973	11.614	0.0036007
24.841	0.017472	24.841	0.0051675	24.841	0.0005187	24.841	0.0010548			11.634	0.022938	11.634	0.021417	11.634	0.016622	11.634	0.0032153
24.917	0.013033	24.917	0.0031081	24.917	0.00039863	24.917	0.00097547			11.654	0.021358	11.654	0.019921	11.654	0.015277	11.654	0.0028936
24.994	0.010249	24.994	0.0022558	24.994	0.00010731	24.994	0.00076594			11.674	0.01993	11.674	0.018489	11.674	0.01412	11.674	0.0033066
25.07	0.0086639	25.07	0.0018899	25.07	0.00012508	25.07	0.00079309			11.694	0.018123	11.694	0.01672	11.694	0.01272	11.694	0.0026776
25.147	0.0073789	25.147	0.0015123	25.147	0.00015646	25.147	0.00073081			11.715	0.016689	11.715	0.015468	11.715	0.011328	11.715	0.0017101
25.225	0.0065635	25.225	0.0014479	25.225	0.00017632	25.225	0.00073549			11.735	0.015849	11.735	0.014763	11.735	0.010535	11.735	0.0026356
25.302	0.006036	25.302	0.0013742	25.302	0.00028936	25.302	0.00086012			11.756	0.014492	11.756	0.013564	11.756	0.0097531	11.756	0.0032373
25.38	0.0055674	25.38	0.001002	25.38	0.00027382	25.38	0.00085184			11.776	0.013311	11.776	0.012426	11.776	0.0086713	11.776	0.0022677
25.459	0.0052393	25.459	0.00099217	25.459	0.00023089	25.459	0.00089644			11.797	0.012541	11.797	0.011684	11.797	0.0078804	11.797	0.0020377
25.538	0.0050954	25.538	0.001291	25.538	0.00026311	25.538	0.00094575			11.817	0.01162	11.817	0.010759	11.817	0.0072399	11.817	0.0017714
25.617	0.0047616	25.617	0.0012533	25.617	0.00028288	25.617	0.0009221			11.838	0.010799	11.838	0.010032	11.838	0.0066254	11.838	0.0012484
25.698	0.0044315	25.698	0.00092637	25.698	0.00022127	25.698	0.00093618			11.859	0.010313	11.859	0.0096321	11.859	0.0063069	11.859	0.0018687
25.779	0.0040228	25.779	0.00066221	25.779	3.61E-05	25.779	0.00080555			11.879	0.0094873	11.879	0.0088022	11.879	0.0058828	11.879	0.0016677
25.859	0.0038989	25.859	0.00082188	25.859	5.82E-05	25.859	0.00067877			11.9	0.0093497	11.9	0.0085882	11.9	0.0055477	11.9	0.0015162
25.94	0.0036067	25.94	0.00060248	25.94	0.00016228	25.94	0.00065937			11.921	0.0088385	11.921	0.0081369	11.921	0.0053939	11.921	0.0019486
26.022	0.0034498	26.022	0.00069553	26.022	9.35E-05	26.022	0.00065051			11.942	0.0086786	11.942	0.0079074	11.942	0.0052139	11.942	0.0020366
26.105	0.0035398	26.105	0.0009939	26.105	0.00017647	26.105	0.0008518			11.963	0.0084272	11.963	0.0075351	11.963	0.0051093	11.963	0.0020441
26.187	0.0032416	26.187	0.00060544	26.187	0.00017288	26.187	0.00083944			11.984	0.008147	11.984	0.007209	11.984	0.0048427	11.984	0.0013596
26.271	0.0031595	26.271	0.00042628	26.271	0.00011893	26.271	0.00063115			12.006	0.0078397	12.006	0.007008	12.006	0.0046126	12.006	0.0010115
26.355	0.0031928	26.355	0.00045311	26.355	0.00030963	26.355	0.00082156			12.027	0.0076718	12.027	0.0068548	12.027	0.0044573	12.027	0.0011922
26.438	0.0029431	26.438	9.85E-05	26.438	0.00026122	26.438	0.00082916			12.048	0.0073802	12.048	0.006593	12.048	0.0042705	12.048	0.0011238
26.524	0.0028467	26.524	0.00010228	26.524	0.00010379	26.524	0.00074943			12.069	0.0073001	12.069	0.0065589	12.069	0.0042324	12.069	0.0011418
26.609	0.0026388	26.609	-0.00019373	26.609	-6.05E-05	26.609	0.0007015			12.091	0.0071136	12.091	0.0062782	12.091	0.0041736	12.091	0.0011468
26.694	0.0026421	26.694	-8.91E-05	26.694	3.23E-05	26.694	0.00063031			12.112	0.0071562	12.112	0.0062333	12.112	0.0040375	12.112	0.00095425
26.781	0.0024913	26.781	0.00011883	26.781	0.00027146	26.781	0.00084483			12.134	0.0071385	12.134	0.0061772	12.134	0.0039797	12.134	0.0012546
26.868	0.0024158	26.868	-0.00021617	26.868	0.00017146	26.868	0.000858			12.155	0.0072393	12.155	0.0059951	12.155	0.0039018	12.155	0.0016674
26.955	0.0025276	26.955	0.00022245	26.955	0.00021214	26.955	0.00082124			12.177	0.0071213	12.177	0.0057648	12.177	0.0037515	12.177	0.0014104
27.042	0.0023212	27.042	-0.00012396	27.042	0.00014394	27.042	0.00071504			12.199	0.0072766	12.199	0.0058857	12.199	0.0037049	12.199	0.0013912
27.131	0.0023741	27.131	0.00021385	27.131	9.15E-05	27.131	0.00076644			12.221	0.0071334	12.221	0.0057057	12.221	0.0037538	12.221	0.0018646
27.221	0.0024038	27.221	-0.00021551	27.221	0.00026934	27.221	0.00084575			12.243	0.0068496	12.243	0.0055208	12.243	0.0036171	12.243	0.0013114
27.309	0.0027367	27.309	0.00015004	27.309	0.0003313	27.309	0.00080792			12.264	0.0070216	12.264	0.0057731	12.264	0.003697	12.264	0.0016512
27.399	0.0031285	27.399	-0.0002788	27.399	9.64E-05	27.399	0.00072156			12.286	0.0066498	12.286	0.005509	12.286	0.0037585	12.286	0.0021588
27.489	0.00407	27.489	0.00020273	27.489	-3.50E-05	27.489	0.00061981			12.309	0.0063812	12.309	0.0053599	12.309	0.0035212	12.309	0.0012186
27.581	0.0051073	27.581	0.00039331	27.581	0.00017514	27.581	0.00071338			12.331	0.0063434	12.331	0.0054345	12.331	0.003562	12.331	0.0010632
27.672	0.0062849	27.672	0.00065764	27.672	0.00018422	27.672	0.00068165			12.353	0.0061058	12.353	0.0053904	12.353	0.0035571	12.353	0.0012698
27.764	0.0088172	27.764	0.00097959	27.764	6.84E-05	27.764	0.00070985			12.375	0.0061545	12.375	0.0054631	12.375	0.0034722	12.375	0.0014279
27.857	0.014369	27.857	0.0019064	27.857	0.00016543	27.857	0.00080157			12.397	0.0060189	12.397	0.005345	12.397	0.0034411	12.397	0.0015691
27.95	0.023306	27.95	0.0027957	27.95	0.00028258	27.95	0.00079343			12.42	0.0060952	12.42	0.0054455	12.42	0.0033968	12.42	0.0018347
28.045	0.033071	28.045	0.0050892	28.045	0.00067573	28.045	0.0012336			12.442	0.0059339	12.442	0.0052904	12.442	0.0033203	12.442	0.001764
28.139	0.035968	28.139	0.0042084	28.139	0.00064545	28.139	0.0012509			12.465	0.0059787	12.465	0.0054557	12.465	0.0032989	12.465	0.0014764
28.234	0.030558	28.234	0.0035485	28.234	0.00024707	28.234	0.00081235			12.487	0.0059673	12.487	0.0054439	12.487	0.0033545	12.487	0.0017714
28.329	0.020391	28.329	0.0022647	28.329	0.00022813	28.329	0.00077532			12.51	0.0060305	12.51	0.0054916	12.51	0.0033588	12.51	0.0018557
28.425	0.011471	28.425	0.0013857	28.425	0.00028595	28.425	0.00084736			12.533	0.0060259	12.533	0.0053096	12.533	0.0033801	12.533	0.0016487
28.523	0.0060879	28.523	0.00038751	28.523	0.00024756	28.523	0.00084191			12.556	0.0059378	12.556	0.0052849	12.556	0.0033267	12.556	0.0011067
28.62	0.0035401	28.62	3.43E-05	28.62	0.00017362	28.62	0.00074005			12.579	0.0063509	12.579	0.005521	12.579	0.0034285	12.579	0.0015722
28.718	0.0023696	28.718	0.00012504	28.718	0.00027518	28.718	0.00083242			12.601	0.0061303	12.601	0.0052482	12.601	0.0034175	12.601	0.0015187
28.816	0.0016692	28.816	-0.000145	28.816	0.00023442	28.816	0.00081108			12.624	0.0063187	12.624	0.0054415	12.624	0.0033868	12.624	0.0011823
28.915	0.0013077	28.915	-0.00016309	28.915	0.00018613	28.915	0.00079108			12.647	0.0065379	12.647	0.0055824	12.647	0.0035265	12.647	0.0016521
29.016	0.001009	29.016	-0.00017434	29.016	0.00016966	29.016	0.00075711			12.671	0.0065909	12.671	0.0056047	12.671	0.003514	12.671	0.0013158
29.117	0.0010728	29.117	-4.50E-05	29.117	0.00015715	29.117	0.00071601			12.694	0.0067026	12.694	0.0057404	12.694	0.0035175	12.694	0.0011629
29.218	0.00097269	29.218	-0.00020809	29.218	6.57E-05	29.218	0.00067936			12.717	0.0067629	12.717	0.0057018	12.717	0.0034794	12.717	0.00097912
29.319	0.00096201	29.319	-0.00010951	29.319	0.0001102	29.319	0.00066687			12.741	0.0070339	12.741	0.0060465	12.741	0.0035042	12.741	0.00095447
29.421	0.00073046	29.421	-0.00020092	29.421	0.00020386	29.421	0.0007643			12.764	0.0071661	12.764	0.0062089	12.764	0.0036106	12.764	0.0012847
29.525	0.00068441	29.525	-0.00015396	29.525	0.00018869	29.525	0.0007824			12.788	0.0074272	12.788	0.0063396	12.788	0.0036516	12.788	0.0013724
29.629	0.00062199	29.629	-8.64E-05	29.629	0.00024	29.629	0.0008313			12.811	0.0077576	12.811	0.0064303	12.811	0.0037274	12.811	0.0013312
29.733	0.00068125	29.733	-0.00012556	29.733	0.00025752	29.733	0.00085659			12.835	0.0081373	12.835	0.0065153	12.835	0.0038346	12.835	0.0014808
29.839	0.00058929	29.839	-0.00028624	29.839	0.000174	29.839	0.00081807			12.859	0.0084519	12.859	0.0067008	12.859	0.0039416	12.859	0.0015913
29.944	0.00062623	29.944	-0.00019491	29.944	0.0001089	29.944	0.00081419			12.882	0.0087392	12.882	0.0069062	12.882	0.0040631	12.882	0.0013739
30.051	0.0006747	30.051	0.00016039	30.051	0.00028309	30.051	0.00095862			12.906	0.0090567	12.906	0.0072174	12.906	0.0042704	12.906	0.0014479
30.158	0.00054002	30.158	-0.00014514	30.158	0.00029757	30.158	0.00091122			12.93	0.0094539	12.93	0.0076277	12.93	0.0045582	12.93	0.0017268
30.267	0.00054458	30.267	-1.24E-06	30.267	0.00022285	30.267	0.00084532			12.954	0.0096885	12.954	0.0078452	12.954	0.0046981	12.954	0.0012556
30.376	0.00051868	30.376	2.45E-05	30.376	0.00034077	30.376	0.00091713			12.978	0.010302	12.978	0.0083854	12.978	0.004844	12.978	0.00094924
30.484	0.00050096	30.484	0.00021708	30.484	0.00043557	30.484	0.00094783			13.002	0.011089	13.002	0.0091407	13.002	0.0051934	13.002	0.0016904
30.594	0.00045799	30.594	-0.00015975	30.594	0.00031771	30.594	0.00092584			13.027	0.011718	13.027	0.0096336	13.027	0.0054151	13.027	0.0016486
30.706	0.0003457	30.706	-0.00016331	30.706	0.00014218	30.706	0.00080839			13.051	0.012718	13.051	0.010427	13.051	0.0056161	13.051	0.0014528
30.816	0.00032865	30.816	-0.00019113	30.816	0.00014632	30.816	0.0008214			13.075	0.013854	13.075	0.011248	13.075	0.0060913	13.075	0.0020589
30.93	0.00030686	30.93	-2.19E-05	30.93	0.00021218	30.93	0.0008098			13.1	0.014912	13.1	0.012138	13.1	0.0067101	13.1	0.0026086
31.043	0.00031917	31.043	-0.00010308	31.043	0.00024348	31.043	0.00076742			13.125	0.015873	13.125	0.012933	13.125	0.0072523	13.125	0.0024973
31.156	0.00045278	31.156	-4.11E-05	31.156	0.00026848	31.156	0.0008803			13.149	0.017034	13.149	0.013934	13.149	0.0078763	13.149	0.0022372
31.271	0.00039649	31.271	-0.00022671	31.271	0.00029065	31.271	0.00090142			13.174	0.018282	13.174	0.015188	13.174	0.0087461	13.174	0.0026033
31.387	0.00053036	31.387	0.0003946	31.387	0.00036409	31.387	0.00090693			13.199	0.01951	13.199	0.016294	13.199	0.0096276	13.199	0.0027691
31.504	0.00049002	31.504	0.00028259	31.504	0.00044164	31.504	0.00093237			13.224	0.020604	13.224	0.017281	13.224	0.01035	13.224	0.002175
31.62	0.00050328	31.62	0.00012883	31.62	0.00036135	31.62	0.00084999			13.249	0.022014	13.249	0.018711	13.249	0.011241	13.249	0.0021021
31.738	0.00068683	31.738	0.00014016	31.738	0.00030432	31.738	0.00085532			13.273	0.023419	13.273	0.020012	13.273	0.012286	13.273	0.0027815
31.856	0.00091921	31.856	-1.65E-05	31.856	0.00027139	31.856	0.00081608			13.299	0.0248	13.299	0.021215	13.299	0.013222	13.299	0.0027933
31.976	0.0012855	31.976	-0.00013617	31.976	0.00016767	31.976	0.0007499			13.324	0.026248	13.324	0.022458	13.324	0.0142	13.324	0.0026771
32.097	0.0015998	32.097	-4.44E-06	32.097	0.0002046	32.097	0.00082753			13.349	0.027752	13.349	0.023674	13.349	0.01521	13.349	0.0030194
32.218	0.0015042	32.218	-0.00011475	32.218	0.00031314	32.218	0.00090186			13.374	0.029242	13.374	0.024966	13.374	0.016147	13.374	0.0032283
32.34	0.0011643	32.34	0.00017957	32.34	0.00035312	32.34	0.00087641			13.4	0.030656	13.4	0.026228	13.4	0.017097	13.4	0.003255
32.463	0.00067565	32.463	0.00018351	32.463	0.00034722	32.463	0.00085997			13.425	0.032042	13.425	0.027417	13.425	0.01802	13.425	0.0032009
32.587	0.00034749	32.587	7.37E-05	32.587	0.00027716	32.587	0.00086186			13.451	0.033534	13.451	0.028568	13.451	0.018875	13.451	0.0031042
32.711	0.00025166	32.711	4.85E-06	32.711	0.00025686	32.711	0.00080906			13.477	0.035297	13.477	0.029967	13.477	0.019819	13.477	0.0034075
32.837	0.00019567	32.837	5.35E-06	32.837	0.00031728	32.837	0.000796			13.502	0.036868	13.502	0.031137	13.502	0.020754	13.502	0.003827
32.964	0.00018325	32.964	9.91E-05	32.964	0.00034656	32.964	0.00084733			13.528	0.038702	13.528	0.032378	13.528	0.021571	13.528	0.0040445
33.091	0.00018582	33.091	0.00018973	33.091	0.00035404	33.091	0.00091472			13.554	0.040756	13.554	0.033949	13.554	0.022451	13.554	0.0045919
33.219	5.84E-05	33.219	-0.00019017	33.219	0.00029696	33.219	0.00083611			13.58	0.042921	13.58	0.035505	13.58	0.023379	13.58	0.0051444
33.349	0.00013637	33.349	-0.00012878	33.349	0.00024259	33.349	0.00077898			13.606	0.045519	13.606	0.037029	13.606	0.024072	13.606	0.0045188
33.478	4.62E-05	33.478	-8.93E-05	33.478	0.00025553	33.478	0.00087736			13.633	0.049855	13.633	0.03933	13.633	0.024854	13.633	0.0042621
33.61	0.00010161	33.61	-8.05E-05	33.61	0.00032104	33.61	0.000931			13.659	0.056408	13.659	0.042305	13.659	0.025956	13.659	0.0045667
33.742	4.38E-05	33.742	-6.71E-05	33.742	0.00034272	33.742	0.00086353			13.685	0.067094	13.685	0.047098	13.685	0.027308	13.685	0.0049679
33.875	9.03E-05	33.875	6.26E-05	33.875	0.00034091	33.875	0.00084329			13.712	0.083919	13.712	0.054578	13.712	0.028931	13.712	0.0054398
34.009	6.51E-05	34.009	-8.97E-05	34.009	0.00035226	34.009	0.00088978			13.738	0.11064	13.738	0.067152	13.738	0.030786	13.738	0.0050634
34.144	6.03E-05	34.144	-1.03E-05	34.144	0.00033624	34.144	0.00088305			13.765	0.15179	13.765	0.088885	13.765	0.033973	13.765	0.0058538
34.28	7.83E-05	34.28	-0.00019544	34.28	0.00033023	34.28	0.00090377			13.792	0.21015	13.792	0.12357	13.792	0.039464	13.792	0.007137
34.417	3.74E-05	34.417	-0.00017892	34.417	0.00029922	34.417	0.00087222			13.818	0.2844	13.818	0.17382	13.818	0.048774	13.818	0.0076258
34.555	6.91E-05	34.555	0.00010938	34.555	0.00035277	34.555	0.0008659			13.845	0.3706	13.845	0.24104	13.845	0.065261	13.845	0.0089331
34.695	6.75E-05	34.695	-5.46E-06	34.695	0.00035135	34.695	0.00090708			13.872	0.46014	13.872	0.32129	13.872	0.092914	13.872	0.012146
34.834	6.55E-05	34.834	3.42E-05	34.834	0.00032565	34.834	0.00089792			13.899	0.54728	13.899	0.40936	13.899	0.13562	13.899	0.017549
34.975	5.28E-05	34.975	-0.00015992	34.975	0.00028227	34.975	0.00081956			13.926	0.62703	13.926	0.49795	13.926	0.19503	13.926	0.026136
35.118	6.02E-05	35.118	8.41E-06	35.118	0.00026053	35.118	0.00081049			13.954	0.69913	13.954	0.58358	13.954	0.27077	13.954	0.040902
35.261	8.27E-05	35.261	-8.81E-05	35.261	0.0002917	35.261	0.0008333			13.981	0.76244	13.981	0.66294	13.981	0.35949	13.981	0.063405
35.405	0.00014441	35.405	1.44E-05	35.405	0.00028367	35.405	0.00083525			14.008	0.8131	14.008	0.73304	14.008	0.45648	14.008	0.095251
35.551	6.84E-05	35.551	-1.81E-05	35.551	0.00025408	35.551	0.00082558			14.036	0.84304	14.036	0.78604	14.036	0.55536	14.036	0.13638
35.699	5.16E-05	35.699	-0.00012658	35.699	0.00026132	35.699	0.00079799			14.063	0.85081	14.063	0.82054	14.063	0.64965	14.063	0.18433
35.846	7.52E-05	35.846	-4.14E-05	35.846	0.00032126	35.846	0.00083575			14.091	0.83124	14.091	0.82563	14.091	0.73116	14.091	0.23596
35.995	5.20E-05	35.995	-0.00017977	35.995	0.00028863	35.995	0.00083301			14.119	0.78758	14.119	0.8007	14.119	0.78868	14.119	0.28127
										14.147	0.73127	14.147	0.75301	14.147	0.81214	14.147	0.30854
										14.175	0.6628	14.175	0.68391	14.175	0.79466	14.175	0.3106
										14.203	0.58559	14.203	0.60142	14.203	0.73276	14.203	0.28219
										14.231	0.49942	14.231	0.5118	14.231	0.63174	14.231	0.22838
										14.259	0.40388	14.259	0.41728	14.259	0.507	14.259	0.16476
										14.288	0.30552	14.288	0.32244	14.288	0.37806	14.288	0.10691
										14.316	0.21714	14.316	0.23412	14.316	0.26413	14.316	0.063979
										14.345	0.14997	14.345	0.16147	14.345	0.17605	14.345	0.035791
										14.373	0.10724	14.373	0.11084	14.373	0.11604	14.373	0.019782
										14.402	0.082277	14.402	0.080256	14.402	0.079417	14.402	0.012541
										14.431	0.067278	14.431	0.063023	14.431	0.058278	14.431	0.0093858
										14.46	0.057329	14.46	0.052967	14.46	0.046204	14.46	0.0078639
										14.489	0.05055	14.489	0.046757	14.489	0.039233	14.489	0.0072306
										14.518	0.045764	14.518	0.042376	14.518	0.034868	14.518	0.0067706
										14.547	0.041807	14.547	0.038805	14.547	0.031696	14.547	0.0056274
										14.577	0.039022	14.577	0.036242	14.577	0.029334	14.577	0.005071
										14.606	0.036527	14.606	0.033936	14.606	0.027575	14.606	0.0052349
										14.636	0.034396	14.636	0.031926	14.636	0.025978	14.636	0.0047486
										14.665	0.032415	14.665	0.030221	14.665	0.024532	14.665	0.0044826
										14.695	0.030702	14.695	0.028699	14.695	0.023275	14.695	0.0045839
										14.725	0.028859	14.725	0.027112	14.725	0.022042	14.725	0.0041038
										14.755	0.027367	14.755	0.025689	14.755	0.020982	14.755	0.0037467
										14.785	0.025919	14.785	0.024259	14.785	0.02001	14.785	0.0039158
										14.815	0.024759	14.815	0.02324	14.815	0.019194	14.815	0.0043344
										14.845	0.023131	14.845	0.021621	14.845	0.018194	14.845	0.0038652
										14.876	0.021805	14.876	0.020589	14.876	0.01709	14.876	0.0032713
										14.906	0.020347	14.906	0.019212	14.906	0.016065	14.906	0.0031242
										14.937	0.018933	14.937	0.018015	14.937	0.015031	14.937	0.00295
										14.968	0.017627	14.968	0.016852	14.968	0.01416	14.968	0.0031923
										14.998	0.016401	14.998	0.015587	14.998	0.013262	14.998	0.0030345
										15.029	0.01509	15.029	0.014488	15.029	0.012324	15.029	0.0028728
										15.06	0.013943	15.06	0.013493	15.06	0.011404	15.06	0.0030182
										15.091	0.012757	15.091	0.012251	15.091	0.010544	15.091	0.0027557
										15.123	0.011738	15.123	0.011263	15.123	0.0096919	15.123	0.0023643
										15.154	0.010782	15.154	0.010202	15.154	0.0088059	15.154	0.0022139
										15.185	0.0099179	15.185	0.0092771	15.185	0.0078926	15.185	0.0019194
										15.217	0.0090366	15.217	0.0082935	15.217	0.0070272	15.217	0.0016777
										15.249	0.0082977	15.249	0.0075553	15.249	0.0063008	15.249	0.0015823
										15.281	0.0076341	15.281	0.0069062	15.281	0.005731	15.281	0.0016245
										15.313	0.0071121	15.313	0.0065104	15.313	0.0052861	15.313	0.0021241
										15.345	0.0062126	15.345	0.0056973	15.345	0.0046309	15.345	0.0017089
										15.377	0.0058726	15.377	0.0053801	15.377	0.0040413	15.377	0.0009741
										15.409	0.0054982	15.409	0.005123	15.409	0.00378	15.409	0.0011689
										15.441	0.0051492	15.441	0.0047437	15.441	0.0034504	15.441	0.0010783
										15.474	0.0049397	15.474	0.0044541	15.474	0.0031988	15.474	0.0012537
										15.507	0.0045936	15.507	0.0042415	15.507	0.0030331	15.507	0.0014937
										15.539	0.0041676	15.539	0.0038567	15.539	0.0027765	15.539	0.0010046
										15.572	0.0039404	15.572	0.0036856	15.572	0.0025395	15.572	0.0007368
										15.604	0.0037275	15.604	0.0035909	15.604	0.0024953	15.604	0.001168
										15.639	0.00366	15.639	0.0035505	15.639	0.0025333	15.639	0.0017178
										15.671	0.0033257	15.671	0.0032753	15.671	0.0024303	15.671	0.0016972
										15.705	0.0031845	15.705	0.0031434	15.705	0.0022537	15.705	0.0013385
										15.738	0.0030373	15.738	0.0029524	15.738	0.0021372	15.738	0.0010359
										15.772	0.0030317	15.772	0.0029621	15.772	0.002082	15.772	0.0012248
										15.806	0.0029259	15.806	0.0028223	15.806	0.0020369	15.806	0.0015105
										15.839	0.0029055	15.839	0.0028002	15.839	0.0019366	15.839	0.0014095
										15.873	0.0028358	15.873	0.0026949	15.873	0.0018372	15.873	0.001124
										15.907	0.0028714	15.907	0.0026147	15.907	0.0017641	15.907	0.00075366
										15.941	0.0030068	15.941	0.0026811	15.941	0.0017818	15.941	0.0011132
										15.975	0.0031073	15.975	0.0027451	15.975	0.0018229	15.975	0.0014498
										16.011	0.0031623	16.011	0.0027797	16.011	0.0018224	16.011	0.0014294
										16.045	0.003249	16.045	0.0028061	16.045	0.0017999	16.045	0.0012996
										16.079	0.003193	16.079	0.0027187	16.079	0.0017078	16.079	0.00077714
										16.115	0.0035188	16.115	0.0029121	16.115	0.0017361	16.115	0.0007996
										16.149	0.0037125	16.149	0.0030906	16.149	0.0019003	16.149	0.0015631
										16.185	0.0036304	16.185	0.002998	16.185	0.001867	16.185	0.0015316
										16.221	0.0037825	16.221	0.0030775	16.221	0.0018108	16.221	0.00099697
										16.256	0.0039576	16.256	0.0032221	16.256	0.0019317	16.256	0.0011345
										16.29	0.0041594	16.29	0.0032971	16.29	0.0020489	16.29	0.0016046
										16.326	0.0041167	16.326	0.0031974	16.326	0.001971	16.326	0.0013251
										16.363	0.0042206	16.363	0.0032407	16.363	0.0018559	16.363	0.00097261
										16.399	0.0042516	16.399	0.0033711	16.399	0.0019025	16.399	0.0012593
										16.435	0.0042516	16.435	0.0034752	16.435	0.0019327	16.435	0.0014913
										16.47	0.0041993	16.47	0.0034946	16.47	0.0018632	16.47	0.001225
										16.508	0.004234	16.508	0.0035203	16.508	0.0017843	16.508	0.00092791
										16.543	0.0044042	16.543	0.0036395	16.543	0.0018223	16.543	0.0012313
										16.581	0.0044432	16.581	0.003614	16.581	0.0018113	16.581	0.0012401
										16.618	0.004735	16.618	0.0037998	16.618	0.0018093	16.618	0.0013099
										16.654	0.0048736	16.654	0.0038483	16.654	0.0018919	16.654	0.0015613
										16.691	0.0050291	16.691	0.0039191	16.691	0.0019359	16.691	0.0014155
										16.728	0.0052802	16.728	0.0039551	16.728	0.0019863	16.728	0.0013503
										16.765	0.0056159	16.765	0.0040802	16.765	0.0019793	16.765	0.001202
										16.803	0.0064434	16.803	0.004293	16.803	0.0019162	16.803	0.0008996
										16.841	0.0080429	16.841	0.004829	16.841	0.0019247	16.841	0.00097182
										16.879	0.01085	16.879	0.0059746	16.879	0.0020617	16.879	0.0015567
										16.916	0.014886	16.916	0.0075776	16.916	0.0021256	16.916	0.0014814
										16.955	0.020865	16.955	0.010439	16.955	0.0022359	16.955	0.00094459
										16.993	0.028697	16.993	0.014839	16.993	0.0027689	16.993	0.0011378
										17.031	0.038019	17.031	0.020829	17.031	0.0038124	17.031	0.0015036
										17.069	0.048554	17.069	0.028109	17.069	0.0053774	17.069	0.001255
										17.108	0.060235	17.108	0.036887	17.108	0.0076851	17.108	0.0010535
										17.147	0.072596	17.147	0.046681	17.147	0.0109	17.147	0.0011665
										17.186	0.084502	17.186	0.057112	17.186	0.014902	17.186	0.0017866
										17.226	0.094171	17.226	0.067065	17.226	0.019377	17.226	0.0026126
										17.265	0.10026	17.265	0.075196	17.265	0.024051	17.265	0.0031843
										17.304	0.10064	17.304	0.07921	17.304	0.028487	17.304	0.0039113
										17.344	0.094737	17.344	0.077599	17.344	0.031932	17.344	0.0045633
										17.385	0.08234	17.385	0.069993	17.385	0.033347	17.385	0.0052971
										17.423	0.065176	17.423	0.057511	17.423	0.031761	17.423	0.0055762
										17.464	0.04666	17.464	0.042822	17.464	0.027284	17.464	0.0049433
										17.504	0.030484	17.504	0.028977	17.504	0.02099	17.504	0.003575
										17.544	0.019079	17.544	0.018425	17.544	0.014569	17.544	0.0022142
										17.585	0.012111	17.585	0.011491	17.585	0.0094026	17.585	0.0013319
										17.627	0.0085706	17.627	0.0076702	17.627	0.0059378	17.627	0.001212
										17.667	0.0065551	17.667	0.0055924	17.667	0.0038781	17.667	0.0012905
										17.707	0.0054105	17.707	0.004491	17.707	0.0026862	17.707	0.00094797
										17.749	0.0047631	17.749	0.00396	17.749	0.0020714	17.749	0.00089048
										17.791	0.0043069	17.791	0.0035492	17.791	0.0017363	17.791	0.00086676
										17.831	0.0039564	17.831	0.0033015	17.831	0.0015385	17.831	0.00081067
										17.873	0.0036994	17.873	0.0031331	17.873	0.0014289	17.873	0.00084885
										17.915	0.0034042	17.915	0.002928	17.915	0.0013519	17.915	0.00080052
										17.959	0.0034003	17.959	0.0029158	17.959	0.001381	17.959	0.0010686
										18.001	0.0031792	18.001	0.0027404	18.001	0.0013803	18.001	0.001169
										18.043	0.0031097	18.043	0.0026775	18.043	0.0013424	18.043	0.0011936
										18.086	0.0028389	18.086	0.0024664	18.086	0.0013012	18.086	0.0011418
										18.128	0.0028552	18.128	0.0024456	18.128	0.0013006	18.128	0.0011116
										18.171	0.0026859	18.171	0.0023725	18.171	0.0013214	18.171	0.0013086
										18.215	0.0026273	18.215	0.0022513	18.215	0.0012976	18.215	0.0011378
										18.258	0.0026355	18.258	0.0022289	18.258	0.0013505	18.258	0.0013195
										18.302	0.0025645	18.302	0.0021685	18.302	0.0013635	18.302	0.0016168
										18.345	0.0023446	18.345	0.0019558	18.345	0.0012493	18.345	0.001239
										18.389	0.0021833	18.389	0.0018446	18.389	0.0011275	18.389	0.0008385
										18.434	0.0021334	18.434	0.0018485	18.434	0.0011244	18.434	0.00099382
										18.477	0.002043	18.477	0.0018574	18.477	0.0011814	18.477	0.0015095
										18.522	0.0018139	18.522	0.0016725	18.522	0.0011199	18.522	0.0015312
										18.567	0.0017732	18.567	0.0016255	18.567	0.0010816	18.567	0.0012471
										18.612	0.0016039	18.612	0.0014562	18.612	0.0010615	18.612	0.0011282
										18.657	0.0015295	18.657	0.0013865	18.657	0.00098498	18.657	0.00091736
										18.702	0.0014228	18.702	0.001309	18.702	0.00093769	18.702	0.00087446
										18.747	0.0013328	18.747	0.0012886	18.747	0.00087789	18.747	0.00096233
										18.792	0.0012663	18.792	0.0012288	18.792	0.00084805	18.792	0.00098654
										18.839	0.0011268	18.839	0.0011358	18.839	0.00078814	18.839	0.00077473
										18.885	0.0011095	18.885	0.0011112	18.885	0.00078338	18.885	0.00082415
										18.93	0.0010493	18.93	0.001113	18.93	0.00082777	18.93	0.001043
										18.977	0.0009425	18.977	0.001101	18.977	0.00082836	18.977	0.00095432
										19.023	0.00098549	19.023	0.0011656	19.023	0.00085742	19.023	0.0011151
										19.071	0.00089804	19.071	0.0010967	19.071	0.00084622	19.071	0.0011758
										19.118	0.00075229	19.118	0.00096209	19.118	0.00076003	19.118	0.00073617
										19.165	0.00079869	19.165	0.00098187	19.165	0.00072939	19.165	0.00062872
										19.213	0.00083638	19.213	0.00095393	19.213	0.00077443	19.213	0.00083872
										19.261	0.00073412	19.261	0.00088465	19.261	0.00077467	19.261	0.00075339
										19.307	0.00073008	19.307	0.00090005	19.307	0.00075477	19.307	0.00061155
										19.355	0.0007544	19.355	0.00097797	19.355	0.00080269	19.355	0.00071084
										19.404	0.00084384	19.404	0.0011027	19.404	0.00090228	19.404	0.0011683
										19.453	0.00077907	19.453	0.00099019	19.453	0.00089531	19.453	0.0012029
										19.501	0.00075302	19.501	0.00089881	19.501	0.00079947	19.501	0.00065926
										19.551	0.00077702	19.551	0.00093027	19.551	0.00080084	19.551	0.00072953
										19.599	0.00071613	19.599	0.00082061	19.599	0.00079541	19.599	0.00085896
										19.649	0.00074958	19.649	0.00088525	19.649	0.00079135	19.649	0.00082443
										19.698	0.00072865	19.698	0.00089992	19.698	0.00081696	19.698	0.00097282
										19.748	0.00072889	19.748	0.00095184	19.748	0.00082101	19.748	0.00095455
										19.798	0.00079053	19.798	0.00097393	19.798	0.00084545	19.798	0.0010432
										19.849	0.00071608	19.849	0.00089186	19.849	0.00083161	19.849	0.00097772
										19.899	0.00073083	19.899	0.00089748	19.899	0.000806	19.899	0.00081361
										19.95	0.00075067	19.95	0.00086956	19.95	0.00080903	19.95	0.00088262
										20.001	0.00081301	20.001	0.00087565	20.001	0.00082133	20.001	0.00089169
										20.052	0.00085553	20.052	0.00087205	20.052	0.00080456	20.052	0.00075955
										20.103	0.0010526	20.103	0.00094588	20.103	0.00079002	20.103	0.00069402
										20.155	0.0013964	20.155	0.0011851	20.155	0.00083272	20.155	0.00095781
										20.207	0.0016662	20.207	0.0012765	20.207	0.00077648	20.207	0.00077038
										20.259	0.0023539	20.259	0.0017036	20.259	0.00077152	20.259	0.00080081
										20.311	0.0030259	20.311	0.0020972	20.311	0.00088625	20.311	0.001305
										20.364	0.0036588	20.364	0.002454	20.364	0.00090168	20.364	0.0010776
										20.417	0.0045253	20.417	0.0030607	20.417	0.0010038	20.417	0.00092665
										20.47	0.0053061	20.47	0.0037824	20.47	0.0012372	20.47	0.00098781
										20.524	0.0061112	20.524	0.0046188	20.524	0.0015158	20.524	0.00080128
										20.577	0.0068574	20.577	0.005461	20.577	0.001891	20.577	0.00080319
										20.631	0.0073357	20.631	0.0060232	20.631	0.0022652	20.631	0.00072078
										20.685	0.007325	20.685	0.0063047	20.685	0.0026994	20.685	0.00098378
										20.74	0.006488	20.74	0.0057747	20.74	0.0029671	20.74	0.0010273
										20.794	0.0051683	20.794	0.0048533	20.794	0.0028966	20.794	0.00074025
										20.848	0.0036704	20.848	0.0036924	20.848	0.0026068	20.848	0.00082091
										20.904	0.0024022	20.904	0.0026298	20.904	0.0021047	20.904	0.00079252
										20.959	0.0015487	20.959	0.0017913	20.959	0.0015784	20.959	0.00085643
										21.014	0.0011399	21.014	0.0013488	21.014	0.0012196	21.014	0.001112
										21.07	0.00076302	21.07	0.00095399	21.07	0.00092707	21.07	0.00092823
										21.128	0.00065023	21.128	0.00085815	21.128	0.00074171	21.128	0.00067413
										21.184	0.00060792	21.184	0.0008322	21.184	0.00073323	21.184	0.00078741
										21.239	0.00065503	21.239	0.00086935	21.239	0.0007551	21.239	0.0010123
										21.297	0.00065314	21.297	0.00082189	21.297	0.00075523	21.297	0.0010446
										21.354	0.00062204	21.354	0.00083771	21.354	0.00069839	21.354	0.00091516
										21.412	0.00057963	21.412	0.00075822	21.412	0.00063497	21.412	0.00080385
										21.469	0.00058021	21.469	0.00078737	21.469	0.00062845	21.469	0.00083956
										21.528	0.00051271	21.528	0.00067786	21.528	0.00061847	21.528	0.00089617
										21.586	0.00046023	21.586	0.00065451	21.586	0.00058184	21.586	0.00071807
										21.644	0.00045546	21.644	0.00067883	21.644	0.00060285	21.644	0.00071439
										21.703	0.00045108	21.703	0.00064677	21.703	0.00063668	21.703	0.000776
										21.762	0.0004828	21.762	0.00069846	21.762	0.00070615	21.762	0.00096586
										21.823	0.00040455	21.823	0.00062012	21.823	0.00072777	21.823	0.00096216
										21.882	0.00043323	21.882	0.0006569	21.882	0.00068831	21.882	0.00089878
										21.942	0.00048576	21.942	0.00067813	21.942	0.00068208	21.942	0.0010586
										22.003	0.00046466	22.003	0.00064659	22.003	0.0006609	22.003	0.00092711
										22.064	0.00047593	22.064	0.00065247	22.064	0.00067643	22.064	0.00086196
										22.124	0.00045067	22.124	0.0006372	22.124	0.00072306	22.124	0.0010039
										22.186	0.0004458	22.186	0.00061537	22.186	0.00073148	22.186	0.00091909
										22.248	0.00044318	22.248	0.00062644	22.248	0.00070704	22.248	0.00084902
										22.31	0.00047086	22.31	0.00068618	22.31	0.00070451	22.31	0.0010013
										22.372	0.00044691	22.372	0.00067448	22.372	0.00068388	22.372	0.00097058
										22.434	0.00044815	22.434	0.00070706	22.434	0.00066809	22.434	0.00095652
										22.498	0.00042017	22.498	0.00065703	22.498	0.00068391	22.498	0.0010698
										22.56	0.00028331	22.56	0.00052314	22.56	0.00062055	22.56	0.0006968
										22.624	0.00041865	22.624	0.00066257	22.624	0.00060705	22.624	0.00063293
										22.687	0.00041235	22.687	0.00068526	22.687	0.00063722	22.687	0.00089399
										22.753	0.00041911	22.753	0.00071346	22.753	0.00062936	22.753	0.0008778
										22.816	0.00040501	22.816	0.00067096	22.816	0.00061103	22.816	0.00078452
										22.881	0.00041519	22.881	0.00068969	22.881	0.00058911	22.881	0.00081634
										22.947	0.00038009	22.947	0.00067778	22.947	0.00059006	22.947	0.00088479
										23.012	0.00041504	23.012	0.00068891	23.012	0.00060678	23.012	0.00099277
										23.078	0.00035156	23.078	0.00060026	23.078	0.00060735	23.078	0.0009706
										23.144	0.00039939	23.144	0.0006409	23.144	0.00062054	23.144	0.00092841
										23.21	0.00035447	23.21	0.00061091	23.21	0.0006386	23.21	0.00092137
										23.277	0.00037573	23.277	0.00063804	23.277	0.00064046	23.277	0.00084296
										23.345	0.00039758	23.345	0.00063701	23.345	0.00065609	23.345	0.00088776
										23.412	0.00044032	23.412	0.00066231	23.412	0.00067853	23.412	0.00094833
										23.48	0.00050765	23.48	0.00067708	23.48	0.000724	23.48	0.0010274
										23.549	0.00050121	23.549	0.0006346	23.549	0.00069202	23.549	0.00083694
										23.617	0.00056694	23.617	0.00069743	23.617	0.00065827	23.617	0.00083326
										23.687	0.00054606	23.687	0.00067521	23.687	0.00066981	23.687	0.00096804
										23.755	0.00052146	23.755	0.00065058	23.755	0.00064226	23.755	0.00088383
										23.825	0.00053211	23.825	0.00064043	23.825	0.00061659	23.825	0.0008183
										23.895	0.00058782	23.895	0.00073952	23.895	0.00062116	23.895	0.00087666
										23.966	0.00067358	23.966	0.00080106	23.966	0.0006496	23.966	0.00096151
										24.036	0.00074485	24.036	0.00083391	24.036	0.00065227	24.036	0.000894
										24.107	0.00079504	24.107	0.00083973	24.107	0.00062516	24.107	0.00077329
										24.179	0.00082499	24.179	0.00088675	24.179	0.0006491	24.179	0.00079747
										24.252	0.00080981	24.252	0.00090259	24.252	0.00072432	24.252	0.00094133
										24.325	0.00065185	24.325	0.00079261	24.325	0.00075382	24.325	0.00090762
										24.396	0.00051947	24.396	0.00073555	24.396	0.00075295	24.396	0.00074307
										24.471	0.0004706	24.471	0.00072215	24.471	0.00079145	24.471	0.0009315
										24.543	0.00039666	24.543	0.00062227	24.543	0.00078688	24.543	0.00098212
										24.618	0.00039789	24.618	0.00060913	24.618	0.00074828	24.618	0.00081405
										24.692	0.00041167	24.692	0.00065367	24.692	0.00074429	24.692	0.00088793
										24.767	0.0004169	24.767	0.00065816	24.767	0.00074835	24.767	0.00099813
										24.841	0.00041984	24.841	0.00068403	24.841	0.00075162	24.841	0.0012076
										24.917	0.00037559	24.917	0.00060543	24.917	0.00070757	24.917	0.0011649
										24.994	0.00039719	24.994	0.00058148	24.994	0.00064712	24.994	0.00093773
										25.07	0.00043052	25.07	0.00056043	25.07	0.00063395	25.07	0.00097659
										25.147	0.0004177	25.147	0.00051667	25.147	0.0006162	25.147	0.00098932
										25.225	0.00039995	25.225	0.00053022	25.225	0.00060744	25.225	0.00094002
										25.302	0.00038857	25.302	0.00055361	25.302	0.00063186	25.302	0.00096608
										25.38	0.00039269	25.38	0.00057256	25.38	0.00064586	25.38	0.00097991
										25.459	0.00043228	25.459	0.00059333	25.459	0.00065941	25.459	0.00097526
										25.538	0.00046023	25.538	0.00062453	25.538	0.00069231	25.538	0.0010583
										25.617	0.00045379	25.617	0.00063623	25.617	0.00070627	25.617	0.0010626
										25.698	0.00040257	25.698	0.00062789	25.698	0.00067601	25.698	0.00090217
										25.779	0.00036123	25.779	0.00060564	25.779	0.00063346	25.779	0.00074085
										25.859	0.0003844	25.859	0.00062607	25.859	0.00062775	25.859	0.00077578
										25.94	0.00035846	25.94	0.00059234	25.94	0.0006317	25.94	0.0008161
										26.022	0.00038285	26.022	0.00062476	26.022	0.00062321	26.022	0.0007807
										26.105	0.00043422	26.105	0.00066624	26.105	0.00066951	26.105	0.00092764
										26.187	0.00038615	26.187	0.00064006	26.187	0.00069222	26.187	0.00088361
										26.271	0.00036442	26.271	0.00064895	26.271	0.00068388	26.271	0.00076061
										26.355	0.00040174	26.355	0.0006961	26.355	0.00072339	26.355	0.00096346
										26.438	0.00035021	26.438	0.00065029	26.438	0.00069194	26.438	0.00098654
										26.524	0.00033032	26.524	0.00063321	26.524	0.00062359	26.524	0.00081545
										26.609	0.00029651	26.609	0.00060267	26.609	0.00059029	26.609	0.00069468
										26.694	0.00034984	26.694	0.0006426	26.694	0.00059152	26.694	0.00074932
										26.781	0.00037048	26.781	0.00066823	26.781	0.00062059	26.781	0.00096452
										26.868	0.00037612	26.868	0.00067172	26.868	0.00062109	26.868	0.00091658
										26.955	0.00042119	26.955	0.00070517	26.955	0.00062695	26.955	0.0009431
										27.042	0.00037353	27.042	0.00064735	27.042	0.00060341	27.042	0.00088255
										27.131	0.00044771	27.131	0.00070688	27.131	0.00060373	27.131	0.00091038
										27.221	0.0003991	27.221	0.00068007	27.221	0.00061843	27.221	0.00095785
										27.309	0.00041262	27.309	0.00069248	27.309	0.00061056	27.309	0.00088708
										27.399	0.00033553	27.399	0.00062251	27.399	0.00060216	27.399	0.00079993
										27.489	0.00035648	27.489	0.00065585	27.489	0.000611	27.489	0.00073091
										27.581	0.00037803	27.581	0.00065743	27.581	0.00064035	27.581	0.00089244
										27.672	0.00039467	27.672	0.00064011	27.672	0.00062548	27.672	0.00083351
										27.764	0.00041758	27.764	0.00066005	27.764	0.00060585	27.764	0.00078239
										27.857	0.00044769	27.857	0.00068398	27.857	0.00060388	27.857	0.00088531
										27.95	0.00046074	27.95	0.00066231	27.95	0.00060526	27.95	0.00093237
										28.045	0.00057682	28.045	0.00075499	28.045	0.00068688	28.045	0.0014134
										28.139	0.00044042	28.139	0.00060551	28.139	0.00070269	28.139	0.0013782
										28.234	0.00041124	28.234	0.00060238	28.234	0.00063892	28.234	0.00088485
										28.329	0.00036086	28.329	0.00060721	28.329	0.00064409	28.329	0.00085258
										28.425	0.0003614	28.425	0.00065687	28.425	0.00066113	28.425	0.00095289
										28.523	0.00031356	28.523	0.00063358	28.523	0.00064843	28.523	0.0010204
										28.62	0.00031853	28.62	0.0006383	28.62	0.00061184	28.62	0.00090809
										28.718	0.0003651	28.718	0.00066092	28.718	0.00061951	28.718	0.00095392
										28.816	0.00035672	28.816	0.00065354	28.816	0.00062204	28.816	0.00096813
										28.915	0.00036326	28.915	0.00066558	28.915	0.00063192	28.915	0.00094202
										29.016	0.00033226	29.016	0.0006584	29.016	0.00066082	29.016	0.00092578
										29.117	0.00034238	29.117	0.00067351	29.117	0.00069107	29.117	0.00095666
										29.218	0.00031538	29.218	0.00064987	29.218	0.0006903	29.218	0.00092704
										29.319	0.00034674	29.319	0.00066876	29.319	0.00067903	29.319	0.00087865
										29.421	0.0003558	29.421	0.00063095	29.421	0.00068809	29.421	0.00086716
										29.525	0.00037048	29.525	0.00062463	29.525	0.00068545	29.525	0.0008014
										29.629	0.00039721	29.629	0.00062883	29.629	0.00067924	29.629	0.00089981
										29.733	0.00041984	29.733	0.00062799	29.733	0.00067652	29.733	0.00095117
										29.839	0.00038661	29.839	0.00061432	29.839	0.00065437	29.839	0.0008852
										29.944	0.00036721	29.944	0.00061419	29.944	0.00061881	29.944	0.00083884
